# Supplementary material for: (2E,2′E)-1,1′-([1,1′-Biphen­yl]-4,4′-di­yl)bis­[3-(di­meth­yl­amino)­prop-2-en-1-one]
Source: IUCrdata. 2024 Apr 26;9(Pt 4):x240358. doi: 10.1107/S2414314624003584 (PMC11074548; doi:10.1107/S2414314624003584)
Supplement: Supplementary file 1 [file x-09-x240358-sup1.cif]

##############################################################################
#                                                                            #
# This CIF contains the data for a data article accepted for                 #
# publication in IUCrData. It conforms to the requirements of                #
# Notes for Authors for IUCrData, and has been                               #
# peer reviewed under the auspices of IUCrData.                              #
#                                                                            #
# Full details of the Crystallographic Information File format               #
# are given in the paper "The Crystallographic Information File (CIF):       #
# a New Standard Archive File for Crystallography" by S. R. Hall, F. H.      #
# Allen and I. D. Brown [Acta Cryst. (1991), A47, 655-685].                  #
#                                                                            #
# The current version of the core CIF dictionary is obtainable from          #
# ftp://ftp.iucr.org/pub/cif_core.dic.                                       #
#                                                                            #
# Software is freely available for graphical display of the structure(s)     #
# in this CIF. For information consult the CIF software page                 #
# http://www.iucr.org/resources/cif/software.                                #
#                                                                            #
# This file may be used for bona fide research purposes within the           #
# scientific community so long as proper attribution is given to the data    # 
# article from which it was obtained.                                        #
#                                                                            #
##############################################################################
data_I
_audit_creation_method     'SHELXL-2018/3'
_journal_date_recd_electronic     2024-04-01
_journal_date_accepted     2024-04-19
_journal_name_full     'IUCrData'
_journal_year     2024
_journal_volume     9
_journal_issue      1
_journal_page_first     0
_journal_page_last     0
_journal_paper_category     HO
_journal_paper_doi     10.1107/S2414314624003584
_journal_coeditor_code     BX4027
_publ_contact_author_name     'Masaaki Sadakiyo'
_publ_contact_author_address
;
Department of Applied Chemistry, Faculty of Science Division I, Tokyo University of Science, 1-3 Kagurazaka, Shinjuku-ku, Tokyo, 162-8601, Japan
;
_publ_contact_author_email     'sadakiyo@rs.tus.ac.jp'
_publ_contact_author_fax     '+81-3-5228-8266'
_publ_contact_author_phone     '+81-3-5228-8266'
_publ_section_title
;\
(2<i>E</i>,2'<i>E</i>)-1,1'-([1,1'-Biphenyl]-4,4'-diyl)bis[3-(dimethylamino)\
prop-2-en-1-one]
;
loop_
    _publ_author_name
    _publ_author_footnote
    _publ_author_address
    'Minagawa, Tomohiro' .
;
Department of Applied Chemistry, Faculty of Science Division I, Tokyo University
of Science, 1-3 Kagurazaka, Shinjuku-ku, Tokyo, 162-8601, Japan
;
    'Sadakiyo, Masaaki' .
;
Department of Applied Chemistry, Faculty of Science Division I, Tokyo University
of Science, 1-3 Kagurazaka, Shinjuku-ku, Tokyo, 162-8601, Japan
;
_publ_section_synopsis
;
The \p-conjugated planar title molecules are assembled through C---H...\p
interactions between neighboring molecules, resulting in stacking along the
<i>c</i>-axis.
;
_chemical_name_systematic
;\
(2<i>E</i>,2'<i>E</i>)-1,1'-([1,1'-Biphenyl]-4,4'-diyl)bis[3-(dimethylamino)\
prop-2-en-1-one]
;
_chemical_name_common     ?
_chemical_formula_moiety     'C22 H24 N2 O2'
_chemical_formula_sum     'C22 H24 N2 O2'
_chemical_formula_iupac     'C22 H24 N2 O2'
_chemical_formula_weight     348.43
_chemical_melting_point     ?
_space_group_crystal_system     monoclinic
_space_group_name_H-M_alt     'P 21/n'
_space_group_name_Hall     '-P 2yn'
loop_
    _space_group_symop_operation_xyz
    'x, y, z'
    '-x+1/2, y+1/2, -z+1/2'
    '-x, -y, -z'
    'x-1/2, -y-1/2, z-1/2'
_cell_length_a     15.8620(10)
_cell_length_b     6.0503(4)
_cell_length_c     19.0640(12)
_cell_angle_alpha     90
_cell_angle_beta     105.287(3)
_cell_angle_gamma     90
_cell_volume     1764.8(2)
_cell_formula_units_Z     4
_cell_measurement_reflns_used     2411
_cell_measurement_theta_min     2.98
_cell_measurement_theta_max     29.04
_cell_measurement_temperature     90(2)
_exptl_crystal_description     block
_exptl_crystal_colour     yellow
_exptl_crystal_size_max     0.400
_exptl_crystal_size_mid     0.200
_exptl_crystal_size_min     0.200
_exptl_crystal_density_diffrn     1.311
_exptl_crystal_density_meas     ?
_exptl_crystal_density_method     'not measured'
_exptl_crystal_F_000     744
_exptl_absorpt_coefficient_mu     0.084
_exptl_absorpt_correction_type     multi-scan
_exptl_absorpt_process_details
;
(SADABS; Krause <i>et al.</i>,  2015)
;
_exptl_absorpt_correction_T_min     0.6694
_exptl_absorpt_correction_T_max     0.7462
_diffrn_ambient_temperature     90(2)
_diffrn_source     'fine-focus sealed tube'
_diffrn_radiation_type     MoK\a
_diffrn_radiation_wavelength     0.71069
_diffrn_measurement_device_type     'Bruker PHOTON II CPAD'
_diffrn_measurement_method     '\f and \w scans'
_diffrn_detector_area_resol_mean     ?
_diffrn_reflns_number     21542
_diffrn_reflns_av_R_equivalents     0.0764
_diffrn_reflns_av_unetI/netI     0.0678
_diffrn_reflns_theta_min     1.943
_diffrn_reflns_theta_max     31.288
_diffrn_reflns_theta_full     25.240
_diffrn_measured_fraction_theta_max     0.823
_diffrn_measured_fraction_theta_full     0.999
_diffrn_reflns_limit_h_min     -22
_diffrn_reflns_limit_h_max     23
_diffrn_reflns_limit_k_min     -8
_diffrn_reflns_limit_k_max     8
_diffrn_reflns_limit_l_min     -27
_diffrn_reflns_limit_l_max     26
_refine_special_details
;
 Refinement of F^2^ against ALL reflections.  The weighted R-factor wR and
 goodness of fit S are based on F^2^, conventional R-factors R are based
 on F, with F set to zero for negative F^2^. The threshold expression of
 F^2^ > 2sigma(F^2^) is used only for calculating R-factors(gt) etc. and is
 not relevant to the choice of reflections for refinement.  R-factors based
 on F^2^ are statistically about twice as large as those based on F, and R-
 factors based on ALL data will be even larger.
All hydrogen atoms were fixed geometrically and refined  using a
riding-model approximation with C---H = 0.95 (for phenyl and allyl) and 0.98
(for methyl) \%A.
;
_reflns_number_total     4738
_reflns_number_gt     3539
_reflns_threshold_expression     'I > 2\s(I)'
_refine_ls_structure_factor_coef     Fsqd
_refine_ls_matrix_type     full
_refine_ls_R_factor_all     0.0909
_refine_ls_R_factor_gt     0.0632
_refine_ls_wR_factor_gt     0.1308
_refine_ls_wR_factor_ref     0.1540
_refine_ls_goodness_of_fit_ref     1.076
_refine_ls_restrained_S_all     1.076
_refine_ls_number_reflns     4738
_refine_ls_number_parameters     239
_refine_ls_number_restraints     0
_refine_ls_hydrogen_treatment     constr
_refine_ls_weighting_scheme     calc
_refine_ls_weighting_details
              'w=1/[\s^2^(Fo^2^)+(0.0561P)^2^+0.8647P] where P=(Fo^2^+2Fc^2^)/3'
_atom_sites_solution_hydrogens     geom
_atom_sites_solution_primary     ?
_atom_sites_solution_secondary     ?
_refine_ls_shift/su_max     0.000
_refine_ls_shift/su_mean     0.000
_refine_diff_density_max     0.310
_refine_diff_density_min     -0.253
_refine_ls_extinction_method     none
_refine_ls_extinction_coef     .
loop_
    _atom_type_symbol
    _atom_type_description
    _atom_type_scat_dispersion_real
    _atom_type_scat_dispersion_imag
    _atom_type_scat_source
    'C' 'C' 0.0033 0.0016
                         'International Tables Vol C Tables 4.2.6.8 and 6.1.1.4'
    'H' 'H' 0.0000 0.0000
                         'International Tables Vol C Tables 4.2.6.8 and 6.1.1.4'
    'N' 'N' 0.0061 0.0033
                         'International Tables Vol C Tables 4.2.6.8 and 6.1.1.4'
    'O' 'O' 0.0106 0.0060
                         'International Tables Vol C Tables 4.2.6.8 and 6.1.1.4'
_computing_data_collection
;
APEX4 (Bruker, 2021)
;
_computing_cell_refinement
;
SAINT (Bruker, 2021)
;
_computing_data_reduction
;
SAINT (Bruker, 2021)
;
_computing_structure_solution
;
SIR-2019 (Burla et al., 2015)
;
_computing_structure_refinement
;
<i>SHELXL2018/3</i> (Sheldrick, 2015)
;
_computing_molecular_graphics
;
DIAMOND (Brandenburg, 2014)
;
_computing_publication_material
;
<i>Yadokari-XG</i> (Kabuto et al., 2009)
;
loop_
    _atom_site_type_symbol
    _atom_site_label
    _atom_site_fract_x
    _atom_site_fract_y
    _atom_site_fract_z
    _atom_site_U_iso_or_equiv
    _atom_site_adp_type
    _atom_site_calc_flag
    _atom_site_occupancy
    _atom_site_disorder_assembly
    _atom_site_disorder_group
    O O1 0.44366(8) 0.0656(2) 0.82473(8) 0.0251(3) Uani d 1 . .
    O O2 -0.18571(8) -0.6345(2) 0.92406(8) 0.0260(3) Uani d 1 . .
    C C1 0.08648(11) -0.3027(3) 0.88219(9) 0.0172(3) Uani d 1 . .
    C C2 0.42078(11) -0.1318(3) 0.82155(9) 0.0183(4) Uani d 1 . .
    N N1 -0.35165(9) -0.1752(2) 0.97342(8) 0.0206(3) Uani d 1 . .
    N N2 0.60934(9) -0.3981(3) 0.77673(9) 0.0216(3) Uani d 1 . .
    C C3 0.33358(11) -0.1860(3) 0.83472(9) 0.0164(3) Uani d 1 . .
    C C4 -0.07530(11) -0.3830(3) 0.91419(9) 0.0182(4) Uani d 1 . .
    C C5 -0.16200(11) -0.4379(3) 0.92887(10) 0.0194(4) Uani d 1 . .
    C C6 0.23300(11) -0.4325(3) 0.87142(9) 0.0184(4) Uani d 1 . .
    H H6 0.220473 -0.575129 0.886905 0.022 Uiso calc 1 . .
    C C7 0.17109(11) -0.2637(3) 0.86495(9) 0.0171(4) Uani d 1 . .
    C C8 0.47315(11) -0.3113(3) 0.80669(10) 0.0190(4) Uani d 1 . .
    H H8 0.454442 -0.460179 0.807627 0.023 Uiso calc 1 . .
    C C9 0.04331(11) -0.1358(3) 0.90959(10) 0.0194(4) Uani d 1 . .
    H H9 0.069054 0.006774 0.918150 0.023 Uiso calc 1 . .
    C C10 -0.29110(11) -0.3106(3) 0.96087(9) 0.0197(4) Uani d 1 . .
    H H10 -0.302961 -0.463891 0.963229 0.024 Uiso calc 1 . .
    C C11 0.19194(11) -0.0561(3) 0.84176(10) 0.0188(4) Uani d 1 . .
    H H11 0.150491 0.060452 0.835705 0.023 Uiso calc 1 . .
    C C12 -0.21424(11) -0.2595(3) 0.94506(10) 0.0204(4) Uani d 1 . .
    H H12 -0.195669 -0.110271 0.944727 0.024 Uiso calc 1 . .
    C C13 0.55029(11) -0.2624(3) 0.79123(10) 0.0197(4) Uani d 1 . .
    H H13 0.563685 -0.109429 0.790785 0.024 Uiso calc 1 . .
    C C14 0.27188(11) -0.0173(3) 0.82748(9) 0.0182(4) Uani d 1 . .
    H H14 0.284837 0.125692 0.812585 0.022 Uiso calc 1 . .
    C C15 0.04694(11) -0.5114(3) 0.87134(10) 0.0206(4) Uani d 1 . .
    H H15 0.074488 -0.627754 0.852269 0.025 Uiso calc 1 . .
    C C16 0.31225(11) -0.3953(3) 0.85566(9) 0.0176(4) Uani d 1 . .
    H H16 0.352524 -0.513573 0.859146 0.021 Uiso calc 1 . .
    C C17 -0.03656(11) -0.1741(3) 0.92460(10) 0.0197(4) Uani d 1 . .
    H H17 -0.065153 -0.056678 0.942160 0.024 Uiso calc 1 . .
    C C18 -0.03162(11) -0.5510(3) 0.88793(10) 0.0193(4) Uani d 1 . .
    H H18 -0.056200 -0.695105 0.881307 0.023 Uiso calc 1 . .
    C C19 -0.42660(11) -0.2587(3) 0.99574(10) 0.0231(4) Uani d 1 . .
    H H19 -0.425634 -0.420614 0.995747 0.035 Uiso calc 1 . .
    H H19A -0.480571 -0.206431 0.961739 0.035 Uiso calc 1 . .
    H H19B -0.424069 -0.205172 1.044775 0.035 Uiso calc 1 . .
    C C20 0.68514(12) -0.3137(3) 0.75587(11) 0.0259(4) Uani d 1 . .
    H H20 0.683659 -0.151744 0.755483 0.039 Uiso calc 1 . .
    H H20A 0.684187 -0.367920 0.707229 0.039 Uiso calc 1 . .
    H H20B 0.738614 -0.364478 0.790844 0.039 Uiso calc 1 . .
    C C21 -0.34611(12) 0.0646(3) 0.96831(11) 0.0248(4) Uani d 1 . .
    H H21 -0.334516 0.129235 1.017057 0.037 Uiso calc 1 . .
    H H21A -0.401469 0.122254 0.937915 0.037 Uiso calc 1 . .
    H H21B -0.298604 0.103377 0.946522 0.037 Uiso calc 1 . .
    C C22 0.60316(12) -0.6375(3) 0.78032(11) 0.0239(4) Uani d 1 . .
    H H22 0.553718 -0.677418 0.799595 0.036 Uiso calc 1 . .
    H H22A 0.657287 -0.696557 0.812301 0.036 Uiso calc 1 . .
    H H22B 0.594317 -0.699911 0.731468 0.036 Uiso calc 1 . .
loop_
    _atom_site_aniso_label
    _atom_site_aniso_U_11
    _atom_site_aniso_U_22
    _atom_site_aniso_U_33
    _atom_site_aniso_U_12
    _atom_site_aniso_U_13
    _atom_site_aniso_U_23
    O1 0.0229(6) 0.0164(6) 0.0391(8) -0.0025(5) 0.0138(6) -0.0007(6)
    O2 0.0243(7) 0.0191(7) 0.0391(8) -0.0041(5) 0.0161(6) -0.0028(6)
    C1 0.0160(8) 0.0166(8) 0.0198(8) 0.0012(7) 0.0060(7) 0.0014(7)
    C2 0.0168(8) 0.0191(9) 0.0206(8) -0.0004(7) 0.0076(7) -0.0003(7)
    N1 0.0188(7) 0.0179(8) 0.0273(8) -0.0018(6) 0.0098(6) -0.0017(6)
    N2 0.0194(7) 0.0180(8) 0.0314(8) -0.0005(6) 0.0135(7) 0.0007(6)
    C3 0.0169(8) 0.0160(8) 0.0171(8) -0.0007(7) 0.0057(7) -0.0006(7)
    C4 0.0178(8) 0.0183(9) 0.0201(8) 0.0005(7) 0.0075(7) 0.0015(7)
    C5 0.0203(8) 0.0194(9) 0.0201(8) -0.0007(7) 0.0083(7) 0.0004(7)
    C6 0.0189(8) 0.0141(8) 0.0240(9) 0.0003(7) 0.0089(7) 0.0005(7)
    C7 0.0186(8) 0.0147(8) 0.0194(8) -0.0002(7) 0.0073(7) -0.0010(7)
    C8 0.0170(8) 0.0187(9) 0.0237(9) -0.0014(7) 0.0094(7) -0.0001(7)
    C9 0.0205(8) 0.0141(8) 0.0251(9) -0.0024(7) 0.0085(7) -0.0018(7)
    C10 0.0207(8) 0.0176(9) 0.0216(9) -0.0004(7) 0.0068(7) -0.0006(7)
    C11 0.0166(8) 0.0151(8) 0.0250(9) 0.0023(7) 0.0056(7) -0.0012(7)
    C12 0.0210(8) 0.0171(9) 0.0257(9) -0.0017(7) 0.0109(7) -0.0003(7)
    C13 0.0204(8) 0.0158(8) 0.0246(9) -0.0007(7) 0.0087(7) 0.0000(7)
    C14 0.0198(8) 0.0145(8) 0.0212(8) -0.0002(7) 0.0071(7) 0.0010(7)
    C15 0.0209(8) 0.0151(8) 0.0284(9) 0.0016(7) 0.0110(8) -0.0020(7)
    C16 0.0171(8) 0.0155(8) 0.0210(8) 0.0022(7) 0.0065(7) 0.0003(7)
    C17 0.0208(8) 0.0166(9) 0.0248(9) -0.0003(7) 0.0117(7) -0.0043(7)
    C18 0.0180(8) 0.0143(8) 0.0259(9) -0.0016(7) 0.0064(7) 0.0004(7)
    C19 0.0194(8) 0.0239(10) 0.0292(10) -0.0010(7) 0.0120(8) 0.0022(8)
    C20 0.0203(9) 0.0246(10) 0.0375(11) -0.0010(8) 0.0160(8) 0.0029(8)
    C21 0.0267(9) 0.0192(9) 0.0315(10) 0.0013(8) 0.0132(8) 0.0011(8)
    C22 0.0237(9) 0.0188(9) 0.0324(10) 0.0022(7) 0.0132(8) 0.0009(8)
_geom_special_details
;
 All esds (except the esd in the dihedral angle between two l.s. planes)
 are estimated using the full covariance matrix.  The cell esds are taken
 into account individually in the estimation of esds in distances, angles
 and torsion angles; correlations between esds in cell parameters are only
 used when they are defined by crystal symmetry.  An approximate (isotropic)
 treatment of cell esds is used for estimating esds involving l.s. planes.
;
loop_
    _geom_bond_atom_site_label_1
    _geom_bond_atom_site_label_2
    _geom_bond_site_symmetry_2
    _geom_bond_distance
    _geom_bond_publ_flag
    O1 C2 . 1.245(2) ?
    O2 C5 . 1.243(2) ?
    C1 C9 . 1.396(2) ?
    C1 C15 . 1.401(2) ?
    C1 C7 . 1.482(2) ?
    C2 C8 . 1.440(2) ?
    C2 C3 . 1.506(2) ?
    N1 C10 . 1.331(2) ?
    N1 C19 . 1.455(2) ?
    N1 C21 . 1.458(2) ?
    N2 C13 . 1.329(2) ?
    N2 C22 . 1.455(2) ?
    N2 C20 . 1.455(2) ?
    C3 C14 . 1.395(2) ?
    C3 C16 . 1.396(2) ?
    C4 C18 . 1.395(2) ?
    C4 C17 . 1.397(2) ?
    C4 C5 . 1.511(2) ?
    C5 C12 . 1.443(2) ?
    C6 C16 . 1.386(2) ?
    C6 C7 . 1.399(2) ?
    C6 H6 . 0.9500 ?
    C7 C11 . 1.400(2) ?
    C8 C13 . 1.364(2) ?
    C8 H8 . 0.9500 ?
    C9 C17 . 1.390(2) ?
    C9 H9 . 0.9500 ?
    C10 C12 . 1.366(2) ?
    C10 H10 . 0.9500 ?
    C11 C14 . 1.385(2) ?
    C11 H11 . 0.9500 ?
    C12 H12 . 0.9500 ?
    C13 H13 . 0.9500 ?
    C14 H14 . 0.9500 ?
    C15 C18 . 1.385(2) ?
    C15 H15 . 0.9500 ?
    C16 H16 . 0.9500 ?
    C17 H17 . 0.9500 ?
    C18 H18 . 0.9500 ?
    C19 H19 . 0.9800 ?
    C19 H19A . 0.9800 ?
    C19 H19B . 0.9800 ?
    C20 H20 . 0.9800 ?
    C20 H20A . 0.9800 ?
    C20 H20B . 0.9800 ?
    C21 H21 . 0.9800 ?
    C21 H21A . 0.9800 ?
    C21 H21B . 0.9800 ?
    C22 H22 . 0.9800 ?
    C22 H22A . 0.9800 ?
    C22 H22B . 0.9800 ?
loop_
    _geom_angle_atom_site_label_1
    _geom_angle_atom_site_label_2
    _geom_angle_atom_site_label_3
    _geom_angle_site_symmetry_1
    _geom_angle_site_symmetry_3
    _geom_angle
    _geom_angle_publ_flag
    C9 C1 C15 . . 117.55(15) ?
    C9 C1 C7 . . 122.00(16) ?
    C15 C1 C7 . . 120.45(15) ?
    O1 C2 C8 . . 123.86(15) ?
    O1 C2 C3 . . 118.00(15) ?
    C8 C2 C3 . . 118.14(15) ?
    C10 N1 C19 . . 121.53(15) ?
    C10 N1 C21 . . 122.76(15) ?
    C19 N1 C21 . . 115.68(14) ?
    C13 N2 C22 . . 123.09(15) ?
    C13 N2 C20 . . 121.23(15) ?
    C22 N2 C20 . . 115.68(15) ?
    C14 C3 C16 . . 118.36(15) ?
    C14 C3 C2 . . 118.40(15) ?
    C16 C3 C2 . . 123.21(15) ?
    C18 C4 C17 . . 117.95(15) ?
    C18 C4 C5 . . 117.96(16) ?
    C17 C4 C5 . . 124.09(15) ?
    O2 C5 C12 . . 123.49(16) ?
    O2 C5 C4 . . 117.97(16) ?
    C12 C5 C4 . . 118.50(15) ?
    C16 C6 C7 . . 121.20(16) ?
    C16 C6 H6 . . 119.4 ?
    C7 C6 H6 . . 119.4 ?
    C6 C7 C11 . . 117.64(15) ?
    C6 C7 C1 . . 121.32(15) ?
    C11 C7 C1 . . 121.04(15) ?
    C13 C8 C2 . . 118.39(16) ?
    C13 C8 H8 . . 120.8 ?
    C2 C8 H8 . . 120.8 ?
    C17 C9 C1 . . 121.34(16) ?
    C17 C9 H9 . . 119.3 ?
    C1 C9 H9 . . 119.3 ?
    N1 C10 C12 . . 128.94(17) ?
    N1 C10 H10 . . 115.5 ?
    C12 C10 H10 . . 115.5 ?
    C14 C11 C7 . . 121.23(16) ?
    C14 C11 H11 . . 119.4 ?
    C7 C11 H11 . . 119.4 ?
    C10 C12 C5 . . 118.29(16) ?
    C10 C12 H12 . . 120.9 ?
    C5 C12 H12 . . 120.9 ?
    N2 C13 C8 . . 129.23(17) ?
    N2 C13 H13 . . 115.4 ?
    C8 C13 H13 . . 115.4 ?
    C11 C14 C3 . . 120.76(16) ?
    C11 C14 H14 . . 119.6 ?
    C3 C14 H14 . . 119.6 ?
    C18 C15 C1 . . 121.12(16) ?
    C18 C15 H15 . . 119.4 ?
    C1 C15 H15 . . 119.4 ?
    C6 C16 C3 . . 120.76(16) ?
    C6 C16 H16 . . 119.6 ?
    C3 C16 H16 . . 119.6 ?
    C9 C17 C4 . . 120.82(16) ?
    C9 C17 H17 . . 119.6 ?
    C4 C17 H17 . . 119.6 ?
    C15 C18 C4 . . 121.20(16) ?
    C15 C18 H18 . . 119.4 ?
    C4 C18 H18 . . 119.4 ?
    N1 C19 H19 . . 109.5 ?
    N1 C19 H19A . . 109.5 ?
    H19 C19 H19A . . 109.5 ?
    N1 C19 H19B . . 109.5 ?
    H19 C19 H19B . . 109.5 ?
    H19A C19 H19B . . 109.5 ?
    N2 C20 H20 . . 109.5 ?
    N2 C20 H20A . . 109.5 ?
    H20 C20 H20A . . 109.5 ?
    N2 C20 H20B . . 109.5 ?
    H20 C20 H20B . . 109.5 ?
    H20A C20 H20B . . 109.5 ?
    N1 C21 H21 . . 109.5 ?
    N1 C21 H21A . . 109.5 ?
    H21 C21 H21A . . 109.5 ?
    N1 C21 H21B . . 109.5 ?
    H21 C21 H21B . . 109.5 ?
    H21A C21 H21B . . 109.5 ?
    N2 C22 H22 . . 109.5 ?
    N2 C22 H22A . . 109.5 ?
    H22 C22 H22A . . 109.5 ?
    N2 C22 H22B . . 109.5 ?
    H22 C22 H22B . . 109.5 ?
    H22A C22 H22B . . 109.5 ?
loop_
    _geom_torsion_atom_site_label_1
    _geom_torsion_atom_site_label_2
    _geom_torsion_atom_site_label_3
    _geom_torsion_atom_site_label_4
    _geom_torsion_site_symmetry_1
    _geom_torsion_site_symmetry_2
    _geom_torsion_site_symmetry_3
    _geom_torsion_site_symmetry_4
    _geom_torsion
    _geom_torsion_publ_flag
    O1 C2 C3 C14 . . . . 19.5(2) ?
    C8 C2 C3 C14 . . . . -161.06(16) ?
    O1 C2 C3 C16 . . . . -158.78(17) ?
    C8 C2 C3 C16 . . . . 20.7(3) ?
    C18 C4 C5 O2 . . . . 7.3(2) ?
    C17 C4 C5 O2 . . . . -173.35(18) ?
    C18 C4 C5 C12 . . . . -170.47(16) ?
    C17 C4 C5 C12 . . . . 8.9(3) ?
    C16 C6 C7 C11 . . . . 0.2(3) ?
    C16 C6 C7 C1 . . . . -179.64(16) ?
    C9 C1 C7 C6 . . . . 149.01(17) ?
    C15 C1 C7 C6 . . . . -30.9(3) ?
    C9 C1 C7 C11 . . . . -30.8(3) ?
    C15 C1 C7 C11 . . . . 149.25(18) ?
    O1 C2 C8 C13 . . . . -3.7(3) ?
    C3 C2 C8 C13 . . . . 176.87(16) ?
    C15 C1 C9 C17 . . . . -0.9(3) ?
    C7 C1 C9 C17 . . . . 179.15(16) ?
    C19 N1 C10 C12 . . . . -174.60(18) ?
    C21 N1 C10 C12 . . . . 3.2(3) ?
    C6 C7 C11 C14 . . . . -1.6(3) ?
    C1 C7 C11 C14 . . . . 178.24(16) ?
    N1 C10 C12 C5 . . . . -175.95(17) ?
    O2 C5 C12 C10 . . . . 4.7(3) ?
    C4 C5 C12 C10 . . . . -177.69(16) ?
    C22 N2 C13 C8 . . . . -4.7(3) ?
    C20 N2 C13 C8 . . . . 175.17(19) ?
    C2 C8 C13 N2 . . . . 179.18(18) ?
    C7 C11 C14 C3 . . . . 1.0(3) ?
    C16 C3 C14 C11 . . . . 0.9(3) ?
    C2 C3 C14 C11 . . . . -177.45(16) ?
    C9 C1 C15 C18 . . . . -0.7(3) ?
    C7 C1 C15 C18 . . . . 179.29(16) ?
    C7 C6 C16 C3 . . . . 1.8(3) ?
    C14 C3 C16 C6 . . . . -2.3(3) ?
    C2 C3 C16 C6 . . . . 175.97(16) ?
    C1 C9 C17 C4 . . . . 1.4(3) ?
    C18 C4 C17 C9 . . . . -0.4(3) ?
    C5 C4 C17 C9 . . . . -179.73(16) ?
    C1 C15 C18 C4 . . . . 1.7(3) ?
    C17 C4 C18 C15 . . . . -1.2(3) ?
    C5 C4 C18 C15 . . . . 178.21(16) ?
loop_
    _geom_hbond_atom_site_label_D
    _geom_hbond_atom_site_label_H
    _geom_hbond_atom_site_label_A
    _geom_hbond_site_symmetry_A
    _geom_hbond_distance_DH
    _geom_hbond_distance_HA
    _geom_hbond_distance_DA
    _geom_hbond_angle_DHA
    _geom_hbond_publ_flag
    C21 H21B O2 1_565 0.98 2.51 3.410(2) 152.4 yes
    C22 H22 O1 1_545 0.98 2.48 3.387(2) 154.4 yes
    C21 H21 Cg2 3_557 0.98 2.60 3.538(2) 160 yes
    C22 H22B Cg1 2_546 0.98 2.70 3.608(2) 154 yes
_shelx_space_group_comment
;
The symmetry employed for this shelxl refinement is uniquely defined
by the following loop, which should always be used as a source of
symmetry information in preference to the above space-group names.
They are only intended as comments.
;
_shelx_estimated_absorpt_T_min     0.967
_shelx_estimated_absorpt_T_max     0.983
_shelx_hkl_file
;
  -2   0   0    0.08    0.10
  -2   0   0   -0.14    0.08
  -2   0   0   -0.04    0.06
   2   0   0    0.18    0.12
   2   0   0    0.04    0.06
  -3   0   0    0.30    0.15
  -3   0   0    0.05    0.08
   3   0   0    0.05    0.13
   3   0   0   -0.13    0.06
  -3   0   0    0.04    0.11
  -4   0   0    3.78    0.40
  -4   0   0    4.71    0.55
   4   0   0    3.92    0.40
  -4   0   0    3.88    0.46
   4   0   0    4.18    0.53
  -5   0   0    0.22    0.19
   5   0   0   -0.15    0.20
   5   0   0    0.14    0.12
  -5   0   0    0.03    0.13
  -5   0   0    0.03    0.20
   6   0   0    0.72    0.32
  -6   0   0    0.05    0.18
  -6   0   0    0.48    0.26
   6   0   0    0.46    0.19
  -7   0   0   -0.13    0.11
   7   0   0    0.06    0.14
  -7   0   0   -0.05    0.20
   7   0   0   -0.33    0.23
  -7   0   0   -0.01    0.16
  -8   0   0  434.15   33.61
   8   0   0  401.09   34.93
   9   0   0   -0.50    0.26
  -9   0   0   -0.26    0.23
   9   0   0   -0.04    0.14
  -9   0   0    0.07    0.23
  -9   0   0    0.17    0.22
  10   0   0   13.95    1.59
  10   0   0   14.70    1.06
 -10   0   0   14.19    1.14
 -10   0   0   14.39    1.14
 -10   0   0   17.05    1.38
 -11   0   0    0.02    0.29
 -11   0   0    0.33    0.33
  11   0   0    0.57    0.51
 -11   0   0    0.18    0.38
  11   0   0    0.32    0.27
  12   0   0    0.00    0.23
 -12   0   0    0.29    0.42
 -12   0   0   -0.21    0.24
  12   0   0    0.12    0.53
 -12   0   0    0.47    0.35
 -13   0   0    1.05    0.57
 -13   0   0   -0.28    0.22
 -13   0   0    0.31    0.31
  13   0   0   -0.01    0.26
  13   0   0    0.42    0.63
 -14   0   0    7.37    1.28
  14   0   0   10.79    1.55
  14   0   0   10.20    1.13
 -14   0   0   10.98    1.31
 -14   0   0    9.63    1.14
  15   0   0    0.39    0.30
 -15   0   0   -0.04    0.28
  15   0   0   -0.06    0.54
 -15   0   0    0.67    0.54
 -15   0   0    0.10    0.32
  16   0   0    4.41    1.34
 -16   0   0    6.82    0.98
 -16   0   0    6.27    1.11
  16   0   0    7.43    0.97
 -16   0   0    5.44    1.16
  17   0   0    0.14    0.27
 -17   0   0   -0.18    0.35
 -17   0   0   -0.19    0.25
 -17   0   0    0.61    0.37
  17   0   0    0.34    0.52
 -18   0   0    0.07    0.20
  18   0   0    0.63    0.58
 -18   0   0   -0.08    0.24
 -18   0   0    0.31    0.52
  19   0   0    0.62    0.61
 -19   0   0    0.13    0.50
 -19   0   0   -0.15    0.20
 -20   0   0    0.75    0.39
 -20   0   0    0.81    0.56
  20   0   0    0.62    0.55
  21   0   0    0.27    0.56
   0  -1   0    0.05    0.08
   0  -1   0   -0.12    0.07
   0  -1   0    0.18    0.15
   0   1   0   -0.07    0.08
   0   1   0    0.03    0.16
  -1  -1   0   98.23    4.52
  -2  -1   0   89.40    4.00
   2  -1   0   84.12    3.70
   2   1   0   78.97    3.99
   3  -1   0    1.47    0.14
  -3  -1   0    1.80    0.20
   3  -1   0    1.49    0.28
  -3  -1   0    1.65    0.41
   3  -1   0    1.74    0.30
  -3   1   0    1.80    0.31
   3   1   0    1.22    0.40
  -3   1   0    2.32    0.34
   3   1   0    1.53    0.20
   4  -1   0    2.81    0.42
  -4  -1   0    2.52    0.27
  -4  -1   0    2.53    0.49
   4  -1   0    3.59    0.46
   4  -1   0    2.81    0.24
  -4   1   0    2.57    0.40
   4   1   0    1.97    0.49
  -4   1   0    2.55    0.22
  -4   1   0    3.18    0.43
   5  -1   0    2.11    0.40
   5  -1   0    2.15    0.28
   5  -1   0    2.34    0.39
  -5  -1   0    1.76    0.45
  -5  -1   0    2.74    0.32
  -5   1   0    1.94    0.23
  -5   1   0    2.32    0.41
  -5   1   0    2.08    0.40
   5   1   0    1.68    0.51
   5   1   0    2.31    0.30
   6  -1   0   18.40    1.17
  -6  -1   0   20.40    1.07
   6  -1   0   18.15    1.08
   6  -1   0   18.83    1.21
  -6  -1   0   20.12    1.38
  -6   1   0   19.08    1.23
   6   1   0   20.52    1.07
  -6   1   0   18.59    1.23
   6   1   0   17.86    1.45
   7  -1   0    7.47    0.66
  -7  -1   0    8.37    0.98
   7  -1   0    7.43    0.84
   7  -1   0    7.36    0.64
  -7  -1   0    6.96    0.56
  -7   1   0    7.14    0.52
  -7   1   0    8.48    0.91
   7   1   0    7.66    0.57
   7   1   0    8.30    1.15
  -7   1   0    6.86    0.81
  -8  -1   0    0.01    0.30
   8  -1   0    0.16    0.25
   8  -1   0    0.02    0.16
   8  -1   0   -0.01    0.23
  -8  -1   0   -0.12    0.13
   8   1   0    0.15    0.18
  -8   1   0   -0.15    0.11
  -8   1   0   -0.17    0.20
   8   1   0    0.01    0.32
  -8   1   0    0.13    0.26
  -9  -1   0   39.33    2.10
   9  -1   0   37.54    2.34
  -9  -1   0   39.11    2.42
  -9  -1   0   40.08    2.43
   9  -1   0   41.78    2.28
   9  -1   0   41.88    2.33
  -9   1   0   37.51    2.29
   9   1   0   39.34    2.68
   9   1   0   40.55    2.08
  -9   1   0   35.89    2.29
  -9   1   0   42.52    2.04
 -10  -1   0   13.74    0.98
 -10  -1   0   13.50    1.47
  10  -1   0   12.76    1.34
  10  -1   0   11.18    0.97
  10   1   0   11.56    1.57
 -10   1   0   14.96    1.19
 -10   1   0   11.17    1.28
  10   1   0   11.88    0.90
 -10   1   0   11.12    0.84
 -11  -1   0   20.66    1.39
 -11  -1   0   20.24    1.68
 -11  -1   0   22.70    1.69
  11  -1   0   21.22    1.46
  11  -1   0   16.64    1.49
  11   1   0   20.98    1.34
 -11   1   0   23.10    1.64
 -11   1   0   22.07    1.31
 -11   1   0   19.24    1.59
  11   1   0   20.06    2.27
  12  -1   0    0.29    0.31
 -12  -1   0    0.38    0.45
  12  -1   0    0.29    0.40
 -12  -1   0   -0.10    0.38
 -12  -1   0    0.39    0.31
  12   1   0    0.54    0.62
 -12   1   0   -0.38    0.26
  12   1   0    0.68    0.32
 -12   1   0    0.30    0.23
 -12   1   0   -0.15    0.37
 -13  -1   0   64.44    3.61
  13  -1   0   59.81    3.56
 -13  -1   0   64.61    3.78
  13  -1   0   63.70    3.37
 -13  -1   0   65.68    3.39
  13   1   0   60.39    4.04
 -13   1   0   60.38    3.14
  13   1   0   55.68    3.18
 -13   1   0   63.81    3.58
 -13   1   0   63.08    3.66
 -14  -1   0   11.93    1.45
 -14  -1   0   11.26    1.60
  14  -1   0   11.10    1.30
  14  -1   0   12.09    1.47
 -14  -1   0   11.92    1.31
  14   1   0   12.23    1.02
 -14   1   0    8.52    1.26
  14   1   0   13.21    1.97
 -14   1   0    9.94    1.42
 -14   1   0   10.76    0.93
  15  -1   0    2.62    0.81
  15  -1   0    2.75    0.68
 -15  -1   0    2.57    0.88
 -15  -1   0    3.08    0.80
  15   1   0    3.30    1.09
 -15   1   0    3.09    0.82
 -15   1   0    3.55    0.62
 -15   1   0    3.64    0.89
  15   1   0    4.74    0.76
 -16  -1   0    1.26    0.69
  16  -1   0    1.10    0.64
 -16  -1   0    1.80    0.56
  16  -1   0    1.37    0.72
  16   1   0    0.45    0.32
  16   1   0    1.69    0.85
 -16   1   0    1.49    0.44
 -16   1   0    0.94    0.58
 -16   1   0    1.70    0.67
 -17  -1   0    0.23    0.37
 -17  -1   0   -0.26    0.23
  17  -1   0    0.38    0.49
  17   1   0    0.27    0.43
 -17   1   0    0.34    0.31
 -17   1   0    0.22    0.40
  17   1   0    0.97    0.44
 -17   1   0   -0.25    0.36
 -18  -1   0    0.03    0.47
  18  -1   0    0.42    0.47
 -18  -1   0    0.65    0.40
  18   1   0    1.10    0.77
 -18   1   0    0.89    0.42
 -18   1   0    0.29    0.46
 -18   1   0    0.46    0.61
  18   1   0    1.53    0.48
  19  -1   0   -0.41    0.27
 -19  -1   0    0.36    0.37
 -19   1   0    0.21    0.45
 -19   1   0    0.33    0.33
  19   1   0    0.44    0.52
 -19   1   0    0.24    0.46
  20  -1   0    1.31    0.67
 -20  -1   0    0.76    0.76
  20   1   0    1.13    1.00
 -21  -1   0    0.74    0.55
  21   1   0    0.30    0.54
   0  -2   0   29.86    1.67
   0  -2   0   26.31    1.45
   0   2   0   29.12    1.71
   0   2   0   27.55    1.51
   1  -2   0    2.50    0.38
   1  -2   0    2.66    0.40
  -1  -2   0    1.35    0.32
  -1  -2   0    2.68    0.51
   1  -2   0    3.13    0.48
  -1   2   0    2.56    0.49
   1   2   0    1.60    0.47
  -1   2   0    2.16    0.37
   2  -2   0    2.51    0.40
   2  -2   0    2.70    0.41
   2  -2   0    2.17    0.37
  -2  -2   0    3.09    0.62
  -2   2   0    2.90    0.50
  -2   2   0    2.58    0.41
   2   2   0    3.72    0.71
   3  -2   0    0.36    0.20
  -3  -2   0    0.00    0.23
   3  -2   0    0.39    0.21
  -3  -2   0    0.30    0.13
   3  -2   0    0.35    0.18
  -3   2   0    0.18    0.20
   3   2   0   -0.04    0.24
  -3   2   0    0.07    0.15
  -4  -2   0   11.90    1.27
   4  -2   0   11.92    0.82
   4  -2   0   10.30    0.64
  -4  -2   0   11.31    0.64
   4  -2   0   10.16    0.82
   4   2   0   10.30    1.24
  -4   2   0   11.70    0.82
  -4   2   0    9.80    0.85
   5  -2   0   10.68    0.81
  -5  -2   0    9.79    0.61
   5  -2   0   10.54    0.83
  -5  -2   0   10.40    1.22
  -5   2   0   10.31    0.88
  -5   2   0   10.36    0.80
   5   2   0   10.89    1.37
   6  -2   0    4.89    0.68
   6  -2   0    5.71    0.73
  -6  -2   0    3.87    0.77
  -6  -2   0    4.84    0.40
  -6   2   0    6.24    0.74
   6   2   0    5.21    0.43
  -6   2   0    5.29    0.78
   6   2   0    5.66    1.07
   7  -2   0   10.16    0.92
  -7  -2   0   12.01    0.73
  -7  -2   0   12.16    1.36
   7  -2   0   10.41    1.19
  -7   2   0   10.94    0.92
   7   2   0    9.96    1.43
  -7   2   0   11.40    1.02
   7   2   0   12.52    0.77
  -8  -2   0   12.49    0.80
   8  -2   0   10.43    0.96
   8  -2   0   11.54    0.73
  -8  -2   0   13.25    1.48
   8  -2   0   11.25    1.00
   8   2   0   15.62    1.83
   8   2   0   12.02    0.81
  -8   2   0   12.66    1.03
  -8   2   0   12.23    1.29
   9  -2   0   11.85    1.05
  -9  -2   0   11.99    0.81
   9  -2   0   11.14    0.99
  -9  -2   0   11.10    1.43
   9  -2   0   10.71    0.77
   9   2   0   10.35    1.54
  -9   2   0    9.65    1.21
   9   2   0   12.80    0.84
  -9   2   0   10.82    1.01
  10  -2   0    6.71    0.73
 -10  -2   0    8.47    0.82
  10  -2   0    9.22    1.12
 -10  -2   0    6.80    1.15
  10  -2   0    8.12    0.99
 -10   2   0    7.70    1.02
  10   2   0    5.31    1.27
 -10   2   0    6.83    1.04
  10   2   0    7.58    0.68
 -11  -2   0    6.29    0.73
  11  -2   0    5.60    0.70
  11  -2   0    6.54    0.99
  11  -2   0    5.23    0.82
 -11  -2   0    5.84    1.15
 -11   2   0    6.85    1.06
  11   2   0    3.96    1.19
 -11   2   0    5.15    0.88
  11   2   0    6.38    0.73
  12  -2   0    1.80    0.60
  12  -2   0    1.60    0.49
 -12  -2   0    1.91    0.46
 -12  -2   0    3.02    0.86
  12  -2   0    1.62    0.47
 -12  -2   0    3.33    0.85
 -12   2   0    1.86    0.61
 -12   2   0    3.18    0.74
  12   2   0    2.30    1.00
  12   2   0    2.77    0.48
  13  -2   0    1.41    0.47
 -13  -2   0    1.87    0.72
 -13  -2   0    1.71    0.63
 -13  -2   0    1.29    0.41
  13  -2   0    1.66    0.53
 -13   2   0    1.02    0.33
 -13   2   0    0.81    0.46
  13   2   0    1.99    0.90
 -13   2   0    0.77    0.48
  14  -2   0    0.97    0.45
 -14  -2   0    0.24    0.45
 -14  -2   0    1.36    0.69
 -14  -2   0    0.20    0.32
 -14   2   0    0.71    0.29
  14   2   0    0.90    0.39
  14   2   0    0.51    0.72
 -14   2   0    0.61    0.47
 -14   2   0    0.85    0.57
 -15  -2   0    1.54    0.66
  15  -2   0    0.85    0.38
 -15  -2   0    2.80    0.88
 -15  -2   0    3.24    0.68
 -15   2   0    2.16    0.66
  15   2   0    3.13    1.15
  15   2   0    2.16    0.54
 -15   2   0    1.62    0.74
 -15   2   0    1.30    0.39
  16  -2   0    0.88    0.41
 -16  -2   0    1.54    0.54
 -16   2   0    0.75    0.52
  16   2   0    2.11    1.00
 -16   2   0    1.15    0.61
  16   2   0    1.46    0.44
 -17  -2   0    0.48    0.62
 -17  -2   0    0.47    0.33
  17   2   0    1.43    0.45
  17   2   0   -0.12    0.37
 -17   2   0    0.91    0.57
 -17   2   0   -0.14    0.39
 -18  -2   0    0.70    0.35
 -18   2   0    0.71    0.57
  18   2   0    3.11    1.48
  18   2   0    2.17    0.82
 -18   2   0    1.91    0.77
 -19  -2   0    1.55    0.57
 -19   2   0    2.72    0.83
  19   2   0    3.10    1.36
  19   2   0    3.28    0.72
 -20  -2   0    1.36    0.57
 -21  -2   0    0.40    0.39
   0  -3   0    0.04    0.26
   0  -3   0   -0.10    0.16
   0  -3   0    0.00    0.16
   0   3   0    0.09    0.32
   1  -3   0   26.98    1.56
  -1  -3   0   25.92    1.76
   1  -3   0   26.57    1.53
   1  -3   0   24.53    1.63
  -1  -3   0   24.18    1.44
  -1  -3   0   26.03    1.59
  -1   3   0   25.99    1.55
   1   3   0   26.67    1.90
  -1   3   0   26.07    1.90
   2  -3   0   27.11    1.60
  -2  -3   0   26.68    1.62
   2  -3   0   24.78    1.52
   2  -3   0   26.10    1.55
  -2  -3   0   23.95    1.78
   2   3   0   26.98    1.96
  -2   3   0   22.86    1.61
  -2   3   0   26.31    1.55
   3  -3   0   72.21    3.53
  -3  -3   0   67.94    3.63
   3  -3   0   74.95    3.52
   3  -3   0   74.07    3.59
  -3  -3   0   72.10    3.91
  -3   3   0   70.74    3.53
   3   3   0   67.47    4.03
  -4  -3   0    0.11    0.15
   4  -3   0    0.09    0.20
   4  -3   0    0.27    0.21
   4  -3   0   -0.04    0.21
  -4  -3   0   -0.33    0.28
  -4   3   0    0.19    0.24
  -4   3   0    0.15    0.28
   4   3   0   -0.17    0.36
   5  -3   0   19.29    1.15
   5  -3   0   20.75    1.36
  -5  -3   0   19.25    1.08
  -5  -3   0   20.93    1.69
   5   3   0   24.14    1.99
  -5   3   0   21.06    1.34
  -5   3   0   18.90    1.45
  -6  -3   0   12.20    0.75
  -6  -3   0   11.20    1.43
   6  -3   0   13.02    1.06
   6  -3   0   11.68    1.00
   6   3   0   14.32    1.87
  -6   3   0   12.47    1.31
  -6   3   0   12.93    1.02
   7  -3   0    3.55    0.66
  -7  -3   0    2.92    0.37
  -7  -3   0    4.37    0.98
   7  -3   0    3.12    0.63
  -7   3   0    3.34    0.62
   7   3   0    5.16    1.22
  -7   3   0    2.76    0.64
  -8  -3   0   -0.14    0.39
  -8  -3   0    0.38    0.18
   8  -3   0    0.31    0.28
   8  -3   0    0.08    0.31
  -8   3   0    0.54    0.36
  -8   3   0    0.23    0.39
   8   3   0    0.75    0.75
  -9  -3   0    2.33    0.82
   9  -3   0    2.97    0.64
   9  -3   0    3.72    0.75
  -9   3   0    4.10    0.93
  -9   3   0    2.48    0.62
 -10  -3   0   56.44    3.46
 -10  -3   0   55.57    2.57
  10  -3   0   47.86    2.93
  10  -3   0   49.90    2.96
  10   3   0   50.97    3.78
 -10   3   0   46.53    3.12
 -10   3   0   52.39    2.96
  11  -3   0   40.62    2.49
 -11  -3   0   39.18    2.05
 -11  -3   0   37.31    2.77
 -11   3   0   40.06    2.69
 -11   3   0   36.80    2.41
  11   3   0   39.03    2.07
  11   3   0   39.26    3.23
 -12  -3   0    4.75    0.60
 -12  -3   0    4.96    1.13
  12  -3   0    3.10    0.78
  12  -3   0    7.61    1.09
  12   3   0    2.35    1.06
 -12   3   0    5.08    1.03
 -12   3   0    4.90    1.00
  12   3   0    4.13    0.60
 -13  -3   0   26.60    2.32
  13  -3   0   26.96    2.05
 -13  -3   0   28.04    1.67
 -13   3   0   27.88    2.04
 -13   3   0   30.40    2.32
  13   3   0   28.89    3.27
  13   3   0   28.02    1.66
 -14  -3   0    6.25    0.80
 -14  -3   0    6.89    1.30
  14   3   0    7.79    0.86
 -14   3   0    5.38    1.01
 -14   3   0    9.23    1.46
  14   3   0    5.72    1.51
 -15  -3   0   12.57    1.91
 -15  -3   0   11.85    1.02
  15   3   0   10.92    0.98
  15   3   0   14.93    2.48
 -15   3   0   10.55    1.48
 -16  -3   0    2.43    0.57
 -16  -3   0    3.48    1.06
 -16   3   0    3.39    0.82
  16   3   0    4.12    0.68
  16   3   0    1.71    0.98
 -16   3   0    2.58    0.91
 -17  -3   0    0.00    0.18
  17   3   0    0.59    0.37
 -17   3   0   -0.45    0.23
  17   3   0    1.91    1.07
 -18  -3   0    0.10    0.32
 -18   3   0    0.64    0.50
  18   3   0    0.73    0.39
 -19  -3   0    1.45    0.47
 -19   3   0    1.24    0.66
   0  -4   0   14.45    1.08
   0  -4   0   14.58    1.55
   0  -4   0   14.02    1.16
   0   4   0   17.34    1.86
  -1  -4   0    3.68    0.80
  -1  -4   0    3.45    0.58
   1  -4   0    3.24    0.63
   1  -4   0    2.93    0.59
   1  -4   0    4.28    0.81
  -1   4   0    3.95    0.85
   1   4   0    3.69    0.90
  -2  -4   0   -0.32    0.22
  -2  -4   0    0.18    0.25
   2  -4   0    0.08    0.30
   2  -4   0   -0.04    0.23
   2  -4   0   -0.05    0.24
  -2  -4   0    0.84    0.50
   2   4   0    0.13    0.50
  -2   4   0    0.40    0.29
  -3  -4   0   14.85    1.04
  -3  -4   0   14.56    1.26
   3  -4   0   14.66    1.18
   3  -4   0   15.19    1.19
   3  -4   0   14.82    1.19
  -3  -4   0   14.95    1.71
  -3   4   0   15.37    1.21
   3   4   0   17.02    2.04
   4  -4   0   22.25    1.42
   4  -4   0   21.21    1.50
  -4  -4   0   20.74    1.60
  -4  -4   0   21.04    1.84
   4  -4   0   22.19    1.55
  -4   4   0   21.86    1.51
   4   4   0   21.72    2.43
  -5  -4   0   26.38    2.14
  -5  -4   0   27.02    1.47
  -5  -4   0   24.54    1.86
   5  -4   0   29.78    1.84
   5  -4   0   28.05    1.80
   5  -4   0   27.31    1.55
  -5   4   0   24.55    1.72
   5   4   0   26.41    2.41
   6  -4   0    0.09    0.25
  -6  -4   0    0.11    0.18
   6  -4   0   -0.10    0.30
   6  -4   0   -0.09    0.16
  -6  -4   0   -0.69    0.34
   6   4   0   -0.91    0.46
  -6   4   0    0.15    0.26
  -7  -4   0    1.07    0.27
   7  -4   0    0.29    0.36
   7  -4   0    0.88    0.41
  -7  -4   0    0.19    0.46
   7   4   0   -0.15    0.55
  -7   4   0    0.63    0.40
   8  -4   0    0.16    0.38
  -8  -4   0    0.15    0.41
   8  -4   0    0.53    0.34
  -8  -4   0    0.31    0.17
  -8   4   0    0.13    0.33
   8   4   0    0.83    0.84
  -8   4   0    0.05    0.39
  -9  -4   0    4.85    1.23
  -9  -4   0    3.80    0.44
   9  -4   0    2.93    0.70
  -9   4   0    3.87    0.91
  -9   4   0    2.41    0.62
   9   4   0    2.13    0.96
 -10  -4   0   13.15    1.85
 -10  -4   0   14.94    1.16
  10  -4   0   15.06    1.65
  10  -4   0   15.65    1.61
 -10   4   0   11.96    1.60
 -10   4   0   13.92    1.27
  10   4   0   10.79    1.99
 -11  -4   0   -0.28    0.15
  11  -4   0    0.39    0.47
  11  -4   0    0.00    0.33
 -11  -4   0    0.55    0.67
 -11   4   0   -0.30    0.32
  11   4   0    0.42    0.72
  12  -4   0    2.09    0.72
 -12  -4   0    1.17    0.29
 -12   4   0    2.35    0.76
 -12   4   0    1.96    0.58
  12   4   0    2.97    1.14
 -13  -4   0    6.80    0.71
  13  -4   0    7.58    1.36
 -13   4   0    4.80    1.21
  13   4   0    6.03    1.61
 -13   4   0    6.48    1.08
  14  -4   0    5.59    1.10
 -14  -4   0    3.78    0.55
 -14   4   0    4.38    0.94
  14   4   0    5.92    1.77
 -14   4   0    2.16    0.85
 -15  -4   0    5.25    0.66
 -15  -4   0    3.08    0.97
  15   4   0    5.66    1.70
 -15   4   0    5.43    1.04
 -15   4   0    4.24    1.13
 -16  -4   0    2.37    0.47
 -16   4   0    2.30    0.76
 -17  -4   0    0.15    0.22
 -17   4   0    0.79    0.57
 -18   4   0    5.56    1.10
   0  -5   0    0.16    0.46
   0  -5   0    0.69    0.32
   0  -5   0   -0.30    0.20
   0   5   0   -0.54    0.42
   1  -5   0   -0.27    0.28
  -1  -5   0    0.55    0.47
  -1  -5   0    0.22    0.27
  -1  -5   0    0.86    0.46
   1  -5   0   -0.02    0.26
   1  -5   0    0.05    0.40
   1   5   0    0.14    0.57
   2  -5   0    4.04    0.75
  -2  -5   0    5.05    0.71
  -2  -5   0    5.07    0.95
  -2  -5   0    4.03    0.97
   2  -5   0    4.88    0.86
   2  -5   0    4.47    0.87
   2   5   0    3.96    1.19
  -3  -5   0    6.49    1.25
   3  -5   0    7.59    1.07
   3  -5   0    7.93    1.08
  -3  -5   0    7.12    1.11
  -3  -5   0    8.65    0.95
   3  -5   0    7.47    1.06
  -3   5   0    7.70    1.08
  -4  -5   0   51.50    3.09
  -4  -5   0   46.28    3.26
   4  -5   0   55.01    2.95
  -4  -5   0   49.45    2.61
   4  -5   0   55.76    2.83
   4  -5   0   46.51    2.86
  -4   5   0   45.90    2.86
   4   5   0   45.20    3.59
  -5  -5   0    3.14    0.50
   5  -5   0    2.71    0.52
   5  -5   0    4.56    0.84
   5  -5   0    3.23    0.75
  -5  -5   0    5.62    1.20
  -5  -5   0    3.50    0.55
  -5  -5   0    3.30    0.85
  -5   5   0    3.76    0.75
   5   5   0    3.84    1.27
   6  -5   0    5.60    0.95
  -6  -5   0    5.83    0.64
   6  -5   0    6.67    0.70
  -6  -5   0    7.62    1.70
  -6  -5   0    6.50    0.71
   6  -5   0    6.47    1.00
  -6  -5   0    7.24    1.65
   6   5   0    4.05    1.26
  -6   5   0    5.38    0.94
   7  -5   0    4.81    0.84
   7  -5   0    3.37    0.76
  -7  -5   0    4.19    1.10
  -7  -5   0    4.08    0.97
  -7  -5   0    3.78    0.52
   7  -5   0    2.82    0.49
  -7   5   0    2.07    0.62
   7   5   0    3.03    1.12
  -8  -5   0    2.12    0.67
  -8  -5   0    0.94    0.28
  -8  -5   0    0.53    0.22
   8  -5   0    0.74    0.44
   8  -5   0    0.98    0.47
  -8  -5   0    1.41    0.66
   8   5   0    0.34    0.72
  -8   5   0    0.79    0.41
  -9  -5   0    1.37    0.23
   9  -5   0    1.91    0.65
   9   5   0    2.61    1.24
  -9   5   0    0.72    0.42
  10  -5   0    2.08    0.67
  10   5   0    2.26    1.13
 -10   5   0    1.64    0.56
  11  -5   0    0.58    0.46
  11   5   0    1.03    0.96
 -11   5   0    1.11    0.50
  12  -5   0    1.53    0.63
 -12   5   0    0.84    0.46
  12   5   0    2.74    1.28
  13  -5   0    0.94    0.51
 -13   5   0   -0.01    0.26
  13   5   0    0.14    0.67
 -14   5   0    0.02    0.24
 -15   5   0    3.74    0.87
 -16   5   0    0.28    0.35
 -17   5   0    1.13    0.50
   0  -6   0    0.65    0.51
   0  -6   0    0.63    0.43
   0  -6   0    1.33    0.44
   1  -6   0    7.51    1.15
  -1  -6   0    8.38    1.05
  -1  -6   0    8.52    1.44
   1  -6   0    9.76    1.17
   1  -6   0    8.53    1.30
  -1  -6   0    6.83    1.23
   1   6   0    6.56    1.48
   2  -6   0    1.52    0.60
   2  -6   0    0.94    0.45
  -2  -6   0    0.91    0.40
   2  -6   0    1.18    0.50
  -2  -6   0    1.68    0.61
  -2  -6   0    2.13    0.73
   2   6   0   -0.10    0.61
  -3  -6   0   31.92    1.97
   3  -6   0   33.81    2.28
   3  -6   0   33.59    2.20
  -3  -6   0   31.57    2.35
  -3  -6   0   32.34    2.57
   3  -6   0   32.38    2.19
   3   6   0   36.41    3.76
   4  -6   0    0.73    0.44
   4  -6   0    0.31    0.39
   4  -6   0    0.44    0.37
  -4  -6   0    1.30    0.70
  -4  -6   0    0.46    0.43
  -4  -6   0    1.05    0.35
   4   6   0    1.36    0.89
   5  -6   0   23.24    1.54
  -5  -6   0   23.16    1.43
  -5  -6   0   27.35    3.10
   5  -6   0   20.47    1.71
  -5  -6   0   24.90    2.68
   5  -6   0   20.64    1.73
  -5  -6   0   20.63    1.40
   5   6   0   25.15    3.15
  -5   6   0   21.73    1.76
   6  -6   0    1.70    0.40
  -6  -6   0    1.24    0.36
   6  -6   0    2.12    0.66
  -6  -6   0    1.75    0.40
   6  -6   0    1.14    0.62
  -6   6   0    1.11    0.51
   6   6   0    1.25    0.97
  -7  -6   0    4.30    0.56
  -7  -6   0    3.87    0.50
   7  -6   0    4.19    0.46
   7  -6   0    4.49    0.89
  -7   6   0    3.76    0.82
   7   6   0    2.57    1.23
  -8  -6   0    1.83    0.33
  -8   6   0    1.14    0.51
   8   6   0    1.94    1.29
   9  -6   0    6.49    1.14
  -9   6   0    7.17    1.14
   9   6   0    8.22    2.05
  10  -6   0    0.30    0.41
 -10   6   0   -0.16    0.17
  10   6   0   -0.44    0.64
  11  -6   0    0.80    0.53
 -11   6   0    0.22    0.40
 -12   6   0    1.29    0.55
 -13   6   0    1.50    0.59
 -15   6   0    2.21    0.70
 -16   6   0    3.06    0.98
   0  -7   0    0.65    0.46
   0  -7   0    0.04    0.25
  -1  -7   0    1.78    0.73
   1  -7   0    1.80    0.62
   1  -7   0    1.59    0.51
  -1  -7   0    2.83    0.62
   2  -7   0   -0.10    0.21
  -2  -7   0    0.00    0.23
   2  -7   0    0.14    0.31
  -3  -7   0    0.08    0.18
   3  -7   0    0.60    0.38
  -4  -7   0    6.06    0.79
  -4  -7   0    4.00    0.67
   4  -7   0    5.06    0.85
   4   7   0    3.96    1.43
  -5  -7   0    0.86    0.31
  -5  -7   0    1.64    0.50
   5  -7   0    1.38    0.41
   5   7   0    2.37    1.20
   6  -7   0    0.48    0.23
  -6  -7   0    0.27    0.18
  -6  -7   0    0.24    0.18
   6   7   0    0.65    0.76
  -7  -7   0    2.89    0.41
   7  -7   0    2.81    0.39
  -7  -7   0    3.75    0.51
   7   7   0    3.11    2.06
  -8   7   0   10.78    1.46
  -9   7   0    0.73    0.44
 -10   7   0    0.56    0.35
 -12   7   0    0.07    0.24
 -13   7   0    1.90    0.65
  21   0  -1    7.07    1.56
  20   0  -1   -0.25    0.30
 -20   0   1    0.39    0.51
 -20   0   1   -0.05    0.21
  19   0  -1    3.35    1.06
 -19   0   1    4.73    0.92
 -19   0   1    8.25    1.53
 -18   0   1   -0.32    0.82
  18   0  -1    1.09    0.63
 -18   0   1    0.35    0.32
 -18   0   1    0.24    0.28
  17   0  -1    0.65    0.67
 -17   0   1    0.98    0.64
 -16   0   1    0.07    0.31
 -16   0   1    0.19    0.29
  16   0  -1    0.74    0.73
  16   0  -1    0.10    0.22
 -16   0   1    0.00    0.49
  15   0  -1   18.99    1.46
 -15   0   1   20.80    1.88
  15   0  -1   22.52    2.42
 -15   0   1   18.71    1.51
 -15   0   1   19.02    1.61
 -14   0   1    0.29    0.33
  14   0  -1   -0.37    0.36
 -14   0   1    0.25    0.40
 -14   0   1   -0.14    0.28
  14   0  -1    0.23    0.23
 -13   0   1   14.72    1.72
  13   0  -1   10.35    1.55
 -13   0   1   14.30    1.49
 -13   0   1   14.00    1.17
  13   0  -1   13.25    1.10
 -12   0   1   -0.24    0.23
 -12   0   1   -0.14    0.23
  12   0  -1    0.01    0.24
  12   0  -1    0.38    0.51
 -12   0   1    0.25    0.43
 -11   0   1   28.60    2.01
 -11   0   1   30.32    1.85
  11   0  -1   27.49    2.10
  11   0  -1   31.54    1.80
 -11   0   1   28.38    1.84
 -10   0   1    0.10    0.23
  10   0  -1    0.05    0.18
 -10   0   1    0.12    0.20
  10   0  -1    0.09    0.36
 -10   0   1   -0.22    0.30
  -9   0   1    6.40    0.90
  -9   0   1    4.24    0.65
   9   0  -1    5.43    0.67
   9   0  -1    3.69    0.74
  -9   0   1    5.13    0.68
   8   0  -1    0.11    0.28
  -8   0   1    0.12    0.19
  -8   0   1   -0.04    0.24
   8   0  -1    0.10    0.16
  -8   0   1   -0.03    0.19
  -7   0   1   99.16    4.73
   7   0  -1  101.64    4.70
  -7   0   1  106.09    4.89
  -7   0   1  101.76    4.78
  -6   0   1    0.09    0.17
  -6   0   1    0.27    0.22
  -6   0   1   -0.04    0.14
   6   0  -1   -0.02    0.13
   6   0  -1    0.30    0.22
  -5   0   1    2.09    0.40
  -5   0   1    2.12    0.32
  -5   0   1    1.77    0.33
   5   0  -1    2.04    0.30
   5   0  -1    2.30    0.41
  -4   0   1   -0.11    0.10
  -4   0   1    0.05    0.15
   4   0  -1   -0.12    0.11
   4   0  -1   -0.11    0.17
  -3   0   1  112.53    9.59
   3   0  -1  107.94    9.61
   2   0  -1    0.03    0.07
  -2   0   1   -0.07    0.05
   2   0  -1   -0.04    0.06
  -2   0   1    0.11    0.08
  -1   0  -1   44.08    2.13
  -2   0  -1   -0.13    0.14
   2   0   1    0.11    0.15
  -2   0  -1   -0.03    0.09
  -2   0  -1    0.10    0.12
   2   0   1   -0.02    0.07
  -3   0  -1    2.79    0.38
  -3   0  -1    2.79    0.32
   3   0   1    2.60    0.36
   3   0   1    3.14    0.43
   3   0   1    2.71    0.30
  -3   0  -1    2.58    0.36
   4   0   1   -0.02    0.18
  -4   0  -1    0.18    0.21
  -4   0  -1    0.02    0.20
  -4   0  -1   -0.14    0.12
   4   0   1   -0.05    0.10
   4   0   1    0.32    0.27
   5   0   1  209.73    9.44
   6   0   1    0.04    0.12
   6   0   1   -0.19    0.23
  -6   0  -1    0.45    0.25
  -6   0  -1   -0.17    0.16
  -7   0  -1    0.29    0.21
   7   0   1    0.11    0.15
  -7   0  -1    0.10    0.23
  -7   0  -1   -0.24    0.19
   8   0   1    0.00    0.33
   8   0   1    0.04    0.16
  -8   0  -1   -0.07    0.23
  -8   0  -1   -0.12    0.20
  -8   0  -1   -0.12    0.17
   9   0   1    1.15    0.54
  -9   0  -1    0.90    0.45
  -9   0  -1    1.48    0.42
   9   0   1    1.45    0.36
  -9   0  -1    1.32    0.40
  10   0   1   -0.10    0.17
  10   0   1   -0.49    0.34
 -10   0  -1   -0.14    0.32
 -10   0  -1    0.04    0.22
 -10   0  -1    0.02    0.26
  11   0   1   14.78    1.73
  11   0   1   14.31    1.09
 -11   0  -1   15.07    1.23
 -11   0  -1   15.37    1.65
 -11   0  -1   15.18    1.23
  12   0   1   -0.06    0.25
 -12   0  -1   -0.08    0.25
 -12   0  -1    0.10    0.30
  12   0   1   -0.04    0.46
 -13   0  -1   18.72    2.03
 -13   0  -1   16.48    1.42
  13   0   1   17.30    1.30
 -13   0  -1   16.21    1.37
  13   0   1   21.29    2.19
  14   0   1    0.17    0.50
 -14   0  -1    0.23    0.29
 -14   0  -1   -0.07    0.41
  14   0   1    0.30    0.30
 -14   0  -1    0.73    0.44
  15   0   1    3.25    0.94
 -15   0  -1    2.50    0.85
 -15   0  -1    3.36    0.80
  15   0   1    2.77    0.63
 -15   0  -1    4.16    0.78
 -16   0  -1    0.19    0.31
 -16   0  -1    0.11    0.33
  16   0   1   -0.39    0.40
  16   0   1    0.11    0.21
 -16   0  -1    0.26    0.44
 -17   0  -1    2.09    0.59
 -17   0  -1    2.65    0.78
  17   0   1    2.23    0.62
  17   0   1    2.81    0.93
 -17   0  -1    3.35    1.15
  18   0   1    0.59    0.53
 -18   0  -1   -0.73    0.28
 -18   0  -1    0.43    0.46
 -18   0  -1    0.04    0.24
 -19   0  -1    1.48    0.52
  19   0   1    0.51    0.62
 -20   0  -1    0.07    0.34
 -20   0  -1    0.57    0.45
  20   0   1    0.45    0.50
 -21  -1   1    0.85    0.51
  21   1  -1    2.71    1.12
  20  -1  -1    6.15    1.29
  20   1  -1    3.21    1.91
 -19  -1   1    0.88    0.41
 -19   1   1    0.56    0.52
  19   1  -1    0.85    0.73
 -19   1   1    1.51    0.70
 -19   1   1    1.46    0.50
 -18  -1   1    0.62    0.39
 -18  -1   1    0.22    0.56
  18  -1  -1    0.13    0.43
 -18   1   1    0.34    0.52
  18   1  -1    0.43    0.27
 -18   1   1   -0.04    0.59
  18   1  -1    1.30    0.78
 -18   1   1    0.41    0.30
 -17  -1   1   -0.68    0.34
  17  -1  -1    0.42    0.48
 -17  -1   1    0.73    0.44
 -17  -1   1   -0.12    0.27
 -17   1   1    0.27    0.46
  17   1  -1    0.24    0.29
 -17   1   1   -0.26    0.35
 -17   1   1    0.05    0.28
  17   1  -1    0.71    0.69
  16  -1  -1   14.63    1.68
  16  -1  -1    9.08    1.45
 -16  -1   1   12.90    1.76
 -16  -1   1   12.16    1.41
 -16   1   1   13.30    1.74
 -16   1   1   10.98    1.21
 -16   1   1   13.20    1.64
  16   1  -1   13.65    1.18
  16   1  -1   14.16    2.10
  15  -1  -1   11.17    1.33
 -15  -1   1   12.02    1.52
  15  -1  -1   12.30    1.58
 -15  -1   1   10.87    1.60
 -15  -1   1   10.28    1.29
 -15   1   1   12.74    1.56
 -15   1   1   11.74    1.53
  15   1  -1   14.25    1.16
  15   1  -1   10.74    1.85
 -14  -1   1    5.52    0.89
  14  -1  -1    7.21    1.21
  14  -1  -1    7.24    1.02
 -14  -1   1    9.43    1.43
 -14  -1   1    7.51    1.18
  14   1  -1    7.66    0.98
 -14   1   1    8.46    1.21
 -14   1   1    7.99    1.22
  14   1  -1    5.03    1.23
 -14   1   1    7.17    0.88
  13  -1  -1   59.68    3.52
 -13  -1   1   59.53    3.26
 -13  -1   1   59.61    3.64
  13  -1  -1   60.82    3.32
 -13  -1   1   59.06    3.49
 -13   1   1   62.09    3.52
 -13   1   1   65.42    3.15
  13   1  -1   63.61    3.22
  13   1  -1   51.79    3.82
 -13   1   1   62.94    3.58
 -12  -1   1   13.87    1.12
  12  -1  -1   15.19    1.35
  12  -1  -1   12.52    1.12
 -12  -1   1   14.07    1.53
 -12   1   1   14.36    1.49
  12   1  -1   13.99    1.08
  12   1  -1   13.42    1.83
 -12   1   1   12.74    1.00
 -12   1   1   16.00    1.41
  11  -1  -1    0.67    0.38
 -11  -1   1    0.86    0.46
 -11  -1   1    0.72    0.32
 -11  -1   1    0.58    0.46
  11  -1  -1    0.76    0.44
 -11   1   1    0.71    0.29
  11   1  -1    0.66    0.56
  11   1  -1    0.81    0.32
 -11   1   1    0.81    0.40
 -11   1   1    1.34    0.51
  10  -1  -1    1.04    0.35
  10  -1  -1    1.06    0.43
 -10  -1   1    1.25    0.35
 -10  -1   1    1.39    0.54
  10   1  -1    0.67    0.29
 -10   1   1    0.47    0.38
 -10   1   1    1.00    0.29
 -10   1   1    0.87    0.38
  10   1  -1    1.03    0.60
  -9  -1   1    0.82    0.28
   9  -1  -1    0.84    0.36
  -9  -1   1    0.79    0.39
  -9   1   1    1.63    0.47
   9   1  -1    0.84    0.28
  -9   1   1    1.27    0.46
  -9   1   1    1.12    0.28
   9   1  -1    1.24    0.57
  -8  -1   1   24.33    1.44
   8  -1  -1   26.86    1.61
   8  -1  -1   28.93    1.59
   8  -1  -1   23.93    1.50
  -8  -1   1   28.33    1.76
  -8   1   1   25.42    1.62
  -8   1   1   26.83    1.40
  -8   1   1   25.49    1.63
   8   1  -1   23.56    1.84
   8   1  -1   26.43    1.45
   7  -1  -1    1.64    0.33
   7  -1  -1    1.68    0.40
  -7  -1   1    0.79    0.34
  -7  -1   1    1.44    0.36
   7  -1  -1    1.37    0.34
   7   1  -1    2.60    0.39
  -7   1   1    2.03    0.31
  -7   1   1    2.14    0.45
  -7   1   1    1.41    0.37
   7   1  -1    3.03    0.71
  -6  -1   1    0.98    0.33
  -6  -1   1    0.71    0.19
   6  -1  -1    0.46    0.20
   6  -1  -1    0.47    0.18
   6  -1  -1    0.74    0.26
  -6   1   1    0.38    0.23
   6   1  -1    0.78    0.20
  -6   1   1    0.69    0.18
  -6   1   1    0.81    0.29
   6   1  -1    0.22    0.32
  -5  -1   1  140.23    6.27
  -5   1   1  132.33    6.10
   5   1  -1  129.99    6.33
   4  -1  -1   31.06    1.44
   4  -1  -1   30.22    1.58
   4  -1  -1   30.39    1.56
  -4  -1   1   29.08    1.72
  -4  -1   1   28.26    1.47
  -4   1   1   31.24    1.56
  -4   1   1   30.36    1.61
   4   1  -1   32.08    1.50
   4   1  -1   32.67    1.84
  -3  -1   1   -0.13    0.10
   3  -1  -1   -0.12    0.11
  -3  -1   1    0.05    0.23
   3  -1  -1    0.00    0.12
  -3   1   1   -0.09    0.14
   3   1  -1   -0.04    0.24
  -3   1   1    0.17    0.14
  -2  -1   1   60.63    2.83
   2  -1  -1   59.86    2.69
   2   1  -1   54.70    2.83
  -2   1   1   58.67    2.71
  -1  -1   1   26.29    1.42
   1  -1  -1   24.69    1.20
   1  -1  -1   24.78    1.18
  -1  -1   1   25.62    1.27
   1   1  -1   24.03    1.31
  -1   1   1   24.30    1.17
  -1   1   1   23.91    1.21
   0  -1   1   24.95    1.26
   0  -1   1   24.15    1.23
   0  -1  -1   23.60    1.45
   0  -1  -1   24.43    1.16
   0   1   1   28.31    1.41
   0   1  -1   23.35    1.24
   0   1   1   25.06    1.17
   0   1  -1   25.33    1.26
   1  -1   1    8.33    0.57
   1  -1   1    9.63    0.50
  -1  -1  -1    8.26    0.71
   1  -1   1   10.00    0.62
  -1  -1  -1    9.84    0.45
   1   1   1    8.53    0.72
  -1   1  -1    8.83    0.52
  -1   1  -1    8.79    0.57
  -2  -1  -1   16.01    1.14
  -2  -1  -1   16.77    0.76
   2  -1   1   15.57    0.94
   2  -1   1   16.87    0.98
   2   1   1   18.73    1.20
  -2   1  -1   18.10    0.96
  -2   1  -1   16.80    0.99
   3  -1   1   16.95    1.06
  -3  -1  -1   19.42    1.31
   3  -1   1   19.63    1.10
  -3  -1  -1   19.14    0.88
   3   1   1   19.42    0.89
   3   1   1   17.01    1.29
  -3   1  -1   18.00    1.11
  -3   1  -1   18.70    1.08
   4  -1   1  110.64    4.81
   4  -1   1  105.61    5.03
  -4  -1  -1  109.60    5.27
   4   1   1  114.41    5.38
   5  -1   1    0.11    0.21
   5  -1   1   -0.03    0.14
  -5  -1  -1    0.08    0.10
  -5  -1  -1   -0.12    0.20
   5  -1   1    0.07    0.15
   5   1   1    0.12    0.10
   5   1   1    0.77    0.42
  -5   1  -1    0.19    0.18
  -5   1  -1    0.03    0.08
  -5   1  -1   -0.21    0.14
  -6  -1  -1    1.13    0.23
  -6  -1  -1    1.12    0.41
   6  -1   1    1.48    0.37
   6  -1   1    1.09    0.32
   6  -1   1    1.04    0.29
  -6   1  -1    1.08    0.34
   6   1   1    0.87    0.42
   6   1   1    1.46    0.25
  -6   1  -1    0.97    0.32
  -6   1  -1    1.05    0.21
  -7  -1  -1   17.03    0.97
   7  -1   1   15.67    1.07
   7  -1   1   16.80    1.17
   7  -1   1   13.93    1.03
  -7  -1  -1   16.09    1.28
  -7  -1  -1   17.16    1.25
  -7   1  -1   15.64    1.16
  -7   1  -1   14.91    0.88
  -7   1  -1   15.38    1.14
   7   1   1   16.48    1.44
   7   1   1   14.12    0.89
   8  -1   1   68.57    3.35
  -8  -1  -1   67.36    3.62
  -8  -1  -1   65.87    3.54
   8  -1   1   67.03    3.35
  -8  -1  -1   70.19    3.23
   8  -1   1   62.05    3.41
  -8   1  -1   66.69    3.13
   8   1   1   65.58    3.82
  -8   1  -1   66.64    3.45
   8   1   1   66.65    3.15
  -8   1  -1   64.23    3.46
  -9  -1  -1    7.25    1.04
  -9  -1  -1    8.58    0.72
  -9  -1  -1    8.81    1.16
   9  -1   1    7.80    0.90
   9  -1   1    7.16    0.90
  -9   1  -1    9.16    1.12
  -9   1  -1    7.14    0.93
   9   1   1   11.06    1.51
  -9   1  -1    6.26    0.58
   9   1   1    7.64    0.63
 -10  -1  -1   23.05    1.45
 -10  -1  -1   20.12    1.67
  10  -1   1   20.69    1.46
 -10  -1  -1   21.34    1.70
  10  -1   1   22.09    1.61
 -10   1  -1   21.94    1.31
 -10   1  -1   22.41    1.62
  10   1   1   21.06    2.26
 -10   1  -1   24.15    1.71
  10   1   1   23.39    1.34
 -11  -1  -1    1.41    0.43
  11  -1   1    1.89    0.59
  11  -1   1    1.03    0.39
 -11  -1  -1    1.57    0.57
 -11  -1  -1    0.93    0.59
  11   1   1    0.60    0.66
 -11   1  -1    1.81    0.39
  11   1   1    1.37    0.35
 -11   1  -1    0.72    0.42
 -11   1  -1    1.89    0.65
 -12  -1  -1    6.50    1.08
 -12  -1  -1    7.14    0.92
  12  -1   1    6.16    1.01
 -12  -1  -1    6.15    1.11
  12  -1   1    6.29    0.90
  12   1   1    6.97    1.42
 -12   1  -1    8.43    1.19
 -12   1  -1    7.72    0.82
  12   1   1    6.34    0.91
 -12   1  -1    7.61    1.17
 -13  -1  -1   10.15    1.34
 -13  -1  -1    8.40    1.32
  13  -1   1    8.94    1.10
  13  -1   1    9.31    1.25
 -13  -1  -1    9.17    1.10
 -13   1  -1   10.79    1.38
  13   1   1    7.08    1.43
  13   1   1    9.63    1.04
 -13   1  -1    9.58    1.35
 -13   1  -1    9.35    0.82
 -14  -1  -1    0.17    0.35
 -14  -1  -1    0.52    0.53
 -14  -1  -1    0.31    0.40
  14  -1   1    0.37    0.34
  14  -1   1    0.45    0.51
 -14   1  -1    0.44    0.48
 -14   1  -1    0.63    0.45
 -14   1  -1    1.03    0.34
  14   1   1    0.29    0.24
  14   1   1   -0.19    0.45
 -15  -1  -1    6.16    1.06
  15  -1   1    6.24    1.16
  15  -1   1    7.05    1.03
 -15  -1  -1    5.51    1.21
 -15   1  -1    6.56    0.84
  15   1   1    7.73    0.99
 -15   1  -1    6.94    1.23
 -15   1  -1    6.40    1.12
  15   1   1    6.63    1.52
 -16  -1  -1    8.78    1.51
  16  -1   1    7.63    1.29
 -16  -1  -1    9.48    1.27
 -16   1  -1    7.49    0.93
 -16   1  -1    6.88    1.26
  16   1   1    9.56    1.76
  16   1   1   10.31    1.16
 -16   1  -1    6.08    1.14
 -17  -1  -1    1.43    0.55
  17  -1   1    0.49    0.46
 -17  -1  -1    0.38    0.54
 -17  -1  -1    1.23    0.56
 -17   1  -1   -0.11    0.41
 -17   1  -1    1.55    0.43
  17   1   1    0.48    0.57
 -17   1  -1    0.15    0.48
 -18  -1  -1    0.00    0.29
 -18  -1  -1   -0.09    0.54
  18  -1   1    0.09    0.40
 -18   1  -1    0.37    0.27
 -18   1  -1    0.38    0.41
  18   1   1    0.19    0.19
 -18   1  -1    1.04    0.62
  18   1   1    1.26    0.82
 -19  -1  -1    1.48    0.62
 -19   1  -1    1.26    0.60
  19   1   1    1.30    0.84
 -19   1  -1    1.53    0.49
 -20  -1  -1    0.24    0.38
  20   1   1   -0.06    0.53
 -21  -1  -1    3.13    0.86
  21   1   1    2.44    1.11
 -20  -2   1    0.42    0.43
 -19  -2   1    0.07    0.30
  19   2  -1    0.01    0.24
  19   2  -1    1.27    1.09
 -19   2   1    0.94    0.58
 -18  -2   1    0.57    0.38
 -18  -2   1    1.60    0.88
  18  -2  -1    0.22    0.32
 -18   2   1    0.30    0.47
  18   2  -1    0.37    0.30
 -18   2   1    1.20    0.69
  18   2  -1    3.90    1.99
 -17  -2   1    0.54    0.71
 -17  -2   1    0.31    0.37
  17  -2  -1    0.23    0.36
 -17   2   1    0.09    0.35
  17   2  -1    1.22    0.41
  17   2  -1    0.80    0.70
 -17   2   1   -0.29    0.24
 -16  -2   1    0.05    0.50
 -16  -2   1    1.03    0.56
  16  -2  -1    0.92    0.40
 -16   2   1    1.81    0.66
  16   2  -1    0.55    0.36
  16   2  -1    0.54    0.70
 -16   2   1    1.50    0.64
 -15  -2   1   10.44    1.67
 -15  -2   1   11.13    1.24
  15  -2  -1   13.22    1.36
 -15  -2   1   11.65    1.64
  15   2  -1   11.23    2.01
 -15   2   1   10.14    1.42
 -15   2   1   12.87    1.66
  15   2  -1   12.85    1.09
 -14  -2   1    1.81    0.73
  14  -2  -1    2.62    0.60
  14  -2  -1    2.00    0.58
 -14  -2   1    2.71    0.56
  14   2  -1    2.90    0.58
  14   2  -1    1.84    0.97
 -14   2   1    1.77    0.68
 -14   2   1    2.28    0.65
 -13  -2   1   24.80    2.04
  13  -2  -1   24.84    2.85
 -13  -2   1   26.65    1.63
 -13  -2   1   24.57    1.99
 -13   2   1   24.47    1.84
  13   2  -1   21.54    1.52
  13   2  -1   21.19    2.62
 -13   2   1   25.67    1.99
  12  -2  -1    4.50    0.85
  12  -2  -1    2.45    0.55
 -12  -2   1    3.54    0.61
 -12  -2   1    2.86    0.83
  12  -2  -1    2.84    0.64
  12   2  -1    3.17    1.02
 -12   2   1    3.06    0.75
  12   2  -1    3.33    0.58
 -12   2   1    3.07    0.69
  11  -2  -1    0.77    0.45
  11  -2  -1    0.80    0.35
 -11  -2   1    0.35    0.28
 -11  -2   1    1.03    0.51
  11  -2  -1    0.57    0.37
  11   2  -1    0.89    0.71
  11   2  -1    0.57    0.29
 -11   2   1    0.40    0.37
 -11   2   1    0.84    0.46
  10  -2  -1    0.50    0.29
 -10  -2   1    1.26    0.52
  10  -2  -1    0.72    0.37
  10  -2  -1    1.56    0.59
 -10  -2   1    0.96    0.30
 -10   2   1    0.14    0.30
  10   2  -1    1.88    0.81
  10   2  -1    0.60    0.31
 -10   2   1    1.46    0.46
  -9  -2   1    1.03    0.55
   9  -2  -1    1.32    0.32
  -9  -2   1    1.28    0.31
   9  -2  -1    1.22    0.43
   9  -2  -1    0.79    0.39
  -9   2   1    0.58    0.34
  -9   2   1    0.73    0.40
   9   2  -1    0.49    0.56
   9   2  -1    1.31    0.35
  -8  -2   1    3.77    0.47
   8  -2  -1    3.27    0.39
   8  -2  -1    3.06    0.57
   8  -2  -1    4.09    0.64
  -8  -2   1    4.02    0.82
  -8   2   1    4.27    0.72
   8   2  -1    2.67    0.80
  -8   2   1    3.81    0.62
   8   2  -1    4.74    0.55
   7  -2  -1    2.37    0.49
  -7  -2   1    2.01    0.57
   7  -2  -1    1.99    0.27
  -7  -2   1    2.09    0.33
   7  -2  -1    2.00    0.43
   7   2  -1    1.99    0.66
   7   2  -1    2.61    0.38
  -7   2   1    1.84    0.47
  -7   2   1    1.63    0.41
   6  -2  -1    0.22    0.21
   6  -2  -1    0.37    0.23
  -6  -2   1   -0.14    0.24
  -6  -2   1    0.03    0.14
   6  -2  -1    0.03    0.10
   6   2  -1    0.42    0.45
  -6   2   1    0.31    0.24
  -6   2   1    0.34    0.23
   6   2  -1    0.33    0.17
   5  -2  -1   70.79    3.33
  -5  -2   1   70.63    3.18
   5  -2  -1   68.61    3.11
  -5  -2   1   70.26    3.67
   5  -2  -1   67.29    3.38
   5   2  -1   66.86    3.79
  -5   2   1   68.36    3.30
  -5   2   1   68.13    3.44
  -4  -2   1    9.89    1.11
   4  -2  -1   12.36    0.88
   4  -2  -1   11.00    0.79
  -4  -2   1   13.93    0.77
  -4   2   1   12.73    0.82
   4   2  -1   13.26    1.41
  -4   2   1   12.92    0.93
   3  -2  -1   21.67    1.26
  -3  -2   1   23.17    1.50
   3  -2  -1   20.17    1.20
  -3  -2   1   23.01    1.16
   3  -2  -1   21.57    1.29
  -3   2   1   22.99    1.32
   3   2  -1   21.73    1.55
  -3   2   1   21.87    1.21
   2  -2  -1   -0.06    0.22
   2  -2  -1    0.49    0.20
   2  -2  -1    0.59    0.21
  -2  -2   1    0.58    0.30
  -2  -2   1   -0.03    0.16
  -2   2   1    0.36    0.22
  -2   2   1    0.39    0.18
   1  -2  -1    6.61    0.55
  -1  -2   1    7.47    0.82
   1  -2  -1    8.86    0.89
   1  -2  -1    8.31    0.58
  -1  -2   1    7.82    0.65
  -1   2   1    7.68    0.86
  -1   2   1    7.84    0.58
  -1   2   1    7.16    0.58
   1   2  -1    6.13    0.80
   0  -2  -1    9.92    1.01
   0  -2   1    8.37    0.70
   0  -2   1    7.63    0.65
   0  -2  -1    8.36    0.63
   0  -2  -1    8.63    0.57
   0   2  -1    9.10    0.78
   0   2  -1    8.05    0.66
   0   2   1    7.99    0.94
  -1  -2  -1  138.14    6.32
   1   2   1  127.02    6.31
   2  -2   1   10.78    0.78
   2  -2   1   12.12    0.85
  -2  -2  -1   11.06    1.20
   2  -2   1   10.81    0.69
  -2   2  -1    9.42    0.73
   2   2   1   12.81    1.13
  -2   2  -1   12.94    0.83
  -3  -2  -1    0.72    0.14
  -3  -2  -1    0.61    0.37
   3  -2   1    0.68    0.15
   3  -2   1    0.93    0.29
   3  -2   1    0.54    0.24
  -3   2  -1    0.96    0.34
   3   2   1    1.53    0.53
  -4  -2  -1   23.21    1.65
  -4  -2  -1   22.62    1.07
   4  -2   1   22.00    1.38
   4  -2   1   19.95    1.31
   4   2   1   21.34    1.72
  -4   2  -1   22.72    1.35
  -4   2  -1   24.68    1.48
  -5  -2  -1   59.36    3.38
  -5  -2  -1   62.62    2.70
   5  -2   1   57.53    3.06
   5  -2   1   57.22    3.02
  -5   2  -1   60.85    3.14
   5   2   1   60.26    3.53
  -5   2  -1   60.62    3.03
  -6  -2  -1    9.37    0.55
   6  -2   1    7.12    0.87
   6  -2   1    8.56    0.97
  -6  -2  -1    8.06    1.17
   6   2   1    8.47    1.29
   6   2   1    8.79    0.56
  -6   2  -1    8.78    1.01
  -6   2  -1    8.90    0.80
   7  -2   1    3.41    0.68
  -7  -2  -1    3.84    0.41
   7  -2   1    2.91    0.60
  -7  -2  -1    4.04    0.91
  -7   2  -1    4.29    0.72
   7   2   1    4.09    0.96
  -7   2  -1    4.98    0.74
   7   2   1    4.46    0.46
  -8  -2  -1    8.52    0.64
   8  -2   1    8.59    0.97
   8  -2   1   12.53    1.28
  -8  -2  -1   10.48    1.39
  -8   2  -1    8.48    1.12
   8   2   1    8.88    0.64
   8   2   1    8.99    1.48
  -8   2  -1    8.61    1.02
  -9  -2  -1    7.57    0.65
  -9  -2  -1    7.80    1.24
   9  -2   1    7.24    0.96
   9  -2   1    7.00    0.98
  -9   2  -1    6.70    0.95
   9   2   1    7.58    1.44
   9   2   1    7.22    0.59
  -9   2  -1    5.96    0.94
 -10  -2  -1    0.12    0.21
  10  -2   1    0.48    0.41
  10  -2   1   -0.27    0.23
 -10  -2  -1    0.12    0.42
 -10   2  -1    0.30    0.38
  10   2   1    0.08    0.22
 -10   2  -1    0.55    0.38
  10   2   1    0.09    0.64
  11  -2   1   -0.09    0.27
 -11  -2  -1    0.14    0.43
 -11  -2  -1    0.06    0.23
 -11  -2  -1    0.04    0.40
  11  -2   1    0.59    0.45
 -11   2  -1    0.11    0.35
  11   2   1   -0.17    0.60
 -11   2  -1    0.98    0.54
  11   2   1    0.42    0.24
 -11   2  -1    0.40    0.20
 -12  -2  -1    3.71    0.91
  12  -2   1    3.57    0.75
 -12  -2  -1    3.92    0.93
 -12  -2  -1    4.09    0.64
  12  -2   1    4.35    0.89
  12   2   1    4.88    1.34
 -12   2  -1    3.44    0.45
  12   2   1    4.42    0.61
 -12   2  -1    5.22    1.04
 -13  -2  -1   23.22    1.94
 -13  -2  -1   22.15    2.31
 -13  -2  -1   18.13    1.36
  13  -2   1   18.45    1.64
  13  -2   1   21.99    1.63
  13   2   1   21.45    1.35
 -13   2  -1   21.54    1.73
 -13   2  -1   18.48    1.16
 -13   2  -1   19.21    1.74
  13   2   1   18.27    2.44
 -14  -2  -1    1.25    0.40
 -14  -2  -1    1.44    0.69
 -14  -2  -1    0.38    0.47
  14  -2   1    1.08    0.48
 -14   2  -1    1.14    0.58
  14   2   1    0.31    0.70
 -14   2  -1    1.35    0.58
  14   2   1    1.87    0.46
 -14   2  -1    0.86    0.31
 -15  -2  -1    4.17    1.10
 -15  -2  -1    3.90    1.07
 -15  -2  -1    3.71    0.71
  15   2   1    3.55    1.22
 -15   2  -1    4.17    0.57
 -15   2  -1    5.87    1.12
  15   2   1    5.05    0.73
 -15   2  -1    4.21    1.04
 -16  -2  -1    1.68    0.79
 -16  -2  -1    1.96    0.57
  16   2   1    3.72    0.62
 -16   2  -1    2.17    0.46
  16   2   1    3.06    1.19
 -16   2  -1    1.40    0.70
 -16   2  -1    1.68    0.67
 -17  -2  -1    0.71    0.68
 -17  -2  -1    0.37    0.30
  17   2   1    0.69    0.79
 -17   2  -1   -0.24    0.32
 -17   2  -1    0.30    0.53
  17   2   1    1.30    0.41
  18   2   1    0.16    0.80
  18   2   1    0.74    0.31
 -18   2  -1    0.31    0.52
 -18   2  -1    0.85    0.54
 -19  -2  -1    1.17    0.54
  19   2   1    1.88    0.56
  19   2   1    2.54    1.21
 -20  -2  -1    1.55    0.59
 -19  -3   1    0.17    0.22
 -19   3   1    0.43    0.40
 -18  -3   1   -0.15    0.17
 -18   3   1    0.38    0.56
  18   3  -1    1.11    0.48
 -17  -3   1    2.32    0.78
  17   3  -1    2.31    0.56
  17   3  -1    3.98    1.38
 -17   3   1    2.86    1.11
 -17   3   1    2.32    0.77
 -16  -3   1    2.12    0.86
 -16  -3   1    1.70    0.44
 -16   3   1    0.98    0.71
  16   3  -1    1.36    0.44
  16   3  -1    1.91    1.17
 -16   3   1    1.22    0.57
 -15  -3   1    0.78    0.34
 -15   3   1    1.13    0.72
 -15   3   1    1.41    0.60
  15   3  -1    1.24    0.44
  15   3  -1    0.86    0.89
  14  -3  -1    0.76    0.46
 -14  -3   1    0.40    0.26
 -14   3   1   -0.25    0.31
  14   3  -1    1.10    0.87
 -14   3   1    0.64    0.50
  14   3  -1    1.21    0.42
  13  -3  -1    1.09    0.54
 -13  -3   1    2.13    0.75
 -13  -3   1    1.58    0.41
  13  -3  -1    0.57    0.47
 -13   3   1    1.00    0.55
  13   3  -1    1.32    0.40
 -13   3   1    0.84    0.52
  13   3  -1    2.10    0.96
 -12  -3   1    1.24    0.64
  12  -3  -1    1.04    0.49
  12  -3  -1    1.70    0.55
 -12  -3   1    2.00    0.43
  12   3  -1    2.28    1.02
  12   3  -1    2.08    0.46
 -12   3   1    1.43    0.58
 -12   3   1    2.45    0.62
 -11  -3   1    0.21    0.42
 -11  -3   1    0.26    0.23
  11  -3  -1    0.07    0.32
  11  -3  -1    0.15    0.34
 -11   3   1    0.36    0.45
  11   3  -1    0.00    0.23
 -11   3   1    0.25    0.33
  11   3  -1    0.49    0.73
  10  -3  -1   84.00    4.40
  10  -3  -1   83.24    4.35
 -10  -3   1   83.95    4.78
 -10  -3   1   86.89    4.00
 -10   3   1   84.66    4.61
 -10   3   1   80.69    4.29
  10   3  -1   91.62    5.38
   9  -3  -1   14.02    1.44
  -9  -3   1   13.52    0.89
  -9  -3   1   15.06    1.79
   9  -3  -1   12.37    1.16
  -9   3   1   13.90    1.36
  -8  -3   1    0.43    0.51
  -8  -3   1    0.76    0.24
   8  -3  -1    0.63    0.38
   8  -3  -1    0.64    0.32
  -8   3   1    0.92    0.40
   8   3  -1    1.27    0.75
  -8   3   1    0.68    0.42
   7  -3  -1    0.25    0.27
   7  -3  -1    0.34    0.31
  -7  -3   1    0.17    0.17
  -7  -3   1    0.18    0.38
   7  -3  -1    0.16    0.12
   7  -3  -1    0.06    0.20
  -7   3   1    0.35    0.31
  -7   3   1   -0.02    0.23
   7   3  -1    0.32    0.52
   6  -3  -1    0.61    0.21
  -6  -3   1    0.38    0.37
   6  -3  -1    1.01    0.34
   6  -3  -1    1.32    0.37
  -6  -3   1    0.58    0.22
   6  -3  -1    0.21    0.25
  -6   3   1    0.09    0.25
  -6   3   1    0.62    0.35
   6   3  -1    1.01    0.62
   5  -3  -1   10.64    0.88
   5  -3  -1   11.11    0.86
  -5  -3   1   11.45    0.76
  -5  -3   1   12.97    1.77
   5  -3  -1   11.68    0.95
  -5   3   1   10.08    0.85
   5   3  -1   10.59    1.53
  -5   3   1   11.91    1.03
  -4  -3   1    0.98    0.45
   4  -3  -1    2.13    0.43
   4  -3  -1    2.41    0.49
  -4  -3   1    2.05    0.35
   4  -3  -1    1.52    0.40
  -4   3   1    2.00    0.50
   4   3  -1    0.71    0.50
  -4   3   1    2.73    0.48
  -3  -3   1    0.76    0.33
   3  -3  -1    1.08    0.38
  -3  -3   1    0.42    0.34
   3  -3  -1    1.52    0.38
   3  -3  -1    1.43    0.36
  -3   3   1    1.22    0.38
  -3   3   1    1.20    0.35
   3   3  -1    0.46    0.45
   2  -3  -1  119.56    6.06
   2  -3  -1  128.54    5.88
   2  -3  -1  131.76    5.91
  -2  -3   1  126.48    6.19
  -2  -3   1  130.60    6.05
   2   3  -1  135.44    6.43
  -2   3   1  122.68    5.88
   1  -3  -1   62.64    3.02
  -1  -3   1   63.67    3.28
   1  -3  -1   61.27    3.30
  -1  -3   1   63.29    3.17
   1  -3  -1   60.38    3.05
   1   3  -1   56.94    3.37
  -1   3   1   58.90    3.33
   0  -3   1   -0.18    0.13
   0  -3  -1    0.39    0.19
   0  -3   1    0.12    0.26
   0  -3  -1    0.10    0.21
   0  -3  -1   -0.07    0.24
   0  -3   1   -0.06    0.17
   0   3  -1    0.21    0.35
   0   3   1    0.50    0.40
   0   3  -1    0.15    0.22
  -1  -3  -1   14.51    0.99
   1  -3   1   18.88    1.22
  -1  -3  -1   17.85    1.19
   1  -3   1   17.48    1.17
   1  -3   1   16.38    1.16
  -1  -3  -1   20.25    1.50
   1   3   1   16.80    1.50
  -1   3  -1   15.91    1.16
  -1   3  -1   17.93    1.34
  -2  -3  -1   -0.04    0.18
   2  -3   1   -0.05    0.19
   2  -3   1   -0.05    0.18
  -2  -3  -1    0.00    0.14
   2  -3   1   -0.16    0.17
  -2  -3  -1    0.16    0.38
  -2   3  -1    0.08    0.20
   2   3   1   -0.21    0.36
  -2   3  -1    0.06    0.26
  -3  -3  -1   50.52    3.06
   3  -3   1   49.95    2.51
   3  -3   1   50.21    2.68
   3  -3   1   52.76    2.74
  -3  -3  -1   53.78    2.45
  -3   3  -1   48.59    2.68
   3   3   1   51.44    3.21
   4  -3   1    0.90    0.34
   4  -3   1    0.55    0.31
  -4  -3  -1    0.73    0.49
  -4  -3  -1    1.11    0.22
   4   3   1    0.52    0.48
  -4   3  -1    0.55    0.31
  -5  -3  -1    1.05    0.53
   5  -3   1    2.18    0.51
   5  -3   1    1.76    0.46
  -5  -3  -1    1.39    0.22
  -5   3  -1    2.55    0.53
   5   3   1    0.75    0.57
   6  -3   1   34.56    2.18
   6  -3   1   39.76    2.28
  -6  -3  -1   40.16    2.67
  -6  -3  -1   39.78    1.79
   6   3   1   30.49    2.63
  -6   3  -1   37.81    2.38
  -6   3  -1   39.20    2.22
   7  -3   1   11.79    1.22
   7  -3   1    8.29    1.06
  -7  -3  -1    7.76    1.26
  -7  -3  -1    9.37    0.58
   7   3   1   12.20    1.83
  -7   3  -1   12.18    1.25
  -7   3  -1    6.46    1.05
  -8  -3  -1   15.50    1.81
   8  -3   1   13.74    1.23
   8  -3   1   14.84    1.28
  -8  -3  -1   13.90    0.84
  -8   3  -1   16.81    1.76
  -8   3  -1   16.05    1.26
   8   3   1   19.71    2.36
  -9  -3  -1    6.69    0.53
   9  -3   1    6.87    0.98
  -9  -3  -1    6.23    1.19
   9  -3   1    7.24    1.04
  -9   3  -1    7.53    1.04
   9   3   1    5.71    1.35
  -9   3  -1    7.52    1.15
 -10  -3  -1    6.06    1.16
 -10  -3  -1    5.74    0.63
  10  -3   1    5.54    0.89
  10  -3   1    7.96    1.16
 -10   3  -1    7.10    1.07
 -10   3  -1    4.66    0.95
  10   3   1    5.90    1.31
  11  -3   1   30.58    2.23
 -11  -3  -1   30.66    2.46
  11  -3   1   27.06    2.03
 -11  -3  -1   29.36    1.61
 -11   3  -1   28.82    2.03
  11   3   1   30.88    3.34
  11   3   1   29.52    1.60
 -11   3  -1   25.67    2.14
 -12  -3  -1   15.65    1.05
  12  -3   1   15.83    1.67
 -12  -3  -1   15.02    1.96
  12  -3   1   14.85    1.63
  12   3   1    9.20    1.85
 -12   3  -1   16.68    1.72
  12   3   1   15.26    1.03
 -12   3  -1   13.28    1.70
  13  -3   1    4.46    0.97
 -13  -3  -1    5.88    1.26
 -13  -3  -1    4.07    0.60
 -13  -3  -1    2.68    0.89
 -13   3  -1    3.04    0.90
 -13   3  -1    2.64    0.74
  13   3   1    3.44    1.33
  13   3   1    4.62    0.64
 -14  -3  -1    6.07    0.77
  14  -3   1    4.21    0.94
 -14  -3  -1    4.70    1.11
  14   3   1    5.89    1.65
 -14   3  -1    5.59    1.19
  14   3   1    7.28    0.81
 -14   3  -1    8.81    1.27
  15  -3   1    0.64    0.45
 -15  -3  -1   -0.09    0.48
 -15  -3  -1    0.06    0.19
 -15   3  -1    0.15    0.55
  15   3   1    0.06    0.41
  15   3   1   -0.40    0.53
 -15   3  -1    0.50    0.43
 -16  -3  -1    3.04    0.98
 -16  -3  -1    3.12    0.59
  16   3   1    2.02    1.11
 -16   3  -1    3.50    0.89
 -16   3  -1    2.92    0.97
  16   3   1    4.61    0.69
 -17  -3  -1    0.24    0.28
  17   3   1    0.09    0.24
  17   3   1    1.52    1.02
 -17   3  -1    0.36    0.76
 -18  -3  -1    1.16    0.42
 -18   3  -1    1.29    0.63
 -19   4   1    0.21    0.28
 -18   4   1    6.73    1.18
 -17  -4   1    0.52    0.30
 -17   4   1    0.40    0.37
 -16  -4   1    0.18    0.17
 -16   4   1    0.50    0.42
  15  -4  -1    0.76    0.48
  15   4  -1    0.80    0.80
 -15   4   1    0.54    0.55
 -15   4   1   -0.09    0.37
 -14  -4   1    4.10    0.59
  14   4  -1    3.07    1.24
 -14   4   1    5.79    0.98
 -14   4   1    2.50    0.86
  13  -4  -1    3.32    0.79
 -13  -4   1    4.45    0.60
 -13   4   1    4.72    1.12
  13   4  -1    5.46    1.51
 -13   4   1    4.97    0.94
  12  -4  -1    0.04    0.40
 -12  -4   1    0.56    0.28
  12   4  -1    0.07    0.60
 -12   4   1    0.65    0.46
 -12   4   1    0.37    0.45
  11  -4  -1    1.09    0.51
  11  -4  -1    1.42    0.56
 -11  -4   1    2.67    0.85
 -11  -4   1    1.32    0.30
 -11   4   1    0.65    0.55
  11   4  -1    2.09    0.97
 -11   4   1    1.71    0.56
 -10  -4   1    0.51    0.23
  10  -4  -1    0.60    0.38
  10  -4  -1    0.78    0.42
 -10  -4   1    0.62    0.52
  10   4  -1    0.89    0.85
 -10   4   1    1.42    0.59
 -10   4   1    0.61    0.35
   9  -4  -1    3.37    0.69
   9  -4  -1    2.43    0.63
  -9  -4   1    2.59    0.39
  -9   4   1    2.65    0.73
  -9   4   1    1.86    0.53
   9   4  -1    1.33    0.89
   8  -4  -1    5.45    0.87
  -8  -4   1    5.20    0.59
  -8  -4   1    5.92    1.21
   8  -4  -1    4.57    0.84
  -8   4   1    3.63    0.69
   8   4  -1    4.23    1.33
  -8   4   1    5.59    1.05
  -7  -4   1   13.87    0.94
   7  -4  -1   13.62    0.91
   7  -4  -1   16.16    1.63
   7  -4  -1   14.33    1.24
  -7  -4   1   18.48    2.03
   7  -4  -1   15.33    0.89
  -7   4   1   12.81    1.14
   7   4  -1   17.58    2.39
  -7   4   1   14.91    2.56
  -6  -4   1   17.34    1.14
  -6  -4   1   17.86    1.93
   6  -4  -1   18.55    1.23
   6  -4  -1   19.68    1.44
   6  -4  -1   20.87    1.43
  -6  -4   1   22.13    1.67
   6   4  -1   19.89    2.44
  -6   4   1   17.11    1.52
  -6   4   1   18.68    1.37
  -5  -4   1    5.14    0.91
   5  -4  -1    4.90    0.77
   5  -4  -1    6.01    0.79
  -5  -4   1    4.94    0.99
  -5  -4   1    7.76    0.74
   5  -4  -1    5.94    0.88
   5   4  -1    6.66    1.39
  -5   4   1    4.40    0.73
  -4  -4   1   12.91    1.41
   4  -4  -1   10.96    1.00
   4  -4  -1   12.61    1.24
   4  -4  -1   12.68    1.27
  -4  -4   1   13.79    1.59
  -4   4   1   11.24    1.01
   4   4  -1   12.53    1.76
   3  -4  -1    7.92    1.06
   3  -4  -1    8.67    1.00
  -3  -4   1    6.31    1.06
  -3  -4   1    9.59    1.18
   3   4  -1    8.42    1.41
  -3   4   1    6.33    0.88
   2  -4  -1    1.63    0.56
   2  -4  -1    2.84    0.57
  -2  -4   1    2.16    0.57
  -2  -4   1    2.15    0.49
   2  -4  -1    2.33    0.52
   2   4  -1    1.71    0.75
   1  -4  -1   20.03    1.30
  -1  -4   1   19.68    1.31
  -1  -4   1   20.96    1.57
   1  -4  -1   18.12    1.33
  -1  -4   1   18.55    1.42
   1  -4  -1   15.59    1.48
   1   4  -1   18.62    1.95
   0  -4   1    3.27    0.61
   0  -4  -1    4.03    0.70
   0  -4   1    3.91    0.88
   0  -4  -1    3.77    0.84
   0  -4   1    3.87    0.76
   0  -4  -1    2.27    0.49
   0   4  -1    2.98    0.82
   0   4   1    2.85    0.83
   1  -4   1    4.55    0.78
  -1  -4  -1    6.10    0.88
   1  -4   1    5.61    0.82
  -1  -4  -1    6.11    1.08
  -1  -4  -1    5.82    0.69
   1   4   1    4.86    1.06
  -1   4  -1    7.54    1.13
  -1   4  -1    5.94    0.87
   2  -4   1    4.82    0.74
  -2  -4  -1    4.50    0.58
  -2  -4  -1    4.75    1.02
  -2  -4  -1    3.92    0.74
   2  -4   1    7.15    1.05
   2   4   1    4.70    1.06
  -2   4  -1    5.26    0.81
  -2   4  -1    3.78    0.80
  -3  -4  -1    1.49    0.70
  -3  -4  -1    1.51    0.34
   3  -4   1    0.94    0.42
   3  -4   1    1.28    0.39
  -3  -4  -1    1.38    0.50
   3   4   1    0.88    0.71
  -3   4  -1    0.92    0.42
   4  -4   1    8.79    1.09
   4  -4   1   10.52    1.19
  -4  -4  -1    9.14    0.71
  -4  -4  -1   11.30    0.72
  -4  -4  -1    9.70    1.21
  -4  -4  -1    8.44    1.40
   4  -4   1    8.64    0.75
   4   4   1   13.46    1.89
  -4   4  -1   10.61    1.18
  -5  -4  -1    3.22    0.41
  -5  -4  -1    4.22    0.49
   5  -4   1    3.27    0.43
   5  -4   1    3.18    0.69
   5  -4   1    3.93    0.77
  -5  -4  -1    4.20    0.99
   5   4   1    3.77    1.11
  -5   4  -1    3.87    0.76
  -6  -4  -1    2.65    0.90
   6  -4   1    2.95    0.66
  -6  -4  -1    2.58    0.33
   6  -4   1    1.90    0.57
   6   4   1    2.30    1.08
  -6   4  -1    2.97    0.68
   7  -4   1   -0.17    0.24
   7  -4   1    0.40    0.37
  -7  -4  -1    0.38    0.15
  -7  -4  -1   -0.49    0.42
  -7   4  -1    0.71    0.40
   7   4   1    0.62    0.70
   8  -4   1    1.49    0.54
  -8  -4  -1    1.68    0.74
  -8  -4  -1    0.70    0.18
   8  -4   1    1.54    0.56
   8   4   1    1.65    1.02
  -8   4  -1    1.07    0.46
  -9  -4  -1    1.14    0.64
   9  -4   1    1.07    0.46
   9  -4   1    0.95    0.48
   9   4   1    0.88    0.78
  -9   4  -1    1.97    0.60
  10  -4   1   37.09    2.40
  10  -4   1   37.92    2.41
 -10  -4  -1   31.19    1.68
 -10  -4  -1   37.84    2.84
  10   4   1   38.68    3.32
  11  -4   1    0.26    0.43
  11   4   1    0.11    0.62
 -11   4  -1    1.07    0.49
  12  -4   1    7.72    1.23
 -12  -4  -1    8.36    0.62
 -12   4  -1   10.50    1.36
  12   4   1    9.11    1.97
  13  -4   1    2.82    0.75
 -13  -4  -1    1.18    0.38
  13   4   1    2.62    1.24
 -13   4  -1    2.86    0.77
 -14  -4  -1    0.49    0.53
  14  -4   1    1.60    0.63
 -14  -4  -1    1.24    0.41
  14   4   1    1.51    1.02
 -14   4  -1    1.37    0.61
 -15  -4  -1    1.46    0.34
  15   4   1    2.33    1.09
 -15   4  -1    2.39    0.70
 -16  -4  -1    0.12    0.19
 -16   4  -1    0.10    0.39
 -17   4  -1    5.03    1.10
 -18   5   1    1.13    0.44
 -17   5   1    0.56    0.38
 -16   5   1    0.24    0.28
 -15   5   1    5.55    1.06
 -14  -5   1    1.00    0.27
  14  -5  -1    1.54    0.65
 -14   5   1    1.25    0.50
 -13  -5   1    4.23    0.51
  13  -5  -1    6.76    1.16
 -13   5   1    4.51    0.88
  13   5  -1    6.24    1.72
  12  -5  -1    0.74    0.48
 -12  -5   1    1.84    0.33
  12   5  -1    0.76    0.85
 -12   5   1    1.54    0.54
 -11  -5   1    6.67    0.56
  11  -5  -1    7.01    1.12
 -11   5   1    8.88    1.21
  10  -5  -1   13.15    1.47
 -10  -5   1   10.20    0.74
  10   5  -1   10.30    2.04
  -9  -5   1    1.64    0.34
   9  -5  -1    2.66    0.68
   9  -5  -1    2.66    1.00
  -9   5   1    1.69    0.53
   9   5  -1    0.99    0.88
   8  -5  -1    3.89    0.83
  -8  -5   1    5.31    1.18
   8  -5  -1    4.97    0.87
  -8  -5   1    6.19    1.16
  -8  -5   1    6.15    0.65
   8   5  -1    5.94    1.55
  -8   5   1    5.00    0.88
   7  -5  -1    2.39    0.63
   7  -5  -1    1.50    0.83
  -7  -5   1    2.14    0.80
   7  -5  -1    1.65    0.36
  -7  -5   1    1.67    0.63
  -7  -5   1    1.79    0.37
  -7   5   1    1.27    0.48
   7   5  -1    1.83    0.89
   6  -5  -1   20.10    1.35
   6  -5  -1   20.97    1.59
   6  -5  -1   19.53    1.52
  -6  -5   1   16.89    2.93
  -6  -5   1   19.43    1.26
  -6   5   1   19.59    1.51
   6   5  -1   24.22    2.94
  -5  -5   1    1.16    0.65
  -5  -5   1    0.55    0.29
  -5  -5   1    0.90    0.35
  -5  -5   1    1.30    0.58
   5  -5  -1    1.66    0.51
   5  -5  -1    1.48    0.48
   5  -5  -1    1.42    0.47
   5   5  -1    0.03    0.60
  -5   5   1    1.17    0.44
  -4  -5   1   17.03    1.24
   4  -5  -1   15.37    1.36
   4  -5  -1   16.84    1.36
  -4  -5   1   22.35    2.30
   4  -5  -1   15.32    1.33
  -4  -5   1   19.54    2.00
   4   5  -1   21.78    2.65
  -4   5   1   17.30    1.37
  -3  -5   1   47.25    2.82
  -3  -5   1   43.50    2.91
   3  -5  -1   41.81    2.54
   3  -5  -1   40.27    2.62
   3  -5  -1   43.87    2.52
  -3  -5   1   39.89    2.39
   3   5  -1   50.09    3.40
   2  -5  -1    0.35    0.36
  -2  -5   1    0.37    0.31
  -2  -5   1   -0.18    0.35
  -2  -5   1    0.52    0.39
   2  -5  -1    0.39    0.33
   2   5  -1   -0.77    0.39
  -1  -5   1   -0.42    0.35
   1  -5  -1   -0.42    0.21
   1  -5  -1    0.40    0.41
  -1  -5   1    0.01    0.33
  -1  -5   1    0.14    0.29
   1   5  -1    0.33    0.59
   0  -5  -1   -0.05    0.39
   0  -5  -1   -0.15    0.19
   0  -5   1   -0.56    0.16
   0  -5   1   -0.35    0.31
   0  -5   1    0.73    0.44
   0  -5  -1   -0.06    0.28
   0   5  -1    0.03    0.51
  -1  -5  -1    0.55    0.53
  -1  -5  -1    0.61    0.31
   1  -5   1    0.70    0.40
   1  -5   1    0.21    0.30
  -1  -5  -1    1.09    0.48
   1   5   1    0.53    0.73
  -1   5  -1    0.31    0.53
   2  -5   1   14.92    1.29
  -2  -5  -1   14.25    1.84
  -2  -5  -1   15.69    1.67
   2  -5   1   15.49    1.34
  -2  -5  -1   14.31    1.08
   2  -5   1   15.76    1.30
  -2   5  -1   15.84    1.37
   2   5   1   18.26    2.35
  -3  -5  -1   10.68    1.61
   3  -5   1    8.68    1.18
   3  -5   1   11.94    1.22
   3  -5   1    9.61    1.21
  -3  -5  -1    9.92    0.98
  -3  -5  -1   10.55    1.35
   3   5   1    6.74    1.53
  -3   5  -1   11.69    1.39
  -4  -5  -1    8.37    1.47
   4  -5   1    5.23    0.91
  -4  -5  -1    6.26    0.71
  -4  -5  -1    5.79    1.03
   4  -5   1    4.88    0.90
   4  -5   1    5.92    0.78
   4   5   1    9.47    1.71
  -4   5  -1    5.66    0.96
  -5  -5  -1   16.37    1.02
   5  -5   1   15.24    1.05
   5  -5   1   14.74    1.57
  -5  -5  -1   17.28    1.89
   5  -5   1   16.97    1.71
  -5  -5  -1   17.00    2.04
   5   5   1   12.91    2.15
  -5   5  -1   16.44    1.41
  -6  -5  -1    3.90    0.46
  -6  -5  -1    4.18    0.97
   6  -5   1    4.50    0.46
  -6  -5  -1    3.09    0.95
  -6  -5  -1    4.35    0.50
   6  -5   1    4.43    1.07
   6  -5   1    3.01    0.74
   6   5   1    5.18    1.40
  -6   5  -1    4.68    0.88
   7  -5   1   -0.42    0.26
  -7  -5  -1   -0.07    0.34
   7  -5   1    0.38    0.34
  -7  -5  -1   -0.11    0.09
  -7  -5  -1    0.48    0.58
   7   5   1   -0.72    0.50
   8  -5   1    0.15    0.34
   8  -5   1    0.17    0.31
   8   5   1   -0.18    0.67
  -8   5  -1    0.42    0.35
   9  -5   1   15.67    1.74
   9   5   1   16.44    2.65
  -9   5  -1   18.20    1.54
  10  -5   1    4.82    1.01
  10   5   1    3.16    1.38
 -10   5  -1    5.87    1.02
  11  -5   1    5.28    1.05
 -11   5  -1    3.99    0.90
  11   5   1    5.32    1.57
  12  -5   1    2.18    0.79
 -12   5  -1    3.29    0.74
  12   5   1    1.66    1.10
 -13   5  -1    0.79    0.46
 -14   5  -1    0.71    0.47
 -16   5  -1    2.67    0.73
 -16   6   1    0.47    0.36
 -14   6   1    2.73    0.71
 -13   6   1    3.03    0.76
  12  -6  -1    0.26    0.37
 -12   6   1   -0.16    0.20
  11  -6  -1    0.58    0.48
 -11   6   1    0.01    0.28
  10  -6  -1   -0.05    0.38
 -10  -6   1    0.34    0.19
 -10   6   1    0.36    0.37
  10   6  -1    0.13    0.67
  -9  -6   1   17.45    1.11
  -9  -6   1   14.50    0.98
   9  -6  -1   18.87    1.62
   9   6  -1   20.78    3.01
  -9   6   1   15.81    1.46
  -8  -6   1    2.34    0.39
   8  -6  -1    2.41    0.68
  -8  -6   1    2.02    0.42
  -8   6   1    3.65    0.82
   7  -6  -1   -0.15    0.29
   7  -6  -1   -0.02    0.17
  -7  -6   1    0.15    0.22
  -7  -6   1    0.21    0.17
   7   6  -1    0.04    0.67
  -7   6   1    0.47    0.33
  -6  -6   1    0.07    0.22
  -6  -6   1   -0.02    0.21
   6  -6  -1   -0.40    0.19
   6  -6  -1   -0.04    0.24
   6  -6  -1    0.03    0.28
   6   6  -1   -0.12    0.56
  -6   6   1    0.38    0.36
   5  -6  -1   14.15    1.45
   5  -6  -1   13.89    1.53
  -5  -6   1   13.90    1.85
   5  -6  -1   15.30    1.61
  -5  -6   1   12.08    1.04
  -5  -6   1   14.39    1.92
   5   6  -1   17.29    2.54
   4  -6  -1    2.97    0.75
   4  -6  -1    2.62    0.69
  -4  -6   1    2.17    0.78
  -4  -6   1    1.46    0.63
   4  -6  -1    2.85    0.69
  -4  -6   1    1.50    0.45
   4   6  -1    3.25    1.11
   3  -6  -1    2.16    0.60
   3  -6  -1    2.26    0.60
  -3  -6   1    2.78    0.77
   3  -6  -1    1.73    0.61
  -3  -6   1    2.57    0.58
   3   6  -1    1.88    0.97
  -2  -6   1    9.54    1.39
   2  -6  -1    7.06    1.19
  -2  -6   1    5.51    0.89
   2  -6  -1    8.47    1.09
  -2  -6   1    7.21    1.28
   2  -6  -1    8.47    1.17
   2   6  -1    7.27    1.59
   1  -6  -1    4.18    0.86
   1  -6  -1    2.92    0.61
  -1  -6   1    4.64    0.80
   1  -6  -1    2.82    0.81
  -1  -6   1    4.98    0.96
  -1  -6   1    3.10    0.85
   1   6  -1    3.23    1.06
   0  -6  -1    5.14    0.95
   0  -6   1    5.12    1.00
   0  -6  -1    6.30    1.21
   0  -6  -1    3.93    0.72
   0  -6   1    5.23    0.85
   0  -6   1    6.19    1.73
   0   6  -1    6.24    1.35
   1  -6   1    0.70    0.45
  -1  -6  -1    0.76    0.57
  -1  -6  -1    0.79    0.36
  -1  -6  -1    0.59    0.38
   1  -6   1    0.75    0.41
   1  -6   1    0.40    0.41
  -2  -6  -1    0.14    0.21
  -2  -6  -1    0.27    0.54
   2  -6   1    0.18    0.31
   2  -6   1    0.44    0.39
   2  -6   1   -0.26    0.26
   2   6   1    0.46    0.71
  -3  -6  -1   31.45    2.52
   3  -6   1   27.48    2.05
   3  -6   1   27.42    1.89
  -3  -6  -1   26.43    1.67
  -3  -6  -1   28.93    2.16
   3   6   1   29.38    3.28
  -4  -6  -1    4.27    0.61
  -4  -6  -1    4.82    1.14
   4  -6   1    3.99    0.70
  -4  -6  -1    3.67    0.89
   4  -6   1    6.45    1.04
   4  -6   1    4.03    0.86
  -4   6  -1    5.80    1.07
   4   6   1    5.34    1.48
   5  -6   1    0.67    0.50
  -5  -6  -1    0.37    0.23
  -5  -6  -1    0.52    0.23
   5  -6   1    0.31    0.27
   5  -6   1    0.55    0.41
  -5  -6  -1    1.18    0.56
   5   6   1    1.25    0.85
  -5   6  -1   -0.10    0.27
   6  -6   1    5.14    0.58
  -6  -6  -1    5.58    0.59
  -6   6  -1    6.14    1.08
   6   6   1    5.33    1.49
   7  -6   1    2.53    0.70
   7   6   1    3.41    1.31
  -7   6  -1    1.60    0.62
   8  -6   1    1.41    0.57
  -8   6  -1    0.21    0.33
   8   6   1    0.83    0.92
   9  -6   1    0.29    0.43
  -9   6  -1    0.27    0.36
   9   6   1    0.31    0.82
  10  -6   1    0.11    0.57
 -10   6  -1    1.94    0.67
  10   6   1   -0.47    0.68
 -11   6  -1   -0.05    0.28
 -12   6  -1    2.15    0.67
 -14   6  -1    0.95    0.47
 -15   6  -1    2.40    0.73
 -13   7   1    0.79    0.42
 -12   7   1    1.35    0.57
 -11   7   1    0.20    0.30
 -10   7   1    0.39    0.37
  -9   7   1    0.54    0.39
   8  -7  -1    0.08    0.29
  -8  -7   1    0.19    0.13
   7  -7  -1    8.96    0.75
  -7  -7   1    7.82    0.84
  -7  -7   1    8.45    1.03
   7  -7  -1    9.59    1.36
   7   7  -1    9.24    2.26
  -6  -7   1    2.59    0.53
  -6  -7   1    2.95    0.55
   6  -7  -1    3.66    0.85
   6   7  -1    3.95    1.38
   5  -7  -1    1.55    0.59
   5  -7  -1    0.08    0.23
  -5  -7   1    0.39    0.28
  -5  -7   1    0.12    0.21
   5   7  -1   -0.37    0.56
   4  -7  -1    2.43    0.64
   4  -7  -1    2.00    0.62
  -4  -7   1    0.89    0.39
  -4  -7   1    1.44    0.43
   4   7  -1   -0.25    0.56
  -3  -7   1   -0.01    0.22
   3  -7  -1    0.45    0.33
   3  -7  -1    1.73    0.57
   3  -7  -1    0.59    0.36
   3   7  -1    1.52    0.82
   2  -7  -1    0.43    0.39
   2  -7  -1    0.50    0.36
  -2  -7   1    0.50    0.32
   2  -7  -1   -0.13    0.17
   2   7  -1    0.27    0.68
   1  -7  -1    1.18    0.55
   1  -7  -1    0.40    0.31
   1  -7  -1    0.40    0.43
  -1  -7   1    0.16    0.28
  -1  -7   1    0.20    0.34
   0  -7   1    4.68    0.99
   0  -7   1    3.32    0.85
   0  -7  -1    2.39    0.78
   0  -7  -1    4.08    0.73
   1  -7   1    0.17    0.28
  -1  -7  -1    0.21    0.24
   1  -7   1    0.07    0.23
  -1  -7  -1    0.81    0.60
  -2  -7  -1    0.42    0.27
   2  -7   1    0.12    0.29
   2  -7   1    0.12    0.28
   3  -7   1    0.96    0.41
  -3  -7  -1    0.28    0.22
   4  -7   1    1.62    0.46
  -4  -7  -1    2.02    0.46
  -5  -7  -1    9.46    0.83
  -5  -7  -1   13.36    0.90
   5  -7   1   13.43    1.43
   5   7   1   10.31    2.13
  -6  -7  -1    1.13    0.30
   6  -7   1    1.23    0.29
  -6  -7  -1    0.74    0.22
   6   7   1    1.16    0.97
  -7   7  -1    1.27    0.53
  -8   7  -1    1.33    0.56
  -9   7  -1    1.18    0.59
 -10   7  -1    2.95    0.84
 -11   7  -1    1.22    0.50
 -12   7  -1    2.22    0.73
  -4  -8   1    0.09    0.27
  21   0  -2    1.29    0.80
 -20   0   2    0.87    0.53
  20   0  -2    2.46    0.94
 -20   0   2    1.14    0.61
 -19   0   2    0.30    0.28
  19   0  -2   -0.15    0.43
 -19   0   2    0.47    0.58
 -18   0   2    0.26    0.33
 -18   0   2    0.15    0.53
 -18   0   2    0.44    0.42
  18   0  -2    1.42    0.65
 -17   0   2   -0.33    0.36
  17   0  -2    0.47    0.31
 -17   0   2   -0.01    0.36
 -17   0   2    0.04    0.27
  17   0  -2   -0.50    0.45
  16   0  -2    1.55    0.50
 -16   0   2    0.87    0.50
 -16   0   2    0.61    0.37
 -16   0   2    1.88    0.72
  15   0  -2    0.42    0.33
 -15   0   2    0.15    0.27
  15   0  -2    0.47    0.58
 -15   0   2    0.43    0.39
 -15   0   2   -0.15    0.32
  14   0  -2   52.61    3.37
 -14   0   2   49.36    2.96
  14   0  -2   46.31    2.79
 -14   0   2   56.85    3.27
 -14   0   2   47.81    2.83
  13   0  -2    0.03    0.25
 -13   0   2   -0.21    0.36
  13   0  -2    0.14    0.49
 -13   0   2    0.17    0.32
 -13   0   2   -0.13    0.26
  12   0  -2    3.78    0.62
 -12   0   2    3.79    0.76
  12   0  -2    3.09    0.80
 -12   0   2    3.18    0.81
 -12   0   2    4.16    0.73
 -11   0   2    0.41    0.30
 -11   0   2    0.08    0.36
 -11   0   2   -0.19    0.22
  11   0  -2    0.34    0.27
  11   0  -2   -0.41    0.36
 -10   0   2   25.14    1.59
 -10   0   2   25.25    1.74
 -10   0   2   26.45    1.63
  10   0  -2   25.28    1.80
  10   0  -2   24.74    1.56
   9   0  -2   -0.22    0.25
  -9   0   2    0.01    0.24
  -9   0   2   -0.05    0.17
   9   0  -2   -0.26    0.13
  -9   0   2    0.19    0.22
  -8   0   2    6.22    0.82
  -8   0   2    5.51    0.66
   8   0  -2    4.91    0.75
  -8   0   2    7.67    0.79
   8   0  -2    8.32    0.80
  -7   0   2    0.18    0.18
   7   0  -2   -0.03    0.14
  -7   0   2    0.04    0.15
   7   0  -2    0.03    0.21
  -7   0   2    0.04    0.20
   6   0  -2  183.23   17.47
  -6   0   2  182.03   16.91
  -5   0   2    0.13    0.14
   5   0  -2   -0.17    0.14
   5   0  -2   -0.14    0.10
  -5   0   2   -0.08    0.14
   4   0  -2    0.76    0.23
   4   0  -2    0.77    0.21
  -4   0   2    0.66    0.20
  -4   0   2    0.98    0.23
  -3   0   2    0.02    0.08
  -3   0   2    0.00    0.10
   3   0  -2    0.04    0.10
   3   0  -2    0.04    0.09
   2   0  -2   13.15    0.69
  -2   0   2   12.40    0.69
  -2   0   2   11.83    0.66
  -1   0   2    0.01    0.04
   1   0  -2   -0.12    0.04
  -1   0   2    0.03    0.06
   1   0  -2    0.03    0.04
  -1   0   2    0.10    0.05
   1   0  -2    0.04    0.05
   0   0  -2    0.74    0.12
   0   0   2    0.79    0.13
   1   0   2   -0.09    0.11
  -1   0  -2    0.21    0.13
  -2   0  -2   77.00    3.58
  -3   0  -2    0.27    0.25
   3   0   2    0.02    0.19
  -3   0  -2   -0.13    0.12
   3   0   2    0.01    0.26
   3   0   2    0.12    0.13
  -3   0  -2    0.03    0.19
  -4   0  -2    0.37    0.26
   4   0   2    0.38    0.17
  -4   0  -2    0.27    0.18
   4   0   2    0.15    0.21
   4   0   2    0.37    0.29
  -4   0  -2   -0.10    0.20
   5   0   2    0.34    0.26
   5   0   2    0.00    0.11
   5   0   2   -0.21    0.15
  -5   0  -2   -0.29    0.09
  -5   0  -2   -0.06    0.21
  -5   0  -2   -0.08    0.20
   6   0   2    2.25    0.51
   6   0   2    2.31    0.47
   6   0   2    2.88    0.43
  -6   0  -2    2.67    0.53
  -6   0  -2    2.85    0.44
  -6   0  -2    2.22    0.46
  -7   0  -2   -0.23    0.22
  -7   0  -2    0.04    0.17
   7   0   2    0.09    0.14
   7   0   2   -0.07    0.27
  -7   0  -2   -0.13    0.18
   8   0   2   16.51    1.13
  -8   0  -2   17.99    1.41
  -8   0  -2   18.81    1.32
  -8   0  -2   20.08    1.28
   8   0   2   19.46    1.51
  -9   0  -2   -0.44    0.16
   9   0   2    0.26    0.40
   9   0   2   -0.07    0.15
  -9   0  -2   -0.22    0.25
  -9   0  -2    0.01    0.31
 -10   0  -2    0.40    0.42
  10   0   2    1.16    0.36
  10   0   2    0.58    0.53
 -10   0  -2    0.68    0.34
 -10   0  -2    0.74    0.40
  11   0   2   -0.29    0.44
 -11   0  -2    0.03    0.33
 -11   0  -2   -0.16    0.37
  11   0   2   -0.36    0.18
 -11   0  -2   -0.06    0.25
  12   0   2    1.25    0.68
 -12   0  -2    0.18    0.40
 -12   0  -2    0.13    0.33
  12   0   2   -0.13    0.20
 -12   0  -2   -0.14    0.29
 -13   0  -2    0.86    0.57
 -13   0  -2    0.01    0.31
  13   0   2    0.15    0.21
 -13   0  -2   -0.49    0.26
  13   0   2    0.09    0.51
  14   0   2   16.94    2.11
 -14   0  -2   17.13    1.55
 -14   0  -2   19.25    1.53
 -14   0  -2   21.46    1.90
  14   0   2   20.52    1.45
  15   0   2    0.21    0.27
 -15   0  -2    0.34    0.45
 -15   0  -2   -0.66    0.36
  15   0   2   -0.39    0.40
  16   0   2   19.17    1.49
 -16   0  -2   18.77    2.32
 -16   0  -2   19.67    1.57
 -16   0  -2   17.40    1.91
 -17   0  -2   -0.25    0.33
 -17   0  -2    0.27    0.31
  17   0   2   -0.50    0.37
  17   0   2    0.30    0.26
 -17   0  -2    0.63    0.50
  18   0   2   12.58    1.94
 -18   0  -2   13.77    1.50
 -18   0  -2    9.54    1.65
 -18   0  -2    8.80    1.40
 -19   0  -2   -0.21    0.36
  19   0   2    0.75    0.71
 -19   0  -2    0.54    0.33
 -20   0  -2    0.53    0.52
 -21  -1   2    0.77    0.53
  21  -1  -2    0.40    0.50
  21   1  -2    1.92    1.01
 -20  -1   2    1.39    0.76
  20  -1  -2    2.63    0.90
 -20   1   2    3.69    0.87
 -20   1   2    2.94    0.95
  20   1  -2    5.28    2.25
 -19  -1   2    0.18    0.33
 -19  -1   2    1.90    0.85
  19  -1  -2    1.62    0.78
 -19   1   2    1.50    0.74
  19   1  -2    1.32    0.78
 -19   1   2    1.21    0.48
 -19   1   2    1.77    0.73
 -18  -1   2    0.34    0.55
 -18  -1   2    0.34    0.34
  18  -1  -2    0.54    0.55
  18   1  -2    0.53    0.29
 -18   1   2   -0.03    0.28
 -18   1   2    0.03    0.36
 -18   1   2   -0.39    0.59
  18   1  -2    0.78    0.81
  17  -1  -2    1.06    0.57
 -17  -1   2    0.78    0.59
 -17  -1   2    0.37    0.33
 -17  -1   2    0.79    0.48
 -17   1   2    0.75    0.44
  17   1  -2    0.36    0.67
  17   1  -2    0.81    0.36
 -17   1   2    1.67    0.69
 -17   1   2    0.68    0.36
 -16  -1   2   -0.30    0.39
  16  -1  -2    0.07    0.29
  16  -1  -2   -0.05    0.33
 -16  -1   2   -0.06    0.24
 -16   1   2   -0.17    0.29
 -16   1   2    0.18    0.35
 -16   1   2    0.58    0.34
  16   1  -2    0.44    0.33
  16   1  -2   -0.30    0.48
  15  -1  -2    3.97    0.77
 -15  -1   2    2.16    0.79
  15  -1  -2    1.48    0.71
 -15  -1   2    1.89    0.61
 -15  -1   2    1.91    0.56
  15   1  -2    3.95    1.20
 -15   1   2    2.52    0.78
 -15   1   2    1.37    0.59
 -15   1   2    2.25    0.54
  15   1  -2    3.17    0.65
 -14  -1   2    3.72    0.90
 -14  -1   2    5.26    0.81
  14  -1  -2    2.99    0.66
  14  -1  -2    4.50    0.94
 -14  -1   2    6.12    1.02
 -14   1   2    4.83    0.99
  14   1  -2    4.73    0.77
 -14   1   2    4.09    0.85
 -14   1   2    5.49    0.77
  14   1  -2    5.75    1.27
  13  -1  -2    1.59    0.50
 -13  -1   2    1.48    0.67
 -13  -1   2    1.71    0.59
  13  -1  -2    1.42    0.56
 -13  -1   2    1.90    0.50
 -13   1   2    1.65    0.59
 -13   1   2    0.77    0.47
  13   1  -2    2.01    0.50
  13   1  -2    0.96    0.69
 -13   1   2    1.44    0.42
 -12  -1   2    1.36    0.55
 -12  -1   2    1.87    0.49
  12  -1  -2    2.02    0.55
  12  -1  -2    2.18    0.61
 -12  -1   2    2.01    0.67
 -12   1   2    0.99    0.49
  12   1  -2    1.03    0.68
 -12   1   2    1.07    0.48
  12   1  -2    1.66    0.46
 -12   1   2    1.64    0.43
  11  -1  -2   11.26    1.16
 -11  -1   2    9.46    1.23
 -11  -1   2   10.39    1.24
  11  -1  -2    8.74    1.07
 -11  -1   2   10.33    1.02
  11   1  -2   10.00    1.49
 -11   1   2   12.15    1.32
 -11   1   2    9.04    0.80
 -11   1   2    7.75    1.03
  11   1  -2    8.96    0.95
  10  -1  -2    3.52    0.61
 -10  -1   2    3.54    0.84
 -10  -1   2    3.02    0.51
  10  -1  -2    3.56    0.65
 -10   1   2    3.36    0.50
 -10   1   2    3.46    0.69
 -10   1   2    2.00    0.54
  10   1  -2    3.29    0.55
  10   1  -2    2.55    0.73
  -9  -1   2    7.64    0.98
  -9  -1   2    9.12    0.74
  -9   1   2   10.15    0.90
  -9   1   2    9.52    1.04
   9   1  -2   13.06    1.48
   9   1  -2    9.29    0.75
  -9   1   2    8.45    0.70
   8  -1  -2   17.59    1.14
  -8  -1   2   19.23    1.14
  -8  -1   2   17.54    1.32
   8  -1  -2   16.54    1.16
   8   1  -2   18.42    1.13
   8   1  -2   18.88    1.50
  -8   1   2   20.86    1.28
  -8   1   2   17.15    1.07
  -8   1   2   17.04    1.23
   7  -1  -2  113.59    4.99
  -7  -1   2  100.50    5.12
   7  -1  -2  109.29    4.90
   7  -1  -2  102.46    4.97
  -7  -1   2  105.18    4.87
  -7   1   2  105.59    4.98
  -7   1   2  103.58    5.03
  -7   1   2  105.64    4.85
   7   1  -2  108.58    4.90
   7   1  -2  113.39    5.35
  -6  -1   2    3.79    0.61
   6  -1  -2    3.24    0.48
  -6  -1   2    5.44    0.53
   6  -1  -2    3.66    0.50
   6  -1  -2    4.25    0.45
  -6   1   2    3.90    0.53
   6   1  -2    4.02    0.48
  -6   1   2    3.53    0.52
   6   1  -2    3.57    0.63
  -6   1   2    5.08    0.51
  -5  -1   2    1.77    0.29
   5  -1  -2    1.91    0.34
  -5  -1   2    1.93    0.41
   5  -1  -2    1.82    0.32
   5  -1  -2    1.94    0.28
   5   1  -2    2.01    0.32
   5   1  -2    2.73    0.52
  -5   1   2    1.87    0.34
  -5   1   2    2.05    0.34
  -5   1   2    1.95    0.33
   4  -1  -2   12.72    0.76
   4  -1  -2   14.35    0.85
  -4  -1   2   12.03    0.77
   4  -1  -2   13.44    0.83
  -4  -1   2   12.87    0.93
  -4   1   2   16.03    0.80
  -4   1   2   12.34    0.84
   4   1  -2   13.31    0.98
   4   1  -2   13.04    0.79
  -3  -1   2   53.86    2.62
  -3  -1   2   51.94    2.46
   3  -1  -2   54.57    2.49
   3   1  -2   53.21    2.65
   3   1  -2   50.28    2.46
  -3   1   2   53.95    2.51
   2  -1  -2   11.45    0.58
  -2  -1   2   11.31    0.67
  -2  -1   2   11.44    0.74
   2  -1  -2   10.93    0.66
  -2  -1   2   13.20    0.79
  -2   1   2   11.65    0.58
  -2   1   2   10.74    0.66
   2   1  -2   12.03    0.79
   1  -1  -2  187.73   10.29
  -1  -1   2  192.82   11.83
  -1   1   2  183.87   10.22
   0  -1   2  634.52   30.98
   0   1  -2  633.72   32.44
   1  -1   2    2.94    0.23
  -1  -1  -2    2.72    0.49
   1  -1   2    2.78    0.36
   1   1   2    2.80    0.50
  -1   1  -2    3.02    0.23
  -1   1  -2    2.11    0.31
  -2  -1  -2   13.55    1.04
   2  -1   2   12.19    0.82
   2  -1   2   12.32    0.81
  -2   1  -2   12.42    0.59
  -2   1  -2   12.04    0.80
   2   1   2   11.36    0.99
  -3  -1  -2  219.43   18.63
  -3   1  -2  242.69   16.85
  -4  -1  -2    2.02    0.50
   4  -1   2    2.20    0.41
  -4  -1  -2    2.47    0.27
   4  -1   2    2.62    0.42
   4   1   2    3.01    0.74
  -4   1  -2    2.58    0.27
   4   1   2    2.32    0.21
  -4   1  -2    3.70    0.53
  -5  -1  -2    4.11    0.61
  -5  -1  -2    4.34    0.36
   5  -1   2    4.23    0.55
   5  -1   2    4.76    0.65
  -5  -1  -2    4.65    0.75
   5   1   2    3.97    0.32
  -5   1  -2    4.85    0.63
  -5   1  -2    4.30    0.35
   5   1   2    3.69    0.71
  -5   1  -2    3.20    0.52
  -6  -1  -2    5.97    0.92
   6  -1   2    6.56    0.65
   6  -1   2    5.02    0.66
   6  -1   2    5.69    0.77
  -6  -1  -2    5.85    0.80
  -6  -1  -2    6.62    0.51
   6   1   2    6.68    0.46
  -6   1  -2    6.72    0.79
   6   1   2    6.06    0.99
  -6   1  -2    6.98    0.82
   7  -1   2    9.59    1.01
  -7  -1  -2    9.37    1.12
   7  -1   2    7.11    0.77
  -7  -1  -2    8.90    0.65
  -7  -1  -2    6.71    0.97
   7  -1   2    8.41    0.74
   7   1   2    7.33    1.13
  -7   1  -2    9.68    1.08
   7   1   2    7.64    0.57
  -7   1  -2    7.58    0.91
  -7   1  -2    7.71    0.59
   8  -1   2   17.22    1.20
  -8  -1  -2   15.62    1.05
   8  -1   2   16.41    1.16
   8  -1   2   16.44    1.27
  -8  -1  -2   16.66    1.35
  -8  -1  -2   16.53    1.40
   8   1   2   16.66    1.85
   8   1   2   16.03    0.98
  -8   1  -2   17.42    1.28
  -8   1  -2   17.01    1.31
  -8   1  -2   16.19    1.01
   9  -1   2    9.69    1.14
  -9  -1  -2    8.40    1.18
   9  -1   2    8.90    1.03
   9  -1   2    8.83    0.95
  -9  -1  -2   10.52    1.32
  -9  -1  -2    8.82    0.77
   9   1   2    9.89    1.45
  -9   1  -2    8.37    0.71
  -9   1  -2    9.46    1.16
   9   1   2    9.62    0.71
  -9   1  -2   10.62    1.17
 -10  -1  -2    0.51    0.44
  10  -1   2    0.02    0.23
 -10  -1  -2   -0.18    0.36
  10  -1   2    0.03    0.29
 -10  -1  -2    0.04    0.21
 -10   1  -2    0.35    0.35
  10   1   2    0.58    0.58
  10   1   2    0.20    0.20
 -10   1  -2    0.22    0.22
 -10   1  -2   -0.26    0.31
 -11  -1  -2   15.36    1.67
  11  -1   2   11.62    1.21
  11  -1   2   11.07    1.29
 -11  -1  -2   10.67    0.98
  11  -1   2   12.06    1.36
 -11  -1  -2    8.20    1.61
  11   1   2    9.95    1.65
 -11   1  -2   11.89    0.90
  11   1   2   12.42    0.91
 -11   1  -2   11.32    1.35
 -11   1  -2   11.09    1.39
 -12  -1  -2    1.73    0.74
 -12  -1  -2    1.94    0.54
  12  -1   2    1.26    0.58
 -12  -1  -2    2.49    0.73
  12  -1   2    3.82    0.68
 -12   1  -2    2.27    0.47
 -12   1  -2    2.02    0.67
  12   1   2    1.40    0.80
 -13  -1  -2    1.89    0.72
 -13  -1  -2    1.93    0.53
 -13  -1  -2    1.56    0.61
  13  -1   2    1.11    0.57
  13  -1   2    1.33    0.45
 -13   1  -2    1.97    0.64
 -13   1  -2    2.11    0.48
  13   1   2    1.18    0.37
 -13   1  -2    1.27    0.61
  13   1   2    1.49    0.73
 -14  -1  -2    6.06    0.93
 -14  -1  -2    6.32    1.11
 -14  -1  -2    7.47    1.36
  14  -1   2    5.53    1.04
  14  -1   2    6.20    1.19
 -14   1  -2    7.51    1.21
 -14   1  -2    5.54    1.10
 -14   1  -2    7.28    0.85
  14   1   2    6.94    0.89
  14   1   2    6.98    1.49
 -15  -1  -2    1.14    0.75
 -15  -1  -2    1.77    0.66
  15  -1   2    1.07    0.45
 -15  -1  -2    1.59    0.62
  15  -1   2    0.78    0.55
 -15   1  -2    1.21    0.64
  15   1   2    1.39    0.42
 -15   1  -2    0.41    0.49
 -15   1  -2    1.70    0.46
  15   1   2   -0.01    0.54
 -16  -1  -2   24.66    2.73
 -16  -1  -2   27.18    1.93
 -16  -1  -2   23.37    2.01
  16   1   2   21.15    1.59
  16   1   2   21.75    2.75
 -16   1  -2   19.92    2.27
 -16   1  -2   26.30    2.14
 -16   1  -2   23.08    1.58
 -17  -1  -2    0.51    0.40
 -17  -1  -2    0.78    0.49
 -17  -1  -2    0.31    0.59
 -17   1  -2    0.33    0.32
 -17   1  -2    0.65    0.34
  17   1   2    1.43    0.66
 -17   1  -2    1.08    0.83
 -18  -1  -2   -0.39    0.25
 -18   1  -2   -0.04    0.46
 -18   1  -2   -0.03    0.17
  18   1   2    0.62    0.32
 -18   1  -2   -0.19    0.39
  18   1   2    1.64    0.78
 -19  -1  -2    0.46    0.41
  19   1   2    2.17    0.95
 -19   1  -2    0.82    0.62
 -19   1  -2   -0.11    0.39
 -20  -1  -2    0.12    0.44
  20   1   2    1.35    0.83
 -21  -2   2    6.23    1.14
 -20  -2   2    0.41    0.32
 -20   2   2    0.21    0.40
  19  -2  -2    0.13    0.32
 -19  -2   2   -0.05    0.22
  19   2  -2    0.36    0.69
  19   2  -2    0.15    0.27
 -19   2   2   -0.22    0.26
 -18  -2   2    0.06    0.27
 -18  -2   2    0.84    0.61
  18  -2  -2    0.57    0.44
 -18   2   2   -0.15    0.33
  18   2  -2    1.19    0.46
 -18   2   2    0.62    0.50
  17  -2  -2    0.81    0.46
 -17  -2   2    1.51    0.76
 -17  -2   2    1.38    0.45
  17   2  -2    2.82    1.08
 -17   2   2    2.57    0.79
 -17   2   2    2.22    0.78
  17   2  -2    1.92    0.53
 -16  -2   2    0.28    0.60
 -16  -2   2   -0.15    0.21
  16  -2  -2    0.43    0.39
 -16   2   2    0.25    0.46
  16   2  -2    0.44    0.68
 -16   2   2    0.36    0.42
  16   2  -2    0.27    0.29
 -15  -2   2    5.04    1.11
  15  -2  -2    7.26    1.04
 -15  -2   2    5.38    0.85
 -15  -2   2    5.56    1.07
  15   2  -2    5.05    0.81
  15   2  -2    4.13    1.30
 -15   2   2    3.86    0.86
 -15   2   2    5.28    1.09
 -14  -2   2    3.60    0.89
  14  -2  -2    3.11    0.68
 -14  -2   2    3.84    0.68
  14  -2  -2    3.22    0.69
  14   2  -2    4.46    0.73
  14   2  -2    5.18    1.38
 -14   2   2    3.81    0.85
 -14   2   2    3.99    0.98
  13  -2  -2  102.78    5.22
 -13  -2   2  114.33    5.76
 -13  -2   2  107.95    5.18
  13   2  -2  108.48    6.27
 -13   2   2  108.89    5.45
  13   2  -2  106.77    5.16
 -13   2   2  100.42    5.56
  12  -2  -2    0.74    0.41
 -12  -2   2    0.88    0.33
  12  -2  -2    1.04    0.67
 -12  -2   2    0.71    0.48
 -12   2   2    0.59    0.54
  12   2  -2    1.20    0.50
 -12   2   2    1.24    0.51
  12   2  -2    0.90    0.75
  11  -2  -2    5.50    0.83
  11  -2  -2    5.08    0.69
 -11  -2   2    3.77    0.84
  11  -2  -2    4.91    0.82
 -11  -2   2    5.14    0.67
  11   2  -2    5.56    0.74
 -11   2   2    5.03    1.10
  11   2  -2    6.30    1.35
 -11   2   2    4.96    0.83
 -10  -2   2   15.36    1.06
  10  -2  -2   14.85    1.21
  10  -2  -2   17.81    1.27
 -10  -2   2   15.37    1.64
  10  -2  -2   14.62    1.04
  10   2  -2   19.25    2.17
  10   2  -2   16.78    1.13
 -10   2   2   14.33    1.31
 -10   2   2   15.60    1.22
  -9  -2   2    3.11    0.71
   9  -2  -2    4.23    0.69
  -9  -2   2    3.50    0.49
   9  -2  -2    4.40    0.67
   9  -2  -2    2.75    0.43
  -9   2   2    3.69    0.62
   9   2  -2    4.25    1.01
   9   2  -2    3.84    0.56
  -9   2   2    3.69    0.69
  -8  -2   2   -0.21    0.25
   8  -2  -2   -0.10    0.15
   8  -2  -2    0.08    0.22
   8  -2  -2    0.22    0.15
  -8  -2   2    0.08    0.16
   8   2  -2   -0.04    0.32
  -8   2   2    0.18    0.25
  -8   2   2   -0.05    0.21
   8   2  -2   -0.21    0.16
   7  -2  -2    3.04    0.36
  -7  -2   2    3.57    0.46
   7  -2  -2    3.84    0.55
  -7  -2   2    2.47    0.60
   7  -2  -2    2.54    0.48
  -7   2   2    3.87    0.57
   7   2  -2    2.06    0.39
  -7   2   2    3.13    0.59
   7   2  -2    2.55    0.73
   6  -2  -2   24.13    1.45
  -6  -2   2   23.02    1.29
   6  -2  -2   24.31    1.38
   6  -2  -2   24.28    1.23
  -6  -2   2   22.16    1.61
   6   2  -2   22.48    1.31
  -6   2   2   24.99    1.53
  -6   2   2   23.88    1.36
   6   2  -2   23.30    1.78
   5  -2  -2  206.31    9.53
  -5  -2   2  218.57    9.82
   5   2  -2  218.00    9.99
   4  -2  -2   -0.01    0.12
  -4  -2   2   -0.03    0.13
   4  -2  -2    0.29    0.16
  -4  -2   2   -0.07    0.20
  -4   2   2    0.07    0.14
  -4   2   2   -0.06    0.14
   4   2  -2    0.16    0.29
   3  -2  -2   28.33    1.45
  -3  -2   2   29.78    1.74
  -3  -2   2   29.40    1.66
   3  -2  -2   29.40    1.53
  -3   2   2   26.76    1.43
  -3   2   2   27.77    1.56
   3   2  -2   26.85    1.78
   2  -2  -2   35.60    1.98
  -2  -2   2   33.86    1.93
  -2  -2   2   32.32    1.87
   2  -2  -2   33.88    1.71
   2  -2  -2   35.72    1.76
  -2   2   2   34.69    1.79
  -2   2   2   36.17    1.73
   1  -2  -2   20.70    1.45
  -1  -2   2   19.73    1.29
   1  -2  -2   21.93    1.20
   1  -2  -2   23.02    1.18
   1   2  -2   22.52    1.34
  -1   2   2   22.70    1.21
   1   2  -2   24.56    1.44
   0  -2   2   12.60    0.83
   0  -2  -2   12.42    0.70
   0  -2  -2   11.63    0.78
   0  -2   2   11.64    0.85
   0  -2  -2   12.27    1.05
   0   2  -2   11.48    0.87
   0   2   2   12.91    1.08
   0   2   2   11.85    0.72
  -1  -2  -2   57.14    3.13
   1  -2   2   59.13    2.84
   1  -2   2   57.92    2.70
  -1  -2  -2   56.76    2.58
  -1   2  -2   59.63    2.80
   1   2   2   53.22    3.12
  -1   2  -2   55.05    2.93
   2  -2   2    0.97    0.19
   2  -2   2    1.35    0.33
  -2  -2  -2    1.23    0.15
  -2  -2  -2    1.11    0.44
   2  -2   2    0.73    0.28
   2   2   2    0.90    0.42
  -2   2  -2    0.85    0.29
  -2   2  -2    0.99    0.25
  -3  -2  -2    2.04    0.59
   3  -2   2    1.90    0.18
   3  -2   2    1.57    0.38
   3  -2   2    1.91    0.40
  -3   2  -2    1.70    0.25
   3   2   2    1.46    0.56
  -3   2  -2    2.67    0.46
   4  -2   2   17.66    1.18
  -4  -2  -2   18.17    1.50
   4  -2   2   17.22    1.20
   4   2   2   17.04    1.80
  -4   2  -2   19.27    1.21
   5  -2   2   24.85    1.60
  -5  -2  -2   27.06    1.94
   5  -2   2   27.54    1.66
  -5  -2  -2   27.46    1.24
   5   2   2   22.31    1.93
  -5   2  -2   27.53    1.72
  -5   2  -2   26.33    1.61
  -6  -2  -2   35.42    1.64
   6  -2   2   35.37    2.06
  -6  -2  -2   32.17    2.30
   6  -2   2   34.41    2.03
  -6   2  -2   36.11    2.03
  -6   2  -2   35.30    2.13
   6   2   2   35.30    1.76
   6   2   2   29.45    2.39
  -7  -2  -2    1.56    0.69
   7  -2   2    1.75    0.47
  -7  -2  -2    1.76    0.27
   7  -2   2    2.57    0.58
   7   2   2    1.71    0.77
  -7   2  -2    2.87    0.59
  -7   2  -2    1.13    0.43
   7   2   2    2.34    0.31
  -8  -2  -2    0.83    0.24
   8  -2   2    0.84    0.36
  -8  -2  -2    0.43    0.51
   8  -2   2    0.97    0.47
   8   2   2    0.29    0.17
   8   2   2    0.35    0.53
  -8   2  -2    1.13    0.42
  -8   2  -2    1.01    0.43
  -9  -2  -2    7.85    0.64
   9  -2   2    7.25    1.03
  -9  -2  -2    6.25    1.11
   9  -2   2    9.05    1.06
  -9  -2  -2    8.08    1.15
   9   2   2    6.28    1.31
   9   2   2    7.87    0.61
  -9   2  -2    8.32    1.15
  -9   2  -2    5.98    0.95
  10  -2   2    0.30    0.38
 -10  -2  -2    0.20    0.22
 -10  -2  -2    0.08    0.49
 -10  -2  -2    0.11    0.67
  10  -2   2    0.05    0.24
 -10   2  -2    0.44    0.39
 -10   2  -2    0.03    0.37
  10   2   2    0.24    0.22
  10   2   2   -0.18    0.49
  11  -2   2    2.20    0.67
 -11  -2  -2    0.93    0.54
  11  -2   2    1.81    0.53
 -11  -2  -2    1.19    0.62
 -11  -2  -2    0.96    0.35
 -11   2  -2    1.14    0.54
 -11   2  -2    0.72    0.51
  11   2   2    1.51    0.35
 -12  -2  -2    6.41    0.79
  12  -2   2    6.22    0.94
  12  -2   2    7.10    1.12
 -12  -2  -2    6.03    1.19
 -12  -2  -2    6.87    1.27
 -12   2  -2    6.42    1.11
 -12   2  -2    6.58    0.51
  12   2   2    5.78    1.35
 -12   2  -2    5.68    1.00
  12   2   2    7.28    0.77
  13  -2   2   49.18    2.92
 -13  -2  -2   49.05    3.27
 -13  -2  -2   49.12    2.69
  13  -2   2   50.11    3.09
 -13  -2  -2   48.78    3.27
 -13   2  -2   50.09    3.09
 -13   2  -2   49.46    3.18
  13   2   2   48.51    2.56
  13   2   2   47.28    3.70
 -13   2  -2   46.93    2.35
 -14  -2  -2   14.04    1.21
 -14  -2  -2   18.38    2.12
  14  -2   2   17.86    1.92
  14  -2   2   16.48    1.43
 -14  -2  -2   15.53    1.93
 -14   2  -2   16.80    1.89
  14   2   2   17.40    2.44
 -14   2  -2   16.05    1.00
 -14   2  -2   15.32    1.82
  14   2   2   16.27    1.17
 -15  -2  -2    0.05    0.33
 -15  -2  -2    0.56    0.34
 -15  -2  -2    0.18    0.54
 -15   2  -2    0.27    0.23
  15   2   2    0.85    0.34
 -15   2  -2    1.01    0.58
 -15   2  -2   -0.16    0.33
  15   2   2    0.98    0.85
 -16  -2  -2    0.34    0.51
 -16  -2  -2    0.16    0.25
 -16   2  -2    0.56    0.48
  16   2   2    0.60    0.69
 -16   2  -2    0.14    0.21
 -16   2  -2    0.89    0.63
  16   2   2    0.52    0.27
 -17  -2  -2    1.89    0.85
 -17  -2  -2    1.50    0.56
 -17   2  -2    1.06    0.62
  17   2   2    1.97    0.50
  17   2   2    1.50    1.00
 -17   2  -2    1.92    0.74
 -18  -2  -2    0.19    0.27
  18   2   2    1.90    0.97
  18   2   2    1.00    0.35
 -18   2  -2    0.65    0.47
 -18   2  -2   -0.22    0.81
 -19  -2  -2   -0.21    0.25
  19   2   2   -0.19    0.53
 -20  -3   2    3.09    0.69
 -20   3   2    1.95    0.70
 -19  -3   2    0.64    0.41
 -19   3   2    0.31    0.40
 -18  -3   2    1.15    0.42
 -18   3   2    2.24    0.70
  18   3  -2    3.18    0.68
 -17  -3   2    0.61    0.37
 -17  -3   2    0.99    0.74
  17   3  -2    0.57    0.37
 -17   3   2   -0.49    0.22
 -17   3   2    0.24    0.36
  17   3  -2   -0.10    0.72
 -16  -3   2   -0.35    0.45
 -16  -3   2    0.58    0.28
 -16   3   2    0.00    0.33
 -16   3   2    0.70    0.55
  16   3  -2    0.47    0.36
 -15  -3   2    3.47    0.63
  15   3  -2    3.95    1.29
 -15   3   2    4.22    0.87
  15   3  -2    5.16    0.78
 -15   3   2    4.37    1.07
 -14  -3   2    0.37    0.26
  14   3  -2    0.95    0.40
 -14   3   2    0.97    0.55
  14   3  -2   -0.03    0.48
 -14   3   2    0.13    0.33
  13  -3  -2    3.63    0.79
  13  -3  -2    4.55    0.85
 -13  -3   2    4.66    1.06
 -13  -3   2    3.84    0.60
 -13   3   2    2.47    0.66
  13   3  -2    5.46    1.00
 -13   3   2    3.41    0.88
  13   3  -2    5.76    1.49
  12  -3  -2    9.83    1.22
  12  -3  -2    7.60    1.07
  12  -3  -2    6.36    0.57
 -12  -3   2    9.31    0.78
 -12  -3   2   10.48    1.55
 -12   3   2    9.30    1.15
  12   3  -2    8.51    0.91
 -12   3   2   10.03    1.41
  12   3  -2    7.62    1.64
  11  -3  -2    1.13    0.46
  11  -3  -2    0.51    0.22
  11  -3  -2    0.83    0.50
 -11  -3   2    1.33    0.64
 -11  -3   2    0.90    0.30
 -11   3   2    1.09    0.43
 -11   3   2    0.82    0.48
  11   3  -2   -0.67    0.45
 -10  -3   2   12.60    0.88
  10  -3  -2   11.55    1.24
  10  -3  -2   10.98    1.27
  10  -3  -2   10.59    0.71
 -10  -3   2   13.08    1.63
 -10   3   2    9.28    1.27
 -10   3   2   11.09    1.03
  10   3  -2   11.30    1.85
  -9  -3   2    1.84    0.37
   9  -3  -2    1.51    0.46
  -9  -3   2    1.63    0.63
   9  -3  -2    2.19    0.54
   9  -3  -2    1.02    0.25
  -9   3   2    2.38    0.52
  -9   3   2    0.54    0.43
   9   3  -2    1.32    0.94
   8  -3  -2    0.49    0.32
   8  -3  -2    0.82    0.39
  -8  -3   2    0.76    0.56
  -8  -3   2    0.61    0.26
   8  -3  -2    0.63    0.20
   8   3  -2    0.15    0.57
  -8   3   2    0.70    0.32
  -8   3   2    0.68    0.43
   7  -3  -2    0.31    0.29
  -7  -3   2    0.70    0.25
   7  -3  -2    1.25    0.35
   7  -3  -2    1.00    0.24
  -7  -3   2    0.05    0.42
   7  -3  -2    0.90    0.36
   7   3  -2    1.64    0.67
  -7   3   2    0.46    0.32
  -7   3   2    1.09    0.45
  -6  -3   2    0.04    0.15
   6  -3  -2    0.05    0.23
   6  -3  -2   -0.19    0.15
   6  -3  -2    0.20    0.29
  -6  -3   2    0.20    0.35
  -6   3   2   -0.11    0.17
   6   3  -2    0.09    0.45
  -6   3   2   -0.10    0.20
   5  -3  -2    0.44    0.25
  -5  -3   2    1.55    0.33
   5  -3  -2    1.39    0.39
   5  -3  -2    1.38    0.42
   5   3  -2    0.18    0.42
  -5   3   2    0.77    0.28
  -5   3   2    0.98    0.38
  -4  -3   2    3.55    0.69
  -4  -3   2    4.00    0.52
   4  -3  -2    3.10    0.60
   4  -3  -2    3.11    0.50
   4  -3  -2    4.96    0.66
  -4  -3   2    2.96    0.68
   4   3  -2    2.04    0.66
  -4   3   2    3.30    0.59
  -4   3   2    2.49    0.44
  -3  -3   2    4.90    0.85
  -3  -3   2    4.72    0.73
   3  -3  -2    7.06    0.76
   3  -3  -2    6.13    0.87
   3  -3  -2    6.12    0.68
  -3   3   2    5.28    0.64
   3   3  -2    3.89    0.82
  -3   3   2    5.66    0.74
   2  -3  -2   91.06    4.30
  -2  -3   2   91.72    4.50
   2  -3  -2   88.95    4.30
   2  -3  -2   92.64    4.64
  -2  -3   2   92.24    4.58
   2   3  -2   91.01    4.77
  -2   3   2   93.60    4.40
   1  -3  -2   32.24    1.70
  -1  -3   2   33.60    1.91
  -1  -3   2   30.98    1.91
   1  -3  -2   28.10    2.02
   1  -3  -2   30.97    1.75
   1   3  -2   30.57    1.88
   1   3  -2   36.98    2.17
   0  -3  -2   10.49    0.83
   0  -3   2    9.41    0.85
   0  -3   2    8.81    0.99
   0  -3  -2   11.84    0.75
   0  -3  -2   14.37    1.50
   0   3   2   10.45    1.28
   0   3  -2    9.18    1.10
   0   3  -2    9.92    0.89
   1  -3   2    5.58    0.68
  -1  -3  -2    6.49    0.51
   1  -3   2    5.62    0.77
  -1  -3  -2    7.20    0.81
  -1  -3  -2    7.67    1.13
   1  -3   2    8.52    0.94
   1   3   2    6.88    1.08
  -1   3  -2    6.56    0.88
  -1   3  -2    5.69    0.79
   2  -3   2    1.62    0.34
  -2  -3  -2    0.79    0.50
  -2  -3  -2    1.73    0.27
   2  -3   2    1.89    0.46
   2  -3   2    1.52    0.41
   2   3   2    1.37    0.61
  -2   3  -2    1.07    0.38
  -2   3  -2    1.10    0.37
   3  -3   2   16.49    1.22
  -3  -3  -2   18.61    1.60
   3  -3   2   16.56    1.24
   3  -3   2   17.15    0.98
   3   3   2   18.19    1.98
  -3   3  -2   16.02    1.11
  -3   3  -2   18.23    1.25
   4  -3   2    1.54    0.44
  -4  -3  -2    1.74    0.21
   4  -3   2    1.39    0.20
   4  -3   2    2.11    0.74
  -4   3  -2    1.61    0.45
   4   3   2    1.56    0.68
   5  -3   2   -0.01    0.26
  -5  -3  -2   -0.06    0.37
   5  -3   2   -0.06    0.19
   5   3   2    0.02    0.47
  -5   3  -2    0.93    0.37
  -6  -3  -2   24.36    2.02
   6  -3   2   23.03    1.65
   6  -3   2   25.81    1.71
   6   3   2   24.79    2.21
  -6   3  -2   24.57    1.64
   7  -3   2    0.01    0.30
  -7  -3  -2   -0.86    0.33
   7  -3   2   -0.13    0.21
  -7   3  -2   -0.20    0.28
   7   3   2    0.66    0.61
  -8  -3  -2    5.49    0.41
  -8  -3  -2    4.26    1.01
   8  -3   2    5.58    0.85
   8  -3   2    5.24    0.92
  -8   3  -2    6.51    0.98
  -8   3  -2    3.66    0.83
   8   3   2    5.41    1.29
  -9  -3  -2    8.96    0.61
   9  -3   2    7.77    1.11
  -9  -3  -2    7.75    1.41
   9  -3   2    8.66    1.20
  -9   3  -2    8.08    1.23
  -9   3  -2   10.60    1.29
   9   3   2    8.29    1.62
 -10  -3  -2    0.12    0.17
 -10  -3  -2   -0.10    0.42
  10  -3   2    0.17    0.28
  10  -3   2   -0.26    0.38
 -10   3  -2    1.12    0.57
  10   3   2   -0.19    0.71
 -10   3  -2    1.12    0.51
  11  -3   2    3.95    0.86
 -11  -3  -2    5.75    0.64
  11  -3   2    5.79    0.98
  11   3   2    9.43    1.82
 -11   3  -2    6.78    1.20
 -11   3  -2    6.97    1.13
  11   3   2    7.25    0.58
 -12  -3  -2   -0.19    0.15
  12  -3   2    0.35    0.35
 -12  -3  -2   -0.31    0.41
 -12  -3  -2   -0.44    0.30
  12  -3   2    0.27    0.42
 -12   3  -2   -0.26    0.27
  12   3   2    1.16    0.85
  12   3   2   -0.11    0.18
 -12   3  -2    0.70    0.48
 -13  -3  -2    1.02    0.34
 -13  -3  -2    0.09    0.53
 -13  -3  -2    0.03    0.42
  13  -3   2    0.38    0.48
 -13   3  -2    0.45    0.58
  13   3   2   -0.29    0.71
 -13   3  -2    0.25    0.41
  13   3   2    1.04    0.33
 -14  -3  -2    2.76    0.89
  14  -3   2    4.30    0.95
 -14  -3  -2    3.45    0.57
 -14   3  -2    5.08    1.00
  14   3   2    3.76    0.57
 -14   3  -2    3.28    0.90
  14   3   2    3.13    1.25
 -15  -3  -2    0.42    0.29
 -15  -3  -2    1.56    0.72
 -15   3  -2    1.34    0.76
  15   3   2    0.67    0.33
 -15   3  -2    1.66    0.67
  15   3   2    1.95    1.06
 -16  -3  -2    6.33    1.49
 -16  -3  -2    6.23    0.86
 -16   3  -2    7.18    1.26
  16   3   2    6.49    1.72
 -17  -3  -2    2.86    0.61
  17   3   2    2.38    0.52
 -17   3  -2    2.07    0.78
  17   3   2    0.86    0.98
 -18   3  -2    0.99    0.89
 -19   4   2    0.27    0.31
 -18   4   2    3.01    0.83
 -17   4   2    1.45    0.58
 -16  -4   2    0.77    0.29
 -16   4   2    0.94    0.46
  15  -4  -2    1.16    0.57
 -15  -4   2    0.45    0.26
  15   4  -2    1.21    1.11
 -15   4   2    0.35    0.48
 -15   4   2    1.25    0.47
  14  -4  -2    4.64    0.89
 -14  -4   2    3.54    0.57
  14   4  -2    3.26    1.29
 -14   4   2    3.71    0.79
 -14   4   2    5.54    1.21
 -13  -4   2    1.02    0.32
  13  -4  -2    0.80    0.46
  13   4  -2    1.63    0.92
 -13   4   2    0.74    0.45
 -13   4   2    0.87    0.63
 -12  -4   2    0.45    0.24
  12  -4  -2    0.42    0.42
  12   4  -2    0.90    0.77
 -12   4   2    0.51    0.41
 -12   4   2    0.52    0.44
  11  -4  -2    6.91    0.98
 -11  -4   2    5.82    0.68
 -11  -4   2    5.02    1.19
  11  -4  -2    5.04    0.92
 -11   4   2    6.57    0.94
 -11   4   2    5.19    1.08
  11   4  -2    7.05    1.61
 -10  -4   2   87.82    4.17
  10  -4  -2   93.47    4.70
 -10  -4   2   81.00    4.98
  10  -4  -2   89.56    4.55
  10   4  -2   82.01    5.52
 -10   4   2   91.60    4.50
 -10   4   2   86.07    4.86
   9  -4  -2    1.81    0.55
  -9  -4   2    2.78    0.95
  -9  -4   2    2.35    0.43
   9  -4  -2    2.17    0.61
   9  -4  -2    2.38    0.28
   9   4  -2    2.68    1.08
  -9   4   2    2.06    0.55
  -9   4   2    2.04    0.67
   8  -4  -2    0.42    0.26
  -8  -4   2    0.18    0.49
   8  -4  -2   -0.21    0.27
  -8  -4   2   -0.15    0.15
   8  -4  -2   -0.13    0.15
   8  -4  -2    0.41    0.33
  -8   4   2    0.17    0.30
  -8   4   2    0.37    0.41
   8   4  -2   -0.04    0.63
  -7  -4   2   12.60    0.91
   7  -4  -2   15.21    1.50
   7  -4  -2   11.34    1.04
  -7  -4   2   11.08    1.43
   7  -4  -2   12.52    1.02
  -7  -4   2   13.92    1.75
  -7   4   2   11.70    1.55
  -7   4   2   11.61    1.02
   7   4  -2   12.49    1.92
   6  -4  -2   32.65    2.10
  -6  -4   2   36.41    1.91
  -6  -4   2   32.86    2.28
  -6  -4   2   35.41    2.48
   6  -4  -2   33.32    2.02
   6  -4  -2   33.85    2.06
  -6   4   2   35.32    2.29
  -6   4   2   34.09    2.02
   6   4  -2   35.60    2.84
   5  -4  -2   19.16    1.44
  -5  -4   2   19.69    1.63
  -5  -4   2   18.00    1.70
   5  -4  -2   24.19    1.47
  -5  -4   2   21.87    1.33
   5  -4  -2   21.53    1.55
  -5   4   2   21.76    1.43
  -5   4   2   22.35    1.63
   5   4  -2   17.31    2.25
   4  -4  -2    3.37    0.73
   4  -4  -2    3.98    0.67
   4  -4  -2    4.26    0.69
  -4  -4   2    2.28    0.73
  -4  -4   2    5.02    0.92
  -4   4   2    4.17    0.77
   4   4  -2    6.55    1.32
  -4   4   2    4.12    0.68
   3  -4  -2   -0.05    0.20
   3  -4  -2   -0.43    0.29
  -3  -4   2   -0.39    0.29
  -3  -4   2   -0.20    0.23
   3  -4  -2    0.11    0.21
   3   4  -2   -0.12    0.48
  -3   4   2    0.09    0.25
   2  -4  -2   13.33    1.06
  -2  -4   2   14.47    1.50
   2  -4  -2   12.05    0.99
  -2  -4   2   15.34    1.70
   2  -4  -2   17.75    1.73
   2   4  -2   14.16    1.77
   1  -4  -2   36.95    2.09
   1  -4  -2   39.83    2.59
  -1  -4   2   40.07    2.37
  -1  -4   2   40.16    2.41
   1  -4  -2   38.33    2.21
  -1  -4   2   39.20    2.26
   1   4  -2   39.08    2.65
   0  -4  -2    1.68    0.40
   0  -4   2    2.54    0.58
   0  -4  -2    1.04    0.40
   0  -4  -2    2.77    0.87
   0  -4   2    1.35    0.45
   0  -4   2    1.26    0.46
   0   4  -2    1.68    0.67
   0   4  -2    1.81    0.51
   1  -4   2   -0.12    0.26
  -1  -4  -2    0.66    0.28
  -1  -4  -2    0.89    0.57
  -1  -4  -2    0.67    0.36
   1  -4   2    0.76    0.37
  -1   4  -2    1.22    0.60
  -1   4  -2    0.27    0.28
   1   4   2    1.49    0.77
   2  -4   2   20.76    1.34
  -2  -4  -2   19.84    1.80
  -2  -4  -2   19.23    1.16
  -2  -4  -2   20.78    1.72
   2  -4   2   18.32    1.43
   2  -4   2   19.32    1.45
  -2   4  -2   21.35    1.51
  -2   4  -2   19.00    1.53
   2   4   2   19.25    2.26
  -3  -4  -2   16.66    0.97
  -3  -4  -2   15.02    1.28
   3  -4   2   15.98    1.08
  -3  -4  -2   16.77    1.93
   3  -4   2   15.13    1.27
   3  -4   2   17.17    1.33
  -3   4  -2   15.49    1.28
   3   4   2   15.97    2.05
  -3   4  -2   17.67    1.86
   4  -4   2   10.05    1.18
  -4  -4  -2    9.07    0.61
   4  -4   2    9.03    0.67
  -4  -4  -2   12.35    1.74
   4  -4   2   10.67    1.27
  -4  -4  -2    8.12    0.59
  -4   4  -2   10.55    1.23
   4   4   2    9.54    1.64
   5  -4   2    4.91    0.86
   5  -4   2    4.88    0.85
  -5  -4  -2    2.58    0.83
  -5   4  -2    5.51    0.88
   5   4   2    2.19    0.99
  -6  -4  -2    1.57    0.74
   6  -4   2    1.58    0.56
   6  -4   2    1.94    0.59
   6   4   2    0.25    0.62
  -6   4  -2    0.84    0.44
   7  -4   2   14.68    1.38
   7  -4   2   17.20    1.46
  -7  -4  -2   22.30    2.39
  -7   4  -2   17.37    1.43
   7   4   2   22.10    2.66
   8  -4   2    4.76    0.90
  -8  -4  -2    4.73    1.13
   8  -4   2    6.09    1.02
  -8   4  -2    7.55    1.06
   8   4   2    4.91    1.43
   9  -4   2   16.85    1.80
   9  -4   2   13.52    1.60
  -9  -4  -2   16.30    2.14
   9   4   2   23.07    2.93
 -10  -4  -2    9.31    1.69
  10  -4   2    4.87    0.93
  10  -4   2    6.09    1.06
 -10   4  -2    5.40    0.97
  10   4   2    2.68    1.11
  11  -4   2   47.42    3.10
 -11   4  -2   51.02    3.06
  11   4   2   48.12    4.01
  12  -4   2    7.05    1.18
  12   4   2    5.29    1.69
 -12   4  -2    4.16    0.92
 -13  -4  -2    1.01    0.71
  13  -4   2    1.85    0.72
 -13   4  -2    1.15    0.52
 -14  -4  -2    1.00    0.70
  14   4   2    0.34    0.74
 -14   4  -2    0.09    0.35
 -15   4  -2    1.49    0.63
  15   4   2    2.30    1.20
 -16   4  -2   -0.14    0.28
 -17   4  -2    0.10    0.42
 -18   5   2   11.15    1.47
 -17   5   2    0.80    0.42
 -16   5   2    4.04    0.86
  15  -5  -2    1.37    0.60
 -15  -5   2    0.21    0.16
 -15   5   2    0.73    0.41
 -14  -5   2    0.04    0.14
  14  -5  -2    0.81    0.48
 -14   5   2    0.61    0.40
 -13  -5   2    0.85    0.26
  13  -5  -2    1.09    0.53
 -13   5   2    0.21    0.47
  13   5  -2    0.07    0.79
 -13   5   2    0.72    0.37
 -12  -5   2    4.42    0.58
  12  -5  -2    6.54    1.07
 -12   5   2    5.41    1.20
 -12   5   2    5.53    0.94
  12   5  -2    5.16    1.60
  11  -5  -2    0.41    0.44
 -11  -5   2    0.24    0.16
  11   5  -2   -0.13    0.72
 -11   5   2    0.21    0.40
 -11   5   2    0.07    0.54
 -10  -5   2    9.76    0.75
  10  -5  -2    8.71    1.18
 -10   5   2    9.61    1.18
 -10   5   2    7.63    1.34
  10   5  -2    6.25    1.73
   9  -5  -2    2.16    0.62
   9  -5  -2    3.63    0.83
  -9  -5   2    5.23    0.63
  -9   5   2    4.71    0.82
   9   5  -2    3.13    1.13
  -9   5   2    3.46    0.88
   8  -5  -2    1.74    0.39
   8  -5  -2    2.25    0.63
   8  -5  -2    1.81    0.55
   8  -5  -2    1.44    0.33
  -8  -5   2    1.16    0.60
  -8  -5   2    1.86    0.41
  -8  -5   2    1.00    0.55
  -8   5   2    1.50    0.51
   8   5  -2    2.88    1.15
   7  -5  -2    0.13    0.31
  -7  -5   2    0.17    0.23
   7  -5  -2    0.14    0.25
  -7  -5   2    0.29    0.34
   7  -5  -2    0.06    0.27
  -7  -5   2    0.05    0.40
  -7   5   2    0.50    0.34
   7   5  -2   -0.05    0.61
   6  -5  -2   -0.20    0.22
  -6  -5   2   -0.13    0.46
  -6  -5   2   -0.34    0.31
  -6  -5   2    0.20    0.23
   6  -5  -2    0.20    0.33
   6  -5  -2   -0.05    0.29
   6   5  -2    0.89    0.73
  -6   5   2   -0.13    0.25
   5  -5  -2    3.24    0.71
  -5  -5   2    3.45    0.83
   5  -5  -2    3.24    0.67
   5  -5  -2    2.90    0.69
  -5  -5   2    3.62    0.87
  -5  -5   2    2.90    0.56
   5   5  -2    4.08    1.26
  -5   5   2    3.49    0.68
   4  -5  -2    1.15    0.48
   4  -5  -2    2.01    0.55
   4  -5  -2    1.57    0.59
  -4  -5   2    2.18    0.72
  -4  -5   2    2.55    0.70
  -4  -5   2    1.80    0.49
   4   5  -2    1.43    0.85
   3  -5  -2   14.66    1.25
  -3  -5   2   16.29    1.79
  -3  -5   2   16.71    1.82
   3  -5  -2   17.22    1.77
   3  -5  -2   15.53    1.24
   3   5  -2   19.10    2.31
  -2  -5   2  144.98    7.19
  -2  -5   2  152.25    6.90
   2  -5  -2  142.92    7.23
   2  -5  -2  142.09    6.78
  -2  -5   2  136.32    7.07
   2  -5  -2  145.73    6.89
   2   5  -2  142.28    7.61
  -1  -5   2    0.37    0.35
  -1  -5   2    0.53    0.40
   1  -5  -2    0.25    0.34
   1  -5  -2   -0.17    0.21
   1  -5  -2   -0.23    0.35
  -1  -5   2   -0.19    0.30
   1   5  -2    0.05    0.58
   0  -5  -2    0.21    0.45
   0  -5  -2   -0.16    0.17
   0  -5   2   -0.12    0.29
   0  -5  -2   -0.03    0.28
   0  -5   2   -0.13    0.23
   0  -5   2   -0.69    0.21
   0   5  -2   -0.80    0.34
  -1  -5  -2    0.36    0.51
  -1  -5  -2    0.07    0.21
   1  -5   2   -0.03    0.31
   1  -5   2    0.23    0.34
  -1  -5  -2   -0.15    0.25
   1  -5   2    0.00    0.28
  -1   5  -2    0.01    0.45
   2  -5   2    9.37    1.23
  -2  -5  -2   11.12    1.66
  -2  -5  -2    8.70    1.22
   2  -5   2    9.18    1.06
   2  -5   2    9.65    1.20
  -2  -5  -2    9.33    0.77
  -2   5  -2    8.26    1.17
  -2   5  -2   12.06    1.47
   2   5   2   13.05    2.38
   3  -5   2   77.24    4.21
   3  -5   2   82.12    4.27
  -3  -5  -2   81.77    4.77
  -3  -5  -2   81.90    4.31
  -3  -5  -2   79.37    3.73
   3  -5   2   75.86    3.92
  -3   5  -2   75.07    4.22
   3   5   2   77.95    4.99
  -4  -5  -2    4.59    0.91
   4  -5   2    3.25    0.52
   4  -5   2    3.32    0.75
  -4  -5  -2    2.86    0.89
  -4  -5  -2    3.07    0.44
  -4  -5  -2    3.52    0.45
   4  -5   2    3.80    0.80
  -4   5  -2    2.10    0.64
   4   5   2    2.34    0.99
  -5  -5  -2    7.54    2.07
   5  -5   2    6.53    1.07
  -5  -5  -2    6.57    0.49
   5  -5   2    5.74    0.59
   5  -5   2    5.11    0.94
  -5  -5  -2    5.84    0.48
  -5  -5  -2    7.48    1.18
   5   5   2   10.51    1.90
  -6  -5  -2    3.21    1.02
   6  -5   2    3.54    0.83
  -6  -5  -2    4.84    1.12
   6  -5   2    4.82    0.90
  -6   5  -2    4.55    0.90
   6   5   2    4.97    1.47
  -7  -5  -2    2.29    0.88
   7  -5   2    3.70    0.79
   7  -5   2    3.34    0.81
  -7   5  -2    3.56    0.78
   7   5   2    3.85    1.31
   8  -5   2    3.07    0.77
   8   5   2    3.82    1.43
  -8   5  -2    3.70    0.83
   9  -5   2    3.09    0.92
  -9   5  -2    2.71    0.76
   9   5   2    3.71    1.38
  10  -5   2    6.34    1.17
 -10   5  -2    5.80    1.03
  10   5   2    8.73    2.01
  11  -5   2    1.44    0.59
 -11   5  -2    0.17    0.37
  11   5   2    1.89    1.12
 -12   5  -2    0.64    0.47
  12   5   2    1.03    0.89
 -13   5  -2    1.21    0.55
 -14   5  -2   -0.04    0.43
 -15   5  -2    1.09    0.53
 -16   5  -2    1.55    0.69
 -15   6   2    8.04    1.24
 -14   6   2    1.49    0.55
  13  -6  -2    2.15    0.73
 -13   6   2    2.68    0.68
 -12  -6   2    3.08    0.43
  12  -6  -2    2.80    0.78
 -12   6   2    4.08    0.80
  11  -6  -2    2.31    0.79
 -11  -6   2    1.12    0.27
 -11   6   2    1.31    0.48
 -10  -6   2    0.31    0.16
  10  -6  -2    0.37    0.41
 -10  -6   2   -0.14    0.18
  10   6  -2    1.56    1.15
 -10   6   2    0.21    0.29
   9  -6  -2   -0.38    0.25
  -9  -6   2    0.65    0.31
  -9  -6   2    0.61    0.23
  -9   6   2    0.47    0.36
   9   6  -2    0.34    0.73
  -8  -6   2    0.66    0.31
  -8  -6   2    0.43    0.23
   8  -6  -2    0.39    0.23
   8  -6  -2    0.58    0.38
   8   6  -2    0.13    0.93
  -8   6   2    0.19    0.28
  -7  -6   2    0.81    0.31
   7  -6  -2    1.89    0.46
   7  -6  -2    1.16    0.50
  -7   6   2    0.75    0.43
   7   6  -2    3.35    1.19
   6  -6  -2    0.45    0.33
   6  -6  -2    0.51    0.42
  -6  -6   2   -0.18    0.19
   6  -6  -2    0.22    0.29
  -6  -6   2    0.15    0.28
   6   6  -2    1.46    0.84
   5  -6  -2    2.57    0.66
  -5  -6   2    3.30    0.65
  -5  -6   2    3.46    0.98
   5  -6  -2    3.89    0.81
   5  -6  -2    3.73    0.77
  -5  -6   2    3.23    0.62
   5   6  -2    3.27    1.28
  -4  -6   2    4.69    1.00
  -4  -6   2    5.47    0.84
   4  -6  -2    6.40    0.98
  -4  -6   2    6.11    1.16
   4  -6  -2    3.88    0.80
   4  -6  -2    5.80    1.04
   4   6  -2    7.03    1.65
   3  -6  -2   15.84    1.32
  -3  -6   2   15.41    2.54
  -3  -6   2   17.58    1.94
   3  -6  -2   17.62    1.92
   3  -6  -2   16.26    1.71
  -3  -6   2   14.92    1.29
   3   6  -2   15.93    2.27
   2  -6  -2    1.14    0.58
  -2  -6   2    2.29    0.75
   2  -6  -2    1.03    0.47
   2  -6  -2    1.33    0.44
  -2  -6   2    0.96    0.55
  -2  -6   2    1.77    0.49
   2   6  -2    1.67    0.86
   1  -6  -2    4.27    0.83
   1  -6  -2    3.82    0.98
  -1  -6   2    4.57    0.94
   1  -6  -2    4.08    0.71
  -1  -6   2    3.36    0.85
  -1  -6   2    3.53    0.74
   1   6  -2    4.22    1.18
   0  -6   2   -0.03    0.29
   0  -6  -2   -0.05    0.22
   0  -6  -2   -0.11    0.35
   0  -6  -2    0.62    0.39
   0  -6   2   -0.12    0.26
   0  -6   2    0.06    0.32
   0   6  -2   -0.60    0.42
   1  -6   2    0.16    0.33
   1  -6   2    0.36    0.34
  -1  -6  -2    0.47    0.48
   1  -6   2    0.82    0.44
  -1  -6  -2    1.01    0.46
  -1  -6  -2    0.59    0.28
  -1   6  -2    1.00    0.63
   2  -6   2    1.62    0.53
  -2  -6  -2    1.93    0.44
  -2  -6  -2    1.47    0.65
   2  -6   2    1.51    0.73
  -2  -6  -2    2.09    0.64
   2  -6   2    1.70    0.54
   3  -6   2   15.97    1.74
  -3  -6  -2   17.62    2.20
  -3  -6  -2   15.56    1.09
  -3  -6  -2   16.78    1.87
   3  -6   2   17.66    2.22
  -3   6  -2   16.33    1.86
  -4  -6  -2    4.01    0.55
   4  -6   2    3.25    0.81
  -4  -6  -2    4.70    1.01
  -4  -6  -2    4.42    0.55
   4  -6   2    4.22    0.65
   4  -6   2    5.30    0.96
  -4  -6  -2    4.06    1.11
  -4   6  -2    4.89    0.98
   4   6   2    4.98    1.47
   5  -6   2    0.76    0.49
  -5  -6  -2    1.06    0.52
   5  -6   2    1.57    0.35
  -5  -6  -2    1.31    0.27
  -5   6  -2    1.46    0.59
   5   6   2    1.13    0.82
   6  -6   2    0.42    0.17
   6  -6   2    0.01    0.36
   6   6   2   -0.32    0.60
  -6   6  -2    0.85    0.48
   7  -6   2    1.38    0.60
  -7   6  -2    0.14    0.28
   8  -6   2    1.08    0.56
   8   6   2    2.25    1.15
  -8   6  -2    0.30    0.38
   9   6   2    0.83    0.86
  -9   6  -2   -0.09    0.33
 -10   6  -2    2.32    0.74
 -11   6  -2    1.15    0.54
 -13   6  -2    0.15    0.32
 -14   6  -2    4.72    1.06
 -12   7   2    0.48    0.32
 -11   7   2    0.34    0.35
  -9  -7   2    0.57    0.24
   9  -7  -2    0.75    0.46
  -8  -7   2    0.85    0.27
   8  -7  -2    0.73    0.44
  -7  -7   2    7.66    0.93
  -7  -7   2    8.47    0.95
   7  -7  -2    7.36    1.13
   7  -7  -2   10.25    0.90
   7   7  -2    9.59    2.13
   6  -7  -2    0.54    0.30
  -6  -7   2    0.47    0.26
   6  -7  -2    1.04    0.48
  -6  -7   2    0.85    0.36
   6   7  -2    0.65    0.79
   5  -7  -2    0.60    0.47
  -5  -7   2    0.73    0.35
  -5  -7   2    0.36    0.31
   5  -7  -2    0.91    0.43
   5   7  -2   -0.03    0.97
   4  -7  -2    0.32    0.32
   4  -7  -2    0.07    0.30
  -4  -7   2   -0.13    0.18
   4   7  -2    1.86    0.90
   3  -7  -2    0.15    0.21
   3  -7  -2    0.48    0.34
  -3  -7   2    0.83    0.39
   3  -7  -2    1.07    0.54
   3   7  -2    0.21    0.59
   2  -7  -2    0.35    0.44
   2  -7  -2    0.23    0.30
  -2  -7   2    0.43    0.45
  -2  -7   2    0.36    0.31
   2   7  -2   -0.35    0.49
  -1  -7   2    0.93    0.50
   1  -7  -2    1.28    0.61
   1  -7  -2    1.60    0.48
  -1  -7   2    1.41    0.62
   1  -7  -2    1.15    0.47
   1   7  -2    1.13    0.76
   0  -7  -2    0.41    0.27
   0  -7  -2    0.31    0.34
   0  -7  -2    0.46    0.53
   0  -7   2    0.09    0.31
   1  -7   2    5.31    0.97
   1  -7   2    4.28    0.86
  -1  -7  -2    4.86    0.74
  -2  -7  -2    8.14    0.92
   2  -7   2    8.34    1.17
   3  -7   2    0.65    0.34
   4  -7   2    0.70    0.32
  -4  -7  -2    0.18    0.19
  -4  -7  -2    0.16    0.18
   5  -7   2    2.46    0.44
  -5  -7  -2    1.72    0.31
   6  -7   2    0.86    0.23
  -6   7  -2    0.70    0.45
  -7   7  -2    3.08    0.86
  -9   7  -2    3.71    0.94
 -10   7  -2    2.15    0.69
 -11   7  -2    2.17    0.74
  -4  -8   2    1.12    0.47
  22   0  -3   -0.06    0.54
  21   0  -3    2.50    0.98
 -20   0   3   -0.04    0.39
  20   0  -3    0.54    0.54
 -20   0   3    0.08    0.39
  19   0  -3    0.58    0.58
 -19   0   3   -0.18    0.43
 -19   0   3    1.12    0.54
  18   0  -3   -0.40    0.32
 -18   0   3    0.45    0.58
 -18   0   3    0.36    0.36
 -17   0   3   19.33    1.71
 -17   0   3   20.70    2.26
  17   0  -3   19.95    1.62
 -17   0   3   18.00    1.55
  17   0  -3   17.67    2.30
  16   0  -3    0.64    0.63
  16   0  -3   -0.12    0.22
 -16   0   3    0.20    0.36
 -16   0   3    0.47    0.48
 -16   0   3    0.44    0.38
 -15   0   3   21.47    1.81
 -15   0   3   17.68    1.46
 -15   0   3   18.84    1.57
  15   0  -3   19.76    2.22
  15   0  -3   19.38    1.50
  14   0  -3    0.09    0.23
 -14   0   3    0.07    0.28
 -14   0   3    0.09    0.29
 -14   0   3    0.11    0.37
  14   0  -3   -0.19    0.39
  13   0  -3   18.98    1.69
 -13   0   3   18.10    1.40
 -13   0   3   17.84    1.59
  13   0  -3   19.79    1.41
 -13   0   3   18.76    1.47
 -12   0   3    0.11    0.38
  12   0  -3   -0.34    0.19
 -12   0   3    0.01    0.31
  12   0  -3   -0.51    0.34
 -12   0   3   -0.47    0.16
 -11   0   3    0.38    0.31
 -11   0   3    0.87    0.45
  11   0  -3    0.51    0.42
  11   0  -3    0.47    0.30
 -11   0   3    1.01    0.39
 -10   0   3    0.17    0.23
 -10   0   3    0.05    0.22
  10   0  -3   -0.05    0.27
 -10   0   3    0.00    0.31
   9   0  -3   11.14    0.85
   9   0  -3    9.34    1.08
  -9   0   3   10.09    0.85
  -9   0   3   10.25    1.10
  -9   0   3    9.82    0.84
   8   0  -3    0.04    0.24
  -8   0   3   -0.03    0.17
  -8   0   3   -0.09    0.22
  -8   0   3    0.15    0.17
   8   0  -3    0.07    0.17
  -7   0   3   23.83    1.38
   7   0  -3   24.10    1.47
   7   0  -3   24.93    1.39
  -7   0   3   22.56    1.38
   6   0  -3   -0.01    0.13
   6   0  -3   -0.01    0.18
  -6   0   3    0.01    0.12
  -6   0   3    0.02    0.15
   5   0  -3    7.77    0.60
  -5   0   3    6.82    0.54
  -5   0   3    6.10    0.54
   5   0  -3    6.71    0.54
  -4   0   3    0.16    0.15
   4   0  -3   -0.06    0.15
   4   0  -3   -0.12    0.13
  -4   0   3    0.07    0.17
   3   0  -3    0.01    0.11
   3   0  -3   -0.07    0.12
  -3   0   3    0.05    0.11
  -3   0   3    0.02    0.13
  -2   0   3    0.00    0.07
   2   0  -3   -0.06    0.08
  -2   0   3   -0.12    0.09
   2   0  -3   -0.16    0.08
  -2   0   3   -0.01    0.09
  -1   0   3   30.31    1.47
   1   0  -3   31.95    1.43
  -1   0   3   30.40    1.43
   1   0  -3   29.93    1.52
   0   0  -3   -0.04    0.08
   0   0   3   -0.01    0.09
   1   0   3    0.31    0.15
  -1   0  -3    0.61    0.17
   2   0   3    0.03    0.17
  -2   0  -3   -0.37    0.11
  -3   0  -3  110.36    5.35
   3   0   3  119.54    5.17
  -4   0  -3    0.20    0.26
  -4   0  -3   -0.14    0.18
   4   0   3    0.37    0.25
   4   0   3    0.02    0.14
   5   0   3    0.21    0.17
   5   0   3   -0.06    0.27
  -5   0  -3    0.42    0.22
  -5   0  -3    1.06    0.36
  -5   0  -3    0.39    0.25
   5   0   3    0.26    0.23
  -6   0  -3   -0.04    0.18
   6   0   3   -0.01    0.11
  -6   0  -3   -0.16    0.18
  -6   0  -3   -0.02    0.24
   6   0   3    0.16    0.32
   6   0   3    0.37    0.26
  -7   0  -3  106.85    5.12
   7   0   3  102.33    4.79
  -7   0  -3  100.63    4.89
  -7   0  -3  106.79    5.06
   7   0   3  103.76    5.04
   7   0   3   99.15    5.15
  -8   0  -3   -0.31    0.23
  -8   0  -3   -0.01    0.21
   8   0   3    0.11    0.36
  -8   0  -3    0.22    0.27
   8   0   3    0.02    0.15
  -9   0  -3    1.36    0.46
  -9   0  -3    0.83    0.40
   9   0   3    1.03    0.32
   9   0   3    0.77    0.49
  -9   0  -3    0.94    0.47
 -10   0  -3    0.00    0.31
 -10   0  -3   -0.01    0.40
  10   0   3   -0.12    0.19
 -10   0  -3   -0.06    0.28
  10   0   3   -0.12    0.44
  11   0   3   -0.16    0.47
 -11   0  -3   -0.37    0.28
 -11   0  -3   -0.10    0.32
  11   0   3    0.09    0.21
  12   0   3   -0.06    0.21
 -12   0  -3    0.74    0.52
  12   0   3   -0.11    0.48
 -12   0  -3   -0.38    0.28
  13   0   3    1.66    0.78
  13   0   3    0.04    0.21
 -13   0  -3    0.03    0.31
 -13   0  -3    0.13    0.32
 -13   0  -3   -0.58    0.24
  14   0   3    0.02    0.25
 -14   0  -3    0.31    0.44
 -14   0  -3   -0.03    0.30
  14   0   3    0.08    0.54
 -14   0  -3    0.05    0.32
  15   0   3   40.14    2.42
 -15   0  -3   38.77    2.53
  15   0   3   42.78    3.09
 -15   0  -3   38.23    2.65
 -15   0  -3   40.48    2.98
 -16   0  -3   -0.13    0.47
  16   0   3    1.13    0.42
 -16   0  -3    0.62    0.39
 -16   0  -3    0.34    0.41
 -17   0  -3    1.17    0.72
 -17   0  -3    0.94    0.50
  17   0   3    1.04    0.41
 -17   0  -3    1.70    0.52
 -18   0  -3    0.10    0.29
 -18   0  -3    0.78    0.50
 -19   0  -3    1.34    0.47
  21  -1  -3    2.58    0.98
 -21  -1   3    0.83    0.53
  21   1  -3    1.03    0.92
  20  -1  -3    0.40    0.56
 -20  -1   3    0.61    0.38
 -20   1   3    1.33    0.57
 -20   1   3    0.11    0.54
  20   1  -3   -0.24    0.35
  19  -1  -3    0.36    0.51
 -19  -1   3    1.09    0.70
 -19  -1   3    0.63    0.36
  19   1  -3    0.58    0.61
 -19   1   3   -0.23    0.53
 -19   1   3    1.18    0.47
 -19   1   3    0.41    0.53
  18  -1  -3    0.09    0.39
 -18  -1   3    0.35    0.40
 -18  -1   3    3.30    1.50
  18   1  -3    1.39    0.85
 -18   1   3    1.33    0.66
  18   1  -3    2.32    0.86
 -18   1   3    0.66    0.39
 -18   1   3    1.56    0.93
 -17  -1   3    1.13    0.63
  17  -1  -3    0.49    0.44
 -17  -1   3    0.72    0.50
 -17  -1   3    0.54    0.41
 -17   1   3   -0.04    0.43
  17   1  -3    0.83    0.40
  17   1  -3    0.19    0.70
 -17   1   3    1.31    0.65
 -17   1   3    1.97    0.57
  16  -1  -3    2.11    0.74
  16  -1  -3    0.98    0.50
 -16  -1   3    2.70    0.68
 -16  -1   3    2.35    0.84
 -16   1   3    2.20    0.67
  16   1  -3    4.23    1.16
 -16   1   3    2.37    0.78
 -16   1   3    1.80    0.51
  16   1  -3    1.84    0.55
 -15  -1   3   37.69    2.61
  15  -1  -3   29.21    2.33
 -15  -1   3   34.97    2.24
 -15  -1   3   38.51    2.42
  15  -1  -3   34.08    2.22
 -15   1   3   32.57    2.37
 -15   1   3   35.78    2.46
 -15   1   3   32.29    2.08
  15   1  -3   33.12    2.14
  15   1  -3   35.39    2.84
 -14  -1   3    4.32    0.99
  14  -1  -3    7.37    1.02
  14  -1  -3    5.94    1.02
 -14  -1   3    7.65    1.13
 -14  -1   3    6.98    0.94
  14   1  -3    6.06    1.26
 -14   1   3    5.70    1.04
 -14   1   3    5.04    0.98
 -14   1   3    7.69    1.04
  14   1  -3    5.69    0.87
  13  -1  -3    8.46    1.08
 -13  -1   3    6.86    1.16
 -13  -1   3    7.92    1.13
  13  -1  -3    8.08    1.14
 -13  -1   3    8.83    1.03
  13   1  -3    6.07    1.27
  13   1  -3    7.13    0.94
 -13   1   3    7.56    1.13
 -13   1   3    6.21    1.00
 -13   1   3   10.64    1.07
  12  -1  -3    9.78    1.19
 -12  -1   3    9.43    1.18
  12  -1  -3   10.26    1.12
 -12  -1   3   10.51    1.10
 -12  -1   3   10.35    1.32
  12   1  -3   11.62    1.60
 -12   1   3   11.96    1.34
 -12   1   3    9.40    1.02
  12   1  -3   10.54    1.08
 -12   1   3    7.46    1.09
  11  -1  -3    1.02    0.44
  11  -1  -3    0.13    0.27
 -11  -1   3    0.09    0.32
 -11  -1   3    0.24    0.26
  11   1  -3    0.27    0.49
 -11   1   3    0.08    0.30
  11   1  -3    0.31    0.31
 -11   1   3   -0.01    0.32
 -11   1   3    0.17    0.24
  10  -1  -3    5.49    0.76
 -10  -1   3    5.46    0.84
  10  -1  -3    2.86    0.57
 -10  -1   3    4.62    0.64
 -10   1   3    4.01    0.60
 -10   1   3    4.63    0.75
  10   1  -3    3.57    0.59
  10   1  -3    4.17    0.90
 -10   1   3    3.23    0.63
   9  -1  -3    0.46    0.27
   9  -1  -3    0.39    0.27
  -9  -1   3    0.30    0.29
  -9  -1   3    0.86    0.27
  -9   1   3    0.37    0.30
  -9   1   3    0.02    0.22
   9   1  -3    0.22    0.23
  -9   1   3    0.51    0.26
   9   1  -3    0.08    0.37
  -8  -1   3    9.76    0.75
   8  -1  -3    9.61    0.79
  -8  -1   3    8.07    0.94
   8  -1  -3    9.79    0.87
  -8   1   3    9.40    0.81
  -8   1   3    9.70    0.75
   8   1  -3    8.46    0.73
  -8   1   3   10.29    0.85
   8   1  -3    9.46    1.17
  -7  -1   3   90.60    4.26
   7  -1  -3   83.60    3.99
   7  -1  -3   91.42    4.11
  -7  -1   3   88.12    4.02
   7   1  -3   85.93    4.37
  -7   1   3   84.21    4.04
  -7   1   3   89.87    4.15
  -7   1   3   77.61    4.01
   7   1  -3   82.63    4.02
  -6  -1   3   19.70    1.13
   6  -1  -3   17.98    1.09
   6  -1  -3   20.59    1.19
  -6  -1   3   20.82    1.32
   6   1  -3   19.88    1.38
  -6   1   3   19.89    1.18
  -6   1   3   20.58    1.22
  -6   1   3   19.32    1.13
   6   1  -3   18.41    1.14
  -5  -1   3    1.19    0.34
   5  -1  -3    1.09    0.26
  -5  -1   3    1.19    0.27
   5  -1  -3    1.54    0.28
   5   1  -3    1.73    0.32
   5   1  -3    1.95    0.45
  -5   1   3    1.89    0.29
  -5   1   3    1.27    0.28
   4  -1  -3    0.13    0.11
  -4  -1   3   -0.10    0.13
  -4  -1   3   -0.21    0.15
   4  -1  -3   -0.12    0.10
   4  -1  -3    0.08    0.15
   4   1  -3   -0.02    0.13
  -4   1   3   -0.10    0.12
   4   1  -3    0.44    0.27
  -4   1   3    0.05    0.11
  -3  -1   3    0.34    0.20
   3  -1  -3    0.22    0.10
  -3  -1   3    0.23    0.19
   3  -1  -3    0.15    0.15
  -3  -1   3    0.16    0.17
  -3   1   3    0.19    0.10
   3   1  -3    0.08    0.16
  -3   1   3    0.24    0.16
   3   1  -3    0.07    0.23
   2  -1  -3  131.55    9.41
  -2  -1   3  131.91   10.56
   2   1  -3  128.38   10.51
  -2   1   3  135.84    9.36
  -1  -1   3   21.04    1.16
  -1  -1   3   21.17    1.11
   1   1  -3   20.82    1.12
   1   1  -3   21.35    1.17
  -1   1   3   20.50    1.03
   0  -1   3    7.76    0.57
   0  -1  -3    7.44    0.42
   0   1  -3    7.08    0.56
   0   1   3    6.87    0.41
   0   1  -3    7.71    0.49
   1  -1   3  820.65   40.83
  -1  -1  -3  795.04   40.22
  -1   1  -3  786.65   40.25
  -2  -1  -3  296.19   19.27
   2  -1   3  304.74   26.99
  -2   1  -3  277.75   18.90
   3  -1   3   22.77    1.31
  -3  -1  -3   21.19    1.51
   3  -1   3   22.74    1.32
  -3  -1  -3   21.20    1.29
   3   1   3   20.02    1.71
   3   1   3   21.84    1.02
  -4  -1  -3   24.27    1.44
  -4  -1  -3   23.34    1.66
   4  -1   3   22.94    1.41
   4  -1   3   22.45    1.37
  -4   1  -3   22.02    1.38
  -4   1  -3   23.64    1.25
   4   1   3   22.92    1.11
   4   1   3   25.35    1.73
  -5  -1  -3    2.04    0.47
   5  -1   3    1.81    0.42
  -5  -1  -3    1.59    0.50
   5  -1   3    1.48    0.35
  -5  -1  -3    1.78    0.29
  -5   1  -3    1.19    0.35
  -5   1  -3    1.78    0.31
   5   1   3    2.43    0.62
   5   1   3    1.71    0.24
  -5   1  -3    1.97    0.44
  -6  -1  -3    2.27    0.54
  -6  -1  -3    2.48    0.37
  -6  -1  -3    1.59    0.55
   6  -1   3    1.41    0.37
   6  -1   3    2.65    0.56
  -6   1  -3    3.36    0.61
  -6   1  -3    2.49    0.38
   6   1   3    1.63    0.57
  -6   1  -3    2.41    0.52
   6   1   3    2.92    0.34
  -7  -1  -3    0.03    0.31
  -7  -1  -3   -0.25    0.20
  -7  -1  -3   -0.08    0.14
   7  -1   3    0.63    0.35
   7  -1   3    0.26    0.21
  -7   1  -3   -0.21    0.16
  -7   1  -3    0.31    0.31
   7   1   3   -0.43    0.32
   7   1   3    0.07    0.12
  -7   1  -3   -0.09    0.22
  -8  -1  -3   35.42    1.90
  -8  -1  -3   34.58    2.32
   8  -1   3   36.85    2.19
   8  -1   3   36.04    2.03
  -8  -1  -3   35.10    2.23
  -8   1  -3   33.88    2.12
   8   1   3   34.42    1.78
   8   1   3   34.16    2.49
  -8   1  -3   33.70    2.15
  -8   1  -3   33.43    1.84
  -9  -1  -3   25.27    1.91
  -9  -1  -3   23.16    1.80
  -9  -1  -3   27.54    1.55
   9  -1   3   23.75    1.72
   9  -1   3   23.06    1.56
  -9   1  -3   26.74    1.77
   9   1   3   23.98    1.37
  -9   1  -3   24.31    1.44
  -9   1  -3   22.42    1.72
   9   1   3   24.54    2.09
 -10  -1  -3   17.19    1.82
  10  -1   3   14.70    1.19
 -10  -1  -3   16.02    1.76
 -10  -1  -3   14.52    1.13
  10  -1   3   14.35    1.34
 -10   1  -3   16.98    1.41
  10   1   3   16.26    2.05
 -10   1  -3   15.57    1.41
 -10   1  -3   16.20    1.10
  10   1   3   15.72    1.03
  11  -1   3    2.52    0.56
 -11  -1  -3    3.73    0.66
  11  -1   3    3.33    0.78
 -11  -1  -3    2.52    0.79
 -11  -1  -3    2.63    0.74
 -11   1  -3    3.36    0.56
  11   1   3    2.11    0.85
  11   1   3    4.38    0.62
 -11   1  -3    3.06    0.70
  12  -1   3    2.99    0.61
 -12  -1  -3    1.92    0.50
 -12  -1  -3    1.42    0.70
 -12  -1  -3    2.25    0.74
 -12   1  -3    3.42    0.98
 -12   1  -3    2.49    0.50
 -12   1  -3    2.79    0.80
  12   1   3    2.05    0.88
 -13  -1  -3    7.02    1.24
 -13  -1  -3    6.80    0.95
 -13  -1  -3    7.51    1.23
  13  -1   3    8.27    1.06
 -13   1  -3    6.88    0.83
  13   1   3    6.90    1.46
  13   1   3    6.74    0.84
 -13   1  -3    8.58    1.25
 -13   1  -3    5.14    1.06
 -14  -1  -3    2.59    0.88
 -14  -1  -3    3.32    0.70
 -14  -1  -3    4.33    0.96
 -14   1  -3    1.75    0.69
  14   1   3    3.84    0.62
  14   1   3    3.43    1.10
 -14   1  -3    3.69    0.62
 -14   1  -3    2.88    0.78
  15  -1   3    2.22    0.56
 -15  -1  -3    1.73    0.64
 -15  -1  -3    2.29    0.89
 -15  -1  -3    1.79    0.69
 -15   1  -3    2.05    0.72
  15   1   3    0.59    0.78
 -15   1  -3    2.04    0.79
  15   1   3    2.03    0.51
 -15   1  -3    2.53    0.53
 -16  -1  -3    3.97    1.16
 -16  -1  -3    3.92    0.81
 -16  -1  -3    3.80    0.93
 -16   1  -3    3.21    0.90
 -16   1  -3    4.63    0.81
  16   1   3    3.69    0.65
 -16   1  -3    2.53    0.85
  16   1   3    3.11    1.11
 -17  -1  -3    0.29    0.55
 -17  -1  -3    0.29    0.36
 -17  -1  -3    0.64    0.49
 -17   1  -3    1.15    0.66
  17   1   3    1.13    0.80
 -17   1  -3    0.38    0.27
 -17   1  -3    0.94    0.61
 -18  -1  -3    1.21    0.57
  18   1   3    1.29    0.44
  18   1   3    1.01    0.79
 -18   1  -3    0.95    0.36
 -18   1  -3    0.08    0.80
 -22  -2   3    0.27    0.42
 -21  -2   3    1.76    0.65
  20  -2  -3    1.00    0.61
 -20  -2   3    0.19    0.30
 -20   2   3    0.27    0.40
 -19  -2   3   -0.12    0.24
  19  -2  -3    0.16    0.32
 -19   2   3   -0.31    0.30
  19   2  -3    0.80    0.88
 -18  -2   3    0.12    0.24
  18  -2  -3    0.27    0.41
 -18  -2   3    0.43    0.53
 -18   2   3    0.55    0.50
 -18   2   3    0.46    0.49
  18   2  -3    0.04    0.23
  17  -2  -3    1.33    0.55
 -17  -2   3    0.64    0.36
 -17  -2   3    0.79    0.69
 -17   2   3    1.48    0.64
  17   2  -3    1.45    0.55
  17   2  -3    0.74    0.79
 -17   2   3    0.60    0.52
 -16  -2   3    0.69    0.61
  16  -2  -3    1.20    0.54
 -16  -2   3    1.57    0.50
  16   2  -3   -0.59    0.54
 -16   2   3    0.55    0.44
 -16   2   3    0.21    0.44
  16   2  -3    1.04    0.45
 -15  -2   3    0.71    0.38
  15  -2  -3    1.06    0.50
 -15  -2   3    0.03    0.38
 -15  -2   3    1.58    0.66
 -15   2   3    0.61    0.48
  15   2  -3    0.78    0.39
  15   2  -3    1.09    0.80
 -15   2   3    0.34    0.41
  14  -2  -3    1.14    0.47
 -14  -2   3    0.27    0.29
  14  -2  -3    1.16    0.45
 -14   2   3    0.38    0.41
 -14   2   3    0.38    0.36
  14   2  -3    0.23    0.68
  14   2  -3    0.50    0.31
 -13  -2   3   37.85    2.23
 -13  -2   3   40.07    2.66
  13  -2  -3   37.18    2.27
  13   2  -3   38.57    3.06
 -13   2   3   34.35    2.51
  13   2  -3   39.29    2.26
 -13   2   3   41.45    2.45
 -12  -2   3   52.92    2.94
  12  -2  -3   58.49    3.18
  12  -2  -3   58.04    3.02
 -12  -2   3   56.05    3.41
 -12   2   3   60.54    3.38
  12   2  -3   53.10    2.98
  12   2  -3   58.38    3.84
 -12   2   3   58.09    3.15
  11  -2  -3    4.46    0.65
  11  -2  -3    3.90    0.71
 -11  -2   3    4.14    0.86
 -11  -2   3    4.09    0.64
 -11   2   3    3.59    0.92
 -11   2   3    4.30    0.72
  11   2  -3    4.54    1.18
  11   2  -3    5.17    0.73
  10  -2  -3    1.39    0.41
  10  -2  -3    0.61    0.31
  10  -2  -3    0.93    0.38
 -10  -2   3    1.09    0.50
 -10  -2   3    0.75    0.30
 -10   2   3    0.92    0.44
  10   2  -3    0.32    0.46
 -10   2   3    0.83    0.37
  10   2  -3    0.95    0.37
   9  -2  -3    0.78    0.27
   9  -2  -3    0.75    0.35
  -9  -2   3    0.89    0.47
  -9  -2   3    1.19    0.33
   9  -2  -3    0.69    0.32
  -9   2   3    1.28    0.37
  -9   2   3    0.33    0.35
   9   2  -3    1.01    0.35
   9   2  -3    1.76    0.69
   8  -2  -3    5.57    0.69
  -8  -2   3    5.79    0.66
  -8  -2   3    3.78    0.73
   8  -2  -3    5.00    0.53
   8  -2  -3    5.21    0.69
   8   2  -3    2.30    0.72
  -8   2   3    5.68    0.70
  -8   2   3    5.59    0.81
   8   2  -3    4.13    0.60
   7  -2  -3   -0.14    0.14
  -7  -2   3   -0.32    0.10
  -7  -2   3    0.11    0.28
   7  -2  -3    0.00    0.14
   7  -2  -3   -0.14    0.17
   7   2  -3   -0.06    0.29
   7   2  -3   -0.01    0.19
  -7   2   3   -0.21    0.13
  -7   2   3   -0.14    0.14
  -6  -2   3    0.97    0.41
   6  -2  -3    1.68    0.39
   6  -2  -3    0.64    0.23
  -6  -2   3    0.68    0.23
   6  -2  -3    0.99    0.27
  -6   2   3    0.56    0.28
  -6   2   3    0.66    0.24
   6   2  -3    0.84    0.46
   5  -2  -3   74.48    3.61
  -5  -2   3   69.38    3.79
   5  -2  -3   77.73    3.48
  -5   2   3   74.97    3.45
   5   2  -3   75.12    3.97
  -5   2   3   77.68    3.69
  -4  -2   3   27.75    1.54
   4  -2  -3   32.15    1.47
  -4  -2   3   27.79    1.70
  -4  -2   3   29.44    1.78
   4  -2  -3   28.72    1.58
  -4   2   3   29.39    1.63
   4   2  -3   27.00    1.83
  -4   2   3   27.72    1.44
   3  -2  -3    6.23    0.53
   3  -2  -3    6.26    0.46
  -3  -2   3    7.04    0.80
  -3  -2   3    6.07    0.73
   3   2  -3    7.32    0.88
  -3   2   3    6.90    0.47
  -3   2   3    6.56    0.58
   2  -2  -3    5.97    0.47
  -2  -2   3    6.20    0.73
   2  -2  -3    4.88    0.41
  -2  -2   3    6.87    0.74
   2   2  -3    6.20    0.71
  -2   2   3    5.97    0.51
   1  -2  -3    0.25    0.15
  -1  -2   3    0.23    0.20
   1  -2  -3    0.52    0.38
  -1  -2   3    0.40    0.21
   1  -2  -3    0.47    0.16
  -1   2   3    0.30    0.16
   1   2  -3    0.84    0.30
   1   2  -3    0.23    0.22
   0  -2  -3   20.13    1.06
   0  -2   3   22.07    1.32
   0  -2   3   22.35    1.21
   0  -2  -3   22.06    1.55
   0   2   3   21.34    1.10
   0   2  -3   21.66    1.32
   0   2  -3   21.68    1.28
  -1  -2  -3    0.31    0.33
   1  -2   3    0.19    0.13
  -1  -2  -3    0.27    0.09
   1  -2   3    0.11    0.18
  -1   2  -3    0.21    0.18
  -1   2  -3    0.05    0.17
   2  -2   3   23.86    1.16
   2  -2   3   23.15    1.46
   2  -2   3   23.39    1.42
  -2  -2  -3   22.64    1.71
  -2   2  -3   23.51    1.23
   2   2   3   23.04    1.72
  -2   2  -3   22.95    1.41
   3  -2   3   47.11    2.43
  -3  -2  -3   41.52    2.70
   3  -2   3   43.53    2.37
  -3   2  -3   45.47    2.37
   3   2   3   43.48    2.76
  -3   2  -3   44.92    2.06
   4  -2   3   11.26    0.92
   4  -2   3   11.32    0.95
  -4  -2  -3   13.41    1.56
  -4   2  -3   11.61    0.93
   4   2   3   14.82    1.66
   5  -2   3    1.63    0.43
   5  -2   3    1.64    0.45
  -5  -2  -3    1.17    0.57
   5   2   3    1.47    0.65
  -5   2  -3    2.51    0.52
   6  -2   3  138.99    6.60
  -6  -2  -3  143.21    7.05
  -6  -2  -3  140.08    6.07
   6  -2   3  142.76    6.87
  -6   2  -3  132.00    6.53
   6   2   3  141.69    7.19
   6   2   3  137.43    6.05
  -7  -2  -3   19.81    1.76
  -7  -2  -3   21.98    1.13
   7  -2   3   20.80    1.49
   7   2   3   18.80    2.15
  -7   2  -3   21.47    1.51
   7   2   3   20.94    1.08
   8  -2   3    0.64    0.43
  -8  -2  -3   -0.57    0.35
  -8  -2  -3    0.24    0.18
   8  -2   3    0.68    0.34
  -8  -2  -3    0.46    0.41
  -8   2  -3    0.07    0.36
  -8   2  -3    0.48    0.40
   8   2   3    0.18    0.59
   8   2   3    0.20    0.16
   9  -2   3    1.41    0.56
   9  -2   3    2.89    0.65
  -9  -2  -3    2.60    0.74
  -9  -2  -3    2.81    0.80
  -9  -2  -3    1.90    0.39
  -9   2  -3    3.05    0.69
   9   2   3    1.56    0.84
   9   2   3    2.55    0.37
  -9   2  -3    2.18    0.68
 -10  -2  -3    3.47    0.92
 -10  -2  -3    2.39    0.45
  10  -2   3    4.79    0.89
 -10  -2  -3    2.59    0.75
  10  -2   3    2.31    0.58
  10   2   3    3.81    0.48
 -10   2  -3    3.07    0.74
  10   2   3    2.15    0.96
 -11  -2  -3   20.31    1.75
 -11  -2  -3   18.01    2.10
  11  -2   3   17.41    1.45
 -11  -2  -3   19.77    1.26
  11  -2   3   17.05    1.57
  11   2   3   15.82    2.23
 -11   2  -3   17.57    1.57
 -11   2  -3   17.76    1.90
  11   2   3   18.97    1.14
 -12  -2  -3    5.34    0.71
  12  -2   3    6.06    1.05
  12  -2   3    5.56    0.91
 -12  -2  -3    3.83    0.90
 -12  -2  -3    4.00    0.96
 -12   2  -3    4.49    0.95
 -12   2  -3    4.82    0.99
  12   2   3    4.86    0.62
  12   2   3    2.99    1.09
 -13  -2  -3    0.70    0.34
 -13  -2  -3    0.75    0.58
  13  -2   3   -0.05    0.37
 -13  -2  -3    1.43    0.76
  13  -2   3   -0.03    0.24
 -13   2  -3    0.57    0.20
 -13   2  -3   -0.02    0.38
 -13   2  -3    0.57    0.50
  13   2   3    0.59    0.32
  13   2   3    0.80    0.72
  14  -2   3   64.92    3.82
  14  -2   3   67.83    4.20
 -14  -2  -3   60.67    3.93
 -14  -2  -3   62.72    3.99
 -14  -2  -3   51.50    3.21
  14   2   3   62.75    3.53
 -14   2  -3   58.15    3.82
 -14   2  -3   60.82    3.77
 -14   2  -3   64.75    2.91
  14   2   3   66.50    4.60
 -15  -2  -3    5.15    1.14
 -15  -2  -3    4.58    0.76
  15   2   3    4.50    0.66
 -15   2  -3    2.58    0.85
 -15   2  -3    3.28    0.44
 -15   2  -3    3.47    0.97
  15   2   3    2.96    1.17
 -16  -2  -3    2.22    0.90
 -16  -2  -3    1.04    0.44
 -16   2  -3    1.49    0.31
 -16   2  -3    1.84    0.78
  16   2   3    1.49    0.42
  16   2   3    0.07    0.63
  17   2   3    0.85    0.34
  17   2   3   -0.52    0.39
 -17   2  -3   -0.32    0.29
  18   2   3    2.11    1.08
  18   2   3    1.40    0.44
  19   2   3    1.29    1.11
 -20  -3   3    0.78    0.43
 -20   3   3    0.81    0.48
 -19  -3   3    5.33    0.90
 -19   3   3    4.83    1.04
  19   3  -3    4.44    0.87
 -18  -3   3    2.57    0.60
 -18   3   3    4.33    0.93
  18   3  -3    5.13    1.94
 -17  -3   3    1.35    0.45
 -17  -3   3    2.44    0.93
 -17   3   3    0.32    0.42
 -17   3   3    1.67    0.64
  17   3  -3    0.15    0.74
  17   3  -3    1.21    0.46
 -16  -3   3    2.69    0.82
 -16  -3   3    2.42    0.89
  16  -3  -3    1.75    0.41
 -16   3   3    2.24    0.77
  16   3  -3    1.84    0.54
 -16   3   3    2.26    0.65
  15  -3  -3    1.24    0.38
 -15  -3   3    1.53    0.49
 -15   3   3    2.49    0.68
  15   3  -3    2.74    1.14
 -15   3   3    1.70    0.70
  15   3  -3    2.76    0.64
  14  -3  -3    3.09    0.53
 -14  -3   3    2.49    0.51
  14   3  -3    4.16    0.71
  14   3  -3    4.30    1.39
 -14   3   3    2.78    0.80
 -14   3   3    3.46    0.74
 -13  -3   3    4.96    0.72
  13  -3  -3    5.55    0.65
 -13  -3   3    5.85    1.12
  13  -3  -3    5.67    0.97
  13   3  -3    6.44    1.51
 -13   3   3    5.86    1.11
 -13   3   3    4.70    0.85
  13   3  -3    4.73    0.74
 -12  -3   3    1.06    0.68
  12  -3  -3    1.40    0.50
  12  -3  -3    1.45    0.54
 -12  -3   3    1.65    0.41
  12  -3  -3    1.30    0.34
 -12   3   3    0.17    0.36
  12   3  -3    1.50    0.84
 -12   3   3    1.69    0.49
  11  -3  -3   12.41    0.87
  11  -3  -3   12.41    1.38
 -11  -3   3   13.28    1.66
 -11  -3   3   13.01    0.98
  11   3  -3   11.45    1.96
 -11   3   3   14.18    1.67
 -11   3   3   13.72    1.13
  10  -3  -3   10.19    0.72
 -10  -3   3    8.87    0.79
 -10  -3   3   10.17    1.45
  10  -3  -3    9.16    1.14
  10  -3  -3    9.92    1.08
  10   3  -3    8.51    1.57
 -10   3   3   10.44    0.94
 -10   3   3    9.17    1.26
  -9  -3   3    2.16    0.44
   9  -3  -3    2.07    0.52
   9  -3  -3    2.12    0.53
   9  -3  -3    2.29    0.37
  -9  -3   3    2.13    0.77
   9   3  -3    1.77    0.97
  -9   3   3    1.66    0.48
  -9   3   3    1.71    0.57
   8  -3  -3    9.08    0.84
   8  -3  -3    9.04    0.66
  -8  -3   3   11.56    1.42
   8  -3  -3   10.47    1.11
  -8  -3   3    7.92    0.73
  -8   3   3    9.59    1.18
  -8   3   3    9.63    0.96
   8   3  -3    9.29    1.58
   7  -3  -3    8.76    0.90
   7  -3  -3    7.43    0.75
   7  -3  -3    9.82    1.07
  -7  -3   3    8.31    0.81
  -7  -3   3    7.74    1.12
  -7   3   3    7.42    0.68
   7   3  -3    6.09    1.21
  -7   3   3    5.90    0.90
  -6  -3   3   -0.10    0.26
  -6  -3   3    0.22    0.22
   6  -3  -3    0.28    0.22
   6  -3  -3   -0.13    0.17
  -6   3   3    0.65    0.37
   6   3  -3    0.11    0.47
  -6   3   3    0.38    0.24
   5  -3  -3   35.54    2.09
  -5  -3   3   33.71    1.85
   5  -3  -3   34.01    1.83
  -5  -3   3   34.70    2.13
   5  -3  -3   35.90    1.96
   5   3  -3   31.46    2.37
  -5   3   3   35.40    1.85
  -5   3   3   31.72    1.99
   4  -3  -3    1.26    0.48
   4  -3  -3    0.89    0.29
  -4  -3   3    1.31    0.44
   4  -3  -3    1.52    0.33
  -4  -3   3    0.87    0.37
   4   3  -3    1.46    0.58
  -4   3   3    1.35    0.32
  -4   3   3    1.23    0.39
  -3  -3   3   16.93    1.29
   3  -3  -3   18.17    1.13
   3  -3  -3   15.77    1.04
  -3  -3   3   18.22    1.34
   3  -3  -3   13.73    1.29
  -3   3   3   18.57    1.08
   3   3  -3   17.30    1.48
  -3   3   3   18.60    1.20
   2  -3  -3   26.30    1.85
  -2  -3   3   29.12    1.74
   2  -3  -3   25.44    1.47
  -2  -3   3   26.78    1.70
   2  -3  -3   26.32    1.47
   2   3  -3   25.88    1.84
  -2   3   3   25.58    1.53
   1  -3  -3    3.69    0.48
  -1  -3   3    4.52    0.68
   1  -3  -3    2.96    0.49
   1  -3  -3    3.88    0.81
  -1  -3   3    3.65    0.63
   1   3  -3    4.02    0.73
   1   3  -3    4.61    0.71
   0  -3  -3   16.75    0.97
   0  -3   3   16.91    1.23
   0  -3  -3   17.62    1.14
   0  -3   3   16.11    1.13
   0  -3  -3   17.57    1.51
   0   3  -3   17.67    1.26
   0   3  -3   16.06    1.27
   1  -3   3    6.46    0.85
   1  -3   3    4.01    0.67
  -1  -3  -3    5.27    1.04
  -1  -3  -3    5.40    0.41
   1  -3   3    6.13    0.65
  -1   3  -3    5.75    0.82
  -1   3  -3    3.90    0.69
   2  -3   3   20.33    1.44
   2  -3   3   20.55    1.18
  -2  -3  -3   20.44    1.76
   2  -3   3   21.04    1.43
  -2   3  -3   21.61    1.45
  -2   3  -3   23.01    1.40
   2   3   3   20.28    1.78
  -3  -3  -3   39.19    2.76
   3  -3   3   43.44    2.42
   3  -3   3   39.12    2.39
   3  -3   3   42.82    2.01
   3   3   3   38.52    2.81
  -3   3  -3   45.31    2.22
  -3   3  -3   43.75    2.42
   4  -3   3    2.96    0.26
   4  -3   3    3.57    0.67
   4  -3   3    2.68    0.59
  -4  -3  -3    3.24    0.86
  -4   3  -3    4.43    0.71
   4   3   3    2.55    0.89
   5  -3   3   11.75    1.26
  -5  -3  -3    8.60    1.41
  -5   3  -3   10.54    1.19
   5   3   3    9.55    1.60
  -6  -3  -3    0.11    0.39
   6  -3   3    0.02    0.31
   6  -3   3    0.38    0.29
   6   3   3    0.86    0.67
  -6   3  -3    0.09    0.28
   7  -3   3    1.05    0.46
   7  -3   3    0.75    0.46
  -7  -3  -3    0.68    0.56
  -7   3  -3    0.95    0.43
   7   3   3    1.52    0.80
   8  -3   3    0.71    0.47
   8  -3   3    0.33    0.34
  -8  -3  -3    2.49    0.78
  -8   3  -3   -0.06    0.29
  -9  -3  -3   -0.53    0.39
   9  -3   3   -0.15    0.24
   9  -3   3    0.24    0.42
  -9   3  -3   -0.16    0.27
   9   3   3    0.57    0.69
  10  -3   3    3.19    0.81
 -10  -3  -3    2.99    0.84
 -10  -3  -3    4.09    1.08
  10  -3   3    3.44    0.81
  10   3   3    1.47    0.94
 -10   3  -3    3.14    0.78
 -11  -3  -3    2.36    0.95
  11  -3   3    3.64    0.83
  11  -3   3    3.61    0.77
 -11  -3  -3    1.52    0.67
 -11  -3  -3    2.96    0.41
 -11   3  -3    2.85    0.73
  11   3   3    2.04    0.92
 -12  -3  -3   -0.11    0.41
  12  -3   3   -0.08    0.26
 -12  -3  -3    0.03    0.43
  12   3   3    0.25    0.20
 -12   3  -3    0.43    0.37
  12   3   3   -0.05    0.47
  13  -3   3   12.95    1.65
 -13  -3  -3   10.63    0.89
 -13  -3  -3   11.85    1.74
  13   3   3   15.47    2.49
 -13   3  -3   13.35    1.63
  13   3   3   13.81    0.89
  14   3   3    7.73    0.78
 -14   3  -3    7.75    1.31
  14   3   3    7.27    1.73
 -15  -3  -3    2.15    0.87
 -15   3  -3    2.02    0.75
  15   3   3    3.49    0.54
  16   3   3    1.95    1.08
 -16   3  -3    1.89    0.71
  16   3   3    2.20    0.46
 -17   3  -3    4.89    1.12
  17   3   3    4.09    1.70
 -20   4   3    0.88    0.51
 -19   4   3    1.37    0.66
 -18  -4   3    0.45    0.30
 -18   4   3    0.30    0.34
 -17   4   3    6.46    1.11
 -16  -4   3    0.64    0.32
  16   4  -3    1.89    1.92
 -16   4   3    0.30    0.32
 -15  -4   3   -0.16    0.15
 -15   4   3    0.39    0.50
 -15   4   3    0.55    0.36
  15   4  -3   -0.04    0.69
  14  -4  -3    8.29    1.14
 -14  -4   3    6.25    0.80
  14   4  -3    4.42    1.66
 -14   4   3    6.17    1.25
 -14   4   3    6.97    1.03
 -13  -4   3    1.46    0.41
  13  -4  -3    2.50    0.68
 -13   4   3    1.52    0.64
 -13   4   3    0.74    0.40
  13   4  -3    0.62    0.79
  12  -4  -3    0.42    0.37
 -12  -4   3    0.26    0.25
 -12   4   3    0.09    0.29
  12   4  -3    0.24    0.60
 -12   4   3   -0.18    0.35
 -11  -4   3    0.65    0.29
  11  -4  -3    1.44    0.48
 -11  -4   3    0.38    0.48
  11  -4  -3    2.03    0.59
  11   4  -3    2.04    0.96
 -11   4   3    1.23    0.53
 -11   4   3    1.49    0.47
  10  -4  -3   83.63    4.56
  10  -4  -3   83.49    3.79
  10  -4  -3   80.37    3.96
 -10  -4   3   82.01    4.83
  10  -4  -3   84.25    4.43
 -10  -4   3   84.39    4.04
  10   4  -3   85.40    5.43
 -10   4   3   82.98    4.66
 -10   4   3   84.22    4.22
  -9  -4   3   12.61    0.97
   9  -4  -3   13.86    1.47
  -9  -4   3   15.16    2.06
   9  -4  -3   12.40    1.10
   9  -4  -3   13.97    0.83
   9  -4  -3   12.58    1.02
   9   4  -3    8.62    1.69
  -9   4   3   11.63    1.03
  -9   4   3   15.38    1.73
   8  -4  -3    4.39    0.57
  -8  -4   3    4.42    1.01
  -8  -4   3    5.15    0.67
   8  -4  -3    4.24    0.72
   8  -4  -3    5.55    0.89
   8  -4  -3    4.78    0.75
  -8  -4   3    3.57    0.87
  -8   4   3    4.22    0.69
  -8   4   3    2.95    0.75
   8   4  -3    2.81    1.02
   7  -4  -3    3.26    0.67
  -7  -4   3    4.39    0.92
  -7  -4   3    4.69    0.67
   7  -4  -3    5.12    0.82
  -7  -4   3    4.05    0.87
   7  -4  -3    4.09    0.69
  -7   4   3    5.56    1.00
  -7   4   3    4.05    0.65
   7   4  -3    5.28    1.27
  -6  -4   3   18.37    1.24
   6  -4  -3   20.05    1.39
  -6  -4   3   17.65    1.55
   6  -4  -3   19.13    1.28
  -6  -4   3   14.70    1.73
   6  -4  -3   20.82    1.51
  -6   4   3   17.79    1.47
  -6   4   3   16.47    1.23
   6   4  -3   17.02    2.23
  -5  -4   3    5.73    1.02
   5  -4  -3    6.84    1.01
  -5  -4   3    3.85    0.82
   5  -4  -3    8.14    0.97
   5  -4  -3    5.74    0.76
  -5  -4   3    6.39    0.79
  -5   4   3    5.27    0.73
  -5   4   3    5.04    0.87
   5   4  -3    4.71    1.18
   4  -4  -3    0.44    0.29
  -4  -4   3    0.36    0.42
  -4  -4   3    0.44    0.38
   4  -4  -3    1.21    0.38
   4  -4  -3    0.59    0.48
  -4   4   3    0.69    0.41
   4   4  -3    0.96    0.68
  -4   4   3    0.85    0.33
   3  -4  -3    0.04    0.23
   3  -4  -3    0.06    0.22
   3  -4  -3    0.05    0.41
  -3  -4   3    0.43    0.39
  -3  -4   3    0.01    0.33
   3   4  -3    0.00    0.45
  -3   4   3    0.19    0.29
  -2  -4   3   12.73    1.41
  -2  -4   3   14.07    1.46
   2  -4  -3   16.90    1.80
   2  -4  -3   12.69    0.98
   2  -4  -3   13.75    1.04
   2   4  -3   12.70    1.61
   1  -4  -3   23.60    1.46
  -1  -4   3   20.34    1.56
   1  -4  -3   26.38    1.95
   1  -4  -3   19.73    1.29
  -1  -4   3   20.19    1.51
   1   4  -3   19.97    1.74
   0  -4  -3    7.81    0.93
   0  -4  -3    7.34    0.75
   0  -4   3    6.86    0.98
   0  -4   3    6.51    0.87
   0   4  -3    6.86    0.97
   0   4  -3    8.12    1.23
   1  -4   3   12.08    1.01
  -1  -4  -3   13.92    1.11
   1  -4   3   12.86    1.34
   1  -4   3   12.82    1.35
  -1  -4  -3   12.54    0.84
  -1  -4  -3   12.32    1.62
  -1   4  -3   12.67    1.37
  -1   4  -3   12.75    1.46
   2  -4   3   47.35    2.47
  -2  -4  -3   55.43    3.33
   2  -4   3   46.70    2.75
   2  -4   3   44.24    2.70
  -2  -4  -3   47.56    2.29
  -2   4  -3   47.06    2.77
   2   4   3   44.47    3.24
  -2   4  -3   48.34    2.77
   3  -4   3    4.66    0.80
  -3  -4  -3    5.80    1.26
   3  -4   3    5.64    0.61
  -3  -4  -3    5.18    0.41
   3  -4   3    5.78    0.93
  -3   4  -3    5.52    0.83
  -3   4  -3    5.60    0.93
   3   4   3    6.96    1.37
   4  -4   3    3.48    0.75
   4  -4   3    3.25    0.71
   4  -4   3    2.84    0.37
  -4  -4  -3    1.23    0.78
   4   4   3    2.12    0.89
  -4   4  -3    2.97    0.70
   5  -4   3    1.36    0.51
  -5  -4  -3    1.88    0.80
   5  -4   3    4.81    0.89
  -5   4  -3    3.03    0.70
   6  -4   3   17.85    1.49
  -6  -4  -3   18.45    2.30
   6  -4   3   16.72    1.47
  -6   4  -3   18.62    1.47
   6   4   3   17.39    2.46
   7  -4   3   19.18    1.61
  -7  -4  -3   27.06    2.77
   7  -4   3   18.77    1.58
  -7   4  -3   21.12    1.63
   7   4   3   16.13    2.43
   8  -4   3   10.54    1.76
  -8  -4  -3   11.31    2.23
   8  -4   3   11.80    1.45
   8   4   3   12.54    2.14
  -8   4  -3   12.94    1.71
   9  -4   3    0.81    0.50
  -9  -4  -3    0.89    0.62
   9   4   3    0.30    0.77
  -9   4  -3    0.12    0.32
  10  -4   3    2.59    0.89
  10  -4   3    4.11    0.93
 -10  -4  -3    4.68    1.19
  10   4   3    4.30    1.36
 -10   4  -3    3.90    0.87
  11  -4   3   40.71    2.85
 -11   4  -3   42.04    2.77
  11   4   3   47.32    3.87
  12  -4   3    5.92    1.11
 -12  -4  -3    2.43    0.84
 -12   4  -3    4.69    0.97
  12   4   3    4.92    1.60
 -13  -4  -3    2.41    0.90
  13   4   3    1.60    0.98
 -13   4  -3    0.94    0.57
 -14  -4  -3    1.12    0.68
 -14   4  -3    0.59    0.51
  14   4   3    0.12    0.76
 -15   4  -3    0.54    0.48
 -16   4  -3    0.03    0.30
 -18   5   3    6.17    1.05
 -17   5   3    0.44    0.34
 -16  -5   3    0.00    0.18
 -16   5   3    0.55    0.33
 -15  -5   3   -0.14    0.11
  15  -5  -3    0.87    0.46
 -15   5   3   -0.05    0.25
 -14  -5   3    0.02    0.14
  14  -5  -3    0.63    0.41
 -14   5   3    0.63    0.36
 -13  -5   3    0.45    0.21
  13  -5  -3    0.46    0.45
 -13   5   3    1.13    0.47
 -13   5   3    0.57    0.59
  13   5  -3    0.10    0.73
  12  -5  -3    4.18    0.82
 -12  -5   3    2.16    0.43
  12   5  -3    5.42    1.68
 -12   5   3    3.45    0.98
 -12   5   3    2.94    0.64
 -11  -5   3    0.25    0.20
  11  -5  -3    0.38    0.35
  11   5  -3   -0.92    0.49
 -11   5   3   -0.05    0.25
 -11   5   3    0.45    0.46
 -10  -5   3    7.79    0.85
  10  -5  -3    5.73    0.94
  10   5  -3    7.19    1.72
 -10   5   3    6.10    0.95
 -10   5   3    6.53    1.27
   9  -5  -3    5.36    0.88
  -9  -5   3    5.51    0.70
   9  -5  -3    7.55    0.80
   9  -5  -3    6.45    1.03
   9  -5  -3    4.34    0.51
  -9   5   3    4.36    0.77
  -9   5   3    6.60    1.20
   9   5  -3    6.26    1.58
  -8  -5   3    2.45    0.81
  -8  -5   3    4.71    1.03
   8  -5  -3    2.76    0.67
  -8  -5   3    3.34    0.56
   8  -5  -3    2.70    0.59
   8  -5  -3    3.27    0.73
   8   5  -3    1.57    0.98
  -8   5   3    1.87    0.50
  -8   5   3    2.04    0.66
   7  -5  -3    0.77    0.41
  -7  -5   3    0.67    0.33
  -7  -5   3    2.09    0.71
   7  -5  -3    1.68    0.48
   7  -5  -3    2.33    0.56
  -7  -5   3    1.18    0.56
   7   5  -3    1.00    0.83
  -7   5   3    0.94    0.50
  -7   5   3    1.72    0.48
   6  -5  -3    0.99    0.53
  -6  -5   3    1.84    0.65
  -6  -5   3    1.30    0.60
   6  -5  -3    1.70    0.51
  -6  -5   3    1.45    0.43
   6  -5  -3    1.45    0.53
   6   5  -3    1.71    0.86
  -6   5   3    1.23    0.45
  -5  -5   3    1.34    0.58
   5  -5  -3    1.78    0.51
  -5  -5   3    1.49    0.45
   5  -5  -3    1.28    0.54
  -5  -5   3    1.33    0.60
   5   5  -3    1.41    0.84
   4  -5  -3    4.12    0.91
  -4  -5   3    8.47    1.25
  -4  -5   3    4.43    0.97
   4  -5  -3    5.59    0.85
   4   5  -3    4.54    1.24
   3  -5  -3    1.98    0.52
   3  -5  -3    3.59    0.69
  -3  -5   3    3.17    0.70
  -3  -5   3    1.92    0.64
   3  -5  -3    5.15    1.02
  -3  -5   3    3.71    0.86
   3   5  -3    1.95    0.94
  -2  -5   3   91.96    4.83
   2  -5  -3   95.94    5.27
   2  -5  -3   97.60    4.68
  -2  -5   3   99.82    5.09
  -2  -5   3   95.67    5.07
   2  -5  -3   93.55    4.75
   2   5  -3   94.64    5.46
  -1  -5   3    3.22    0.72
  -1  -5   3    3.72    0.80
   1  -5  -3    3.56    0.73
  -1  -5   3    2.80    0.72
   1  -5  -3    3.97    0.64
   1  -5  -3    3.41    0.94
   1   5  -3    2.74    0.89
   0  -5   3    0.15    0.32
   0  -5  -3   -0.24    0.21
   0  -5  -3   -0.24    0.43
   0  -5  -3    0.08    0.19
   0  -5   3   -0.35    0.21
   0  -5   3   -0.18    0.27
   0   5  -3    0.26    0.52
   1  -5   3   -0.39    0.22
  -1  -5  -3   -0.05    0.27
  -1  -5  -3    0.02    0.47
   1  -5   3   -0.48    0.18
  -1  -5  -3    0.25    0.22
   1  -5   3    0.06    0.29
  -1   5  -3   -0.14    0.39
  -1   5  -3   -0.20    0.32
  -2  -5  -3    0.74    0.60
   2  -5   3    1.55    0.54
   2  -5   3    1.71    0.60
  -2  -5  -3    0.79    0.43
  -2  -5  -3    1.23    0.31
   2  -5   3    1.07    0.39
  -2   5  -3    1.22    0.60
  -2   5  -3    1.28    0.61
  -3  -5  -3  116.72    5.88
  -3  -5  -3  120.48    5.25
   3  -5   3  121.28    5.47
   3  -5   3  116.77    5.91
   3  -5   3  112.42    5.84
  -3  -5  -3  111.61    6.38
  -3   5  -3  111.35    5.91
   3   5   3  111.18    6.62
   4  -5   3    7.88    0.66
  -4  -5  -3    8.07    0.56
  -4  -5  -3    6.89    0.52
  -4  -5  -3   10.05    1.61
  -4  -5  -3   10.31    1.36
   4  -5   3    7.87    1.16
   4  -5   3    8.41    1.22
  -4   5  -3    8.37    1.24
   4   5   3   10.11    1.80
  -5  -5  -3    3.10    1.02
  -5  -5  -3    2.58    0.73
   5  -5   3    2.63    0.72
   5  -5   3    2.26    0.33
   5   5   3    3.00    1.19
  -5   5  -3    2.37    0.68
  -6  -5  -3    2.10    0.86
   6  -5   3    3.15    0.81
   6  -5   3    1.90    0.64
   6   5   3    1.14    0.91
  -6   5  -3    2.88    0.78
  -7  -5  -3   -0.48    0.27
   7  -5   3    0.16    0.36
   7  -5   3   -0.28    0.18
   7   5   3   -0.61    0.64
  -7   5  -3    0.40    0.33
   8   5   3    0.82    0.89
  -8   5  -3    0.58    0.45
   9  -5   3    0.33    0.47
   9   5   3    1.72    0.97
  -9   5  -3    0.71    0.47
  10  -5   3    2.52    0.80
 -10   5  -3    2.04    0.65
  10   5   3    2.73    1.85
  11   5   3    6.09    1.66
 -11   5  -3    6.71    1.19
 -12   5  -3    3.69    0.90
  12   5   3    1.79    1.11
 -13   5  -3    7.34    1.30
 -14   5  -3    0.43    0.40
 -15   5  -3    0.07    0.29
 -15   6   3   10.86    1.40
 -14   6   3    3.09    0.78
 -13  -6   3    5.94    0.68
 -13   6   3    6.13    0.99
  12  -6  -3    1.26    0.57
 -12   6   3    0.81    0.40
 -11  -6   3    4.68    0.60
  11  -6  -3    5.31    0.96
 -11   6   3    7.05    1.03
  10  -6  -3    0.91    0.46
 -10  -6   3    0.25    0.17
 -10   6   3   -0.07    0.25
  10   6  -3   -0.16    0.67
   9  -6  -3    3.06    0.68
  -9  -6   3    2.25    0.45
   9  -6  -3    2.57    0.45
  -9   6   3    2.03    0.68
   9   6  -3    3.82    1.29
   8  -6  -3    0.20    0.30
  -8  -6   3   -0.11    0.15
   8  -6  -3    0.38    0.28
  -8   6   3    0.13    0.31
   8   6  -3    0.12    0.70
   7  -6  -3    0.82    0.42
   7  -6  -3    0.48    0.47
  -7  -6   3    0.66    0.32
   7  -6  -3    0.13    0.35
  -7  -6   3    0.78    0.36
   7   6  -3    2.02    1.03
   6  -6  -3    2.11    0.60
  -6  -6   3    2.22    0.57
  -6  -6   3    1.85    0.46
   6  -6  -3    1.91    0.55
   6   6  -3    1.02    0.89
  -5  -6   3    1.50    0.52
   5  -6  -3    0.88    0.42
   5  -6  -3    1.63    0.62
  -5  -6   3    1.13    0.43
  -5  -6   3    1.54    0.67
   5   6  -3    2.67    1.12
  -4  -6   3    1.84    0.56
   4  -6  -3    2.43    0.64
   4  -6  -3    2.11    0.69
  -4  -6   3    1.78    0.70
   4  -6  -3    3.28    0.70
   4   6  -3    2.43    1.02
  -3  -6   3    3.38    0.85
   3  -6  -3    3.19    0.87
   3  -6  -3    3.22    0.68
   3  -6  -3    3.43    0.67
  -3  -6   3    3.40    0.87
  -3  -6   3    2.86    0.69
   3   6  -3    4.82    1.32
  -2  -6   3   14.17    1.71
   2  -6  -3   14.28    1.89
  -2  -6   3   11.84    1.61
  -2  -6   3   12.41    1.42
   2  -6  -3   11.84    1.39
   2  -6  -3   12.91    1.31
   2   6  -3   11.43    1.94
   1  -6  -3    0.05    0.40
  -1  -6   3    0.19    0.30
  -1  -6   3   -0.23    0.28
  -1  -6   3    0.40    0.43
   1  -6  -3    0.33    0.34
   1  -6  -3   -0.04    0.19
   1   6  -3   -0.16    0.45
   0  -6  -3    0.42    0.27
   0  -6   3    0.45    0.42
   0  -6   3    0.70    0.44
   0  -6  -3    1.15    0.65
   0  -6   3    1.08    0.52
   0  -6  -3    1.48    0.53
   0   6  -3    0.87    0.62
  -1  -6  -3    0.35    0.24
   1  -6   3    0.36    0.33
  -1  -6  -3    0.61    0.42
   1  -6   3    0.25    0.29
   1  -6   3    0.14    0.35
  -1   6  -3    0.77    0.60
  -2  -6  -3    9.68    1.34
  -2  -6  -3    5.56    1.32
   2  -6   3    7.67    1.00
  -2  -6  -3    7.02    0.77
   2  -6   3    5.60    1.01
   2  -6   3    7.76    1.19
  -3  -6  -3    0.79    0.53
   3  -6   3    0.08    0.37
  -3  -6  -3    1.03    0.68
  -3  -6  -3    0.57    0.23
   3  -6   3    0.41    0.39
   3  -6   3    0.69    0.33
  -3   6  -3    0.15    0.39
   4  -6   3    6.80    0.77
   4  -6   3    5.84    1.01
   4  -6   3    8.43    1.29
  -4  -6  -3    7.43    1.22
  -4  -6  -3    5.15    0.74
  -4  -6  -3    5.11    0.46
  -4   6  -3    5.78    1.03
   5  -6   3    1.73    0.68
   5  -6   3    0.82    0.26
  -5  -6  -3    1.22    0.51
  -5   6  -3    1.37    0.58
   6  -6   3    0.19    0.45
   6   6   3    0.42    0.69
  -6   6  -3    0.26    0.39
   7  -6   3    0.40    0.51
   7   6   3    2.05    1.02
  -7   6  -3    1.04    0.57
   8   6   3    1.08    0.94
  -8   6  -3    0.39    0.38
  -9   6  -3    0.64    0.45
   9   6   3    0.57    0.86
 -10   6  -3    0.13    0.33
 -12   6  -3    0.03    0.23
 -13   6  -3    1.93    0.67
 -12   7   3    5.45    0.99
  -9  -7   3    5.55    0.73
   9  -7  -3    5.37    1.02
  -8  -7   3    1.16    0.35
  -8  -7   3    0.89    0.40
  -7  -7   3    0.88    0.34
   7  -7  -3    0.80    0.35
  -7  -7   3    1.56    0.47
   7   7  -3   -0.77    0.41
   6  -7  -3    0.11    0.26
  -6  -7   3    0.61    0.34
   6   7  -3    0.81    0.86
  -5  -7   3    0.55    0.36
  -5  -7   3    0.75    0.38
   5  -7  -3    1.76    0.99
   5  -7  -3    1.31    0.55
   4  -7  -3    1.48    0.60
  -4  -7   3    0.84    0.39
   4  -7  -3    0.77    0.36
   4   7  -3    1.08    0.76
   3  -7  -3    0.39    0.43
   3  -7  -3    0.14    0.22
   3  -7  -3    0.11    0.28
  -3  -7   3    0.18    0.32
   3   7  -3    0.36    0.56
   2  -7  -3    0.75    0.42
   2  -7  -3    0.08    0.20
  -2  -7   3    0.41    0.33
   2  -7  -3   -0.01    0.26
  -2  -7   3    0.58    0.44
   2   7  -3    0.61    0.75
   1  -7  -3    7.19    1.34
  -1  -7   3    6.65    1.16
   1  -7  -3    6.59    0.94
  -1  -7   3    6.81    1.09
   1  -7  -3    6.55    1.12
   1   7  -3    8.70    1.70
   0  -7   3    1.43    0.58
   0  -7  -3    1.02    0.38
   0  -7   3    0.44    0.34
   0  -7  -3    1.72    0.61
  -1  -7  -3   -0.08    0.27
  -1  -7  -3    0.20    0.23
   1  -7   3    0.04    0.25
  -2  -7  -3    2.75    0.55
   2  -7   3    2.05    0.55
  -3  -7  -3    0.67    0.24
   3  -7   3    0.54    0.30
   5  -7   3    0.91    0.27
  -5   7  -3    0.12    0.35
  -7   7  -3    0.97    0.50
  -8   7  -3    9.37    1.45
  -9   7  -3    2.45    0.75
 -10   7  -3    0.74    0.45
  -5  -8   3    0.46    0.32
  -4  -8   3    0.59    0.38
   3   8  -3   14.46    2.46
  22   0  -4    5.36    1.50
  21   0  -4   -0.09    0.35
  20   0  -4    4.79    1.24
 -20   0   4    4.21    1.12
 -20   0   4    4.29    1.01
 -19   0   4    0.33    0.41
  19   0  -4    0.00    0.36
 -19   0   4    0.88    0.39
 -18   0   4    1.14    0.57
 -18   0   4    0.28    0.55
 -18   0   4    0.73    0.49
  18   0  -4    0.09    0.47
 -17   0   4    0.25    0.31
 -17   0   4    0.01    0.50
  17   0  -4    0.16    0.51
 -17   0   4    0.24    0.36
  16   0  -4    3.60    1.03
  16   0  -4    4.33    0.84
 -16   0   4    2.52    0.79
 -16   0   4    3.92    0.83
 -16   0   4    2.62    0.67
 -15   0   4   -0.11    0.23
  15   0  -4   -0.17    0.23
 -15   0   4    0.22    0.34
 -15   0   4   -0.11    0.33
  15   0  -4    1.05    0.61
  14   0  -4    0.91    0.58
  14   0  -4    0.74    0.43
 -14   0   4    0.90    0.45
 -14   0   4    0.78    0.42
  13   0  -4    0.13    0.26
 -13   0   4    0.06    0.32
  13   0  -4   -0.63    0.28
 -13   0   4    0.10    0.29
 -13   0   4   -0.29    0.32
  12   0  -4   19.09    1.46
 -12   0   4   23.72    1.57
  12   0  -4   22.16    1.76
 -12   0   4   24.12    1.59
 -12   0   4   20.55    1.64
 -11   0   4    0.35    0.37
  11   0  -4    0.48    0.40
 -11   0   4   -0.26    0.24
 -11   0   4   -0.31    0.19
  11   0  -4    0.13    0.23
 -10   0   4    4.42    0.74
 -10   0   4    3.53    0.59
 -10   0   4    3.53    0.64
  10   0  -4    4.72    0.69
  10   0  -4    2.19    0.58
  -9   0   4    0.23    0.26
  -9   0   4   -0.22    0.13
   9   0  -4    0.04    0.22
  -9   0   4    0.20    0.23
   9   0  -4   -0.15    0.16
   8   0  -4   19.54    1.37
   8   0  -4   21.54    1.29
  -8   0   4   19.26    1.26
  -8   0   4   20.62    1.30
  -7   0   4   -0.10    0.14
  -7   0   4    0.08    0.18
   7   0  -4    0.24    0.19
   7   0  -4    0.05    0.19
  -6   0   4    2.42    0.40
   6   0  -4    3.71    0.51
  -6   0   4    2.38    0.39
   6   0  -4    2.81    0.44
  -5   0   4   -0.27    0.10
   5   0  -4    0.14    0.14
   5   0  -4   -0.05    0.14
  -5   0   4    0.13    0.14
  -4   0   4  206.17   15.81
   4   0  -4  206.11   16.01
  -3   0   4    0.06    0.18
   3   0  -4   -0.09    0.13
   3   0  -4   -0.21    0.13
  -3   0   4   -0.12    0.13
  -3   0   4   -0.02    0.11
  -2   0   4    0.26    0.12
  -2   0   4    0.24    0.14
   2   0  -4   -0.07    0.10
   2   0  -4    0.39    0.17
   2   0  -4    0.15    0.18
   1   0  -4    0.04    0.11
  -1   0   4    0.09    0.12
  -1   0   4   -0.02    0.10
   1   0  -4    0.06    0.10
   0   0  -4  106.78    9.34
   0   0   4  105.25    9.31
   1   0   4   -0.01    0.15
  -1   0  -4    0.06    0.16
  -2   0  -4   11.51    0.81
   2   0   4   11.24    0.80
   3   0   4    0.03    0.19
  -3   0  -4    0.06    0.27
   3   0   4    0.02    0.14
   4   0   4   43.07    2.18
   4   0   4   34.00    1.97
  -4   0  -4   43.10    2.30
  -4   0  -4   41.63    2.19
   5   0   4   -0.04    0.20
   5   0   4   -0.13    0.12
  -5   0  -4   -0.43    0.22
  -5   0  -4   -0.23    0.20
  -6   0  -4    0.12    0.26
  -6   0  -4    0.92    0.37
   6   0   4    0.58    0.33
   6   0   4    0.12    0.17
   7   0   4   -0.13    0.22
  -7   0  -4   -0.10    0.17
  -7   0  -4   -0.25    0.25
   7   0   4    0.10    0.17
  -7   0  -4    0.21    0.29
   8   0   4   50.50    2.62
  -8   0  -4   51.05    2.95
  -8   0  -4   49.50    2.89
   8   0   4   54.69    3.08
  -8   0  -4   51.46    2.78
   8   0   4   50.39    2.89
  -9   0  -4   -0.31    0.28
  -9   0  -4   -0.27    0.28
   9   0   4    0.33    0.25
  -9   0  -4    0.16    0.27
   9   0   4    0.18    0.45
 -10   0  -4   13.37    1.19
 -10   0  -4   10.81    1.44
 -10   0  -4   13.76    1.46
  10   0   4   16.34    1.72
  11   0   4    0.11    0.48
 -11   0  -4   -0.17    0.34
 -11   0  -4    0.75    0.51
  11   0   4    0.10    0.24
 -11   0  -4    0.05    0.30
 -12   0  -4   19.45    1.83
 -12   0  -4   18.56    1.59
  12   0   4   20.85    2.20
 -12   0  -4   20.16    1.63
  12   0   4   23.32    1.47
 -13   0  -4   -0.32    0.24
  13   0   4   -0.32    0.15
 -13   0  -4   -0.24    0.38
  13   0   4    0.74    0.66
 -13   0  -4    0.24    0.34
  14   0   4   24.97    1.71
 -14   0  -4   27.96    2.28
 -14   0  -4   24.56    1.87
 -14   0  -4   25.29    1.98
 -15   0  -4    0.09    0.35
 -15   0  -4    0.06    0.40
 -15   0  -4   -0.79    0.34
  15   0   4    1.08    0.42
 -16   0  -4    1.98    0.60
 -16   0  -4    2.24    0.86
  16   0   4    3.27    0.64
 -17   0  -4   -0.01    0.49
 -17   0  -4    0.27    0.36
 -19   0  -4    0.17    0.36
  21  -1  -4   -0.08    0.36
 -21  -1   4    0.73    0.52
  21   1  -4    0.75    0.84
 -20  -1   4    4.76    1.02
  20  -1  -4    5.68    1.21
 -20   1   4    3.95    1.07
 -20   1   4    6.61    1.25
  20   1  -4    4.33    1.30
 -19  -1   4    0.70    0.59
  19  -1  -4   -0.16    0.41
 -19  -1   4    0.41    0.34
 -19   1   4    0.62    0.57
  19   1  -4   -0.10    0.40
 -19   1   4    0.10    0.44
 -19   1   4    0.09    0.35
  18  -1  -4    1.89    0.79
 -18  -1   4    1.03    0.72
 -18  -1   4    1.69    0.67
 -18   1   4    1.06    0.70
  18   1  -4    1.96    0.96
 -18   1   4    3.76    0.97
 -18   1   4    2.23    0.64
 -17  -1   4    0.11    0.44
 -17  -1   4    0.51    0.43
  17  -1  -4   -0.18    0.37
 -17  -1   4    0.28    0.33
 -17   1   4   -0.05    0.44
 -17   1   4    0.45    0.51
  17   1  -4    0.33    0.64
  17   1  -4    0.77    0.36
 -17   1   4   -0.06    0.23
 -16  -1   4    0.56    0.52
  16  -1  -4    0.74    0.54
 -16  -1   4   -0.10    0.25
 -16  -1   4    0.63    0.57
  16   1  -4    1.24    0.57
  16   1  -4    0.56    0.67
 -16   1   4    0.58    0.42
 -16   1   4   -0.10    0.44
 -16   1   4    0.20    0.37
  15  -1  -4    7.86    1.08
 -15  -1   4    7.00    1.24
  15  -1  -4    6.45    1.10
 -15  -1   4    7.52    1.03
 -15  -1   4    9.07    1.27
  15   1  -4    9.40    1.58
  15   1  -4    5.65    0.93
 -15   1   4    4.20    0.90
 -15   1   4    5.99    0.90
 -15   1   4    6.02    1.07
 -14  -1   4    4.27    0.84
  14  -1  -4    3.62    0.72
  14  -1  -4    3.17    0.78
 -14  -1   4    4.15    0.95
 -14   1   4    6.43    1.06
  14   1  -4    2.49    0.93
 -14   1   4    4.39    0.72
 -14   1   4    3.17    0.72
  14   1  -4    5.30    0.83
 -13  -1   4    2.74    0.59
  13  -1  -4    1.80    0.51
 -13  -1   4    2.44    0.64
 -13  -1   4    1.98    0.79
  13  -1  -4    2.92    0.73
  13   1  -4    2.12    0.84
 -13   1   4    2.75    0.58
  13   1  -4    3.06    0.59
 -13   1   4    2.14    0.63
 -13   1   4    2.64    0.64
  12  -1  -4   20.32    1.45
 -12  -1   4   20.82    1.42
 -12  -1   4   17.86    1.49
  12  -1  -4   19.76    1.50
 -12   1   4   16.91    1.56
 -12   1   4   18.61    1.50
 -12   1   4   21.13    1.41
  12   1  -4   17.71    1.36
  12   1  -4   19.78    2.12
  11  -1  -4    5.52    0.82
  11  -1  -4    4.77    0.77
 -11  -1   4    5.44    0.87
 -11  -1   4    5.44    0.76
 -11   1   4    5.67    0.89
 -11   1   4    6.36    0.81
  11   1  -4    4.71    0.95
  11   1  -4    6.03    0.78
 -11   1   4    6.04    0.86
 -10  -1   4    9.40    1.09
  10  -1  -4    8.76    0.99
 -10  -1   4   10.17    0.85
  10  -1  -4    9.52    1.02
  10   1  -4    8.81    1.27
 -10   1   4   11.03    1.15
 -10   1   4    8.51    1.04
 -10   1   4   10.29    1.02
  10   1  -4   11.62    0.92
   9  -1  -4   11.24    0.92
  -9  -1   4   10.52    0.87
   9  -1  -4   10.61    0.89
  -9  -1   4   12.90    1.07
  -9   1   4   11.99    0.94
  -9   1   4   12.50    1.00
  -9   1   4   11.86    0.95
   9   1  -4   12.89    1.40
   9   1  -4   11.83    0.93
   8  -1  -4    3.25    0.55
  -8  -1   4    4.76    0.59
  -8  -1   4    2.63    0.54
   8  -1  -4    3.13    0.51
  -8   1   4    3.05    0.54
   8   1  -4    4.32    0.60
   8   1  -4    2.55    0.61
  -8   1   4    5.56    0.68
  -8   1   4    3.04    0.55
  -7  -1   4  164.75    7.39
   7  -1  -4  158.05    7.24
   7   1  -4  155.71    7.21
  -7   1   4  158.30    7.27
   7   1  -4  161.54    7.50
  -6  -1   4   10.02    0.86
  -6  -1   4   12.12    0.80
   6  -1  -4   11.60    0.77
   6  -1  -4   10.21    0.79
   6   1  -4   11.02    0.81
  -6   1   4   10.76    0.82
  -6   1   4   11.80    0.74
   6   1  -4   11.49    0.97
   5  -1  -4    1.40    0.30
   5  -1  -4    1.62    0.31
  -5  -1   4    1.76    0.33
  -5  -1   4    1.96    0.39
   5   1  -4    0.99    0.28
  -5   1   4    1.42    0.31
   5   1  -4    2.33    0.48
  -5   1   4    1.47    0.24
  -4  -1   4    0.11    0.17
   4  -1  -4   -0.06    0.19
  -4  -1   4    0.14    0.18
  -4  -1   4    0.09    0.16
   4  -1  -4   -0.24    0.09
   4   1  -4   -0.02    0.16
   4   1  -4    0.02    0.15
  -4   1   4    0.15    0.10
  -3  -1   4   61.47    2.85
  -3  -1   4   54.43    2.82
  -3  -1   4   61.83    2.81
   3  -1  -4   52.86    2.73
   3   1  -4   59.66    2.87
  -3   1   4   62.25    2.77
   2  -1  -4   22.70    1.17
  -2  -1   4   22.16    1.23
  -2  -1   4   22.10    1.26
   2   1  -4   23.25    1.28
   2   1  -4   19.89    1.22
  -2   1   4   23.71    1.17
   1  -1  -4  197.99   13.36
  -1  -1   4  214.94   14.83
   0  -1  -4    0.51    0.15
   0  -1   4    0.42    0.20
   0  -1   4    0.27    0.20
   0  -1  -4    0.52    0.19
   0   1  -4    0.50    0.23
   0   1  -4    0.37    0.18
   0   1   4    0.37    0.13
   1  -1   4   26.07    1.42
  -1  -1  -4   24.65    1.34
  -1   1  -4   26.71    1.29
  -1   1  -4   23.10    1.39
   1   1   4   25.03    1.18
   2  -1   4   11.91    0.86
  -2  -1  -4   10.26    1.15
  -2  -1  -4   11.98    0.83
  -2   1  -4   12.06    0.73
  -3  -1  -4    0.23    0.33
   3  -1   4    0.82    0.28
  -3  -1  -4    0.32    0.24
   3  -1   4    0.50    0.26
   3   1   4    0.40    0.13
  -3   1  -4    0.56    0.27
   4  -1   4    9.66    0.98
  -4  -1  -4    8.66    0.94
   4  -1   4    7.77    0.82
  -4  -1  -4    8.16    1.07
  -4   1  -4    7.06    0.81
   5  -1   4   15.19    1.15
   5  -1   4   15.89    1.11
  -5  -1  -4   15.46    1.17
  -5  -1  -4   14.51    1.33
  -5   1  -4   14.39    1.11
   5   1   4   17.56    1.46
  -5   1  -4   16.01    1.04
   5   1   4   16.18    0.86
  -6  -1  -4   19.24    1.56
   6  -1   4   18.94    1.35
   6  -1   4   17.39    1.22
  -6  -1  -4   19.34    1.37
  -6   1  -4   16.41    1.28
   6   1   4   17.84    0.98
   6   1   4   18.03    1.58
  -6   1  -4   16.37    1.13
  -7  -1  -4    2.30    0.65
   7  -1   4    2.70    0.54
  -7  -1  -4    1.45    0.47
  -7   1  -4    1.68    0.39
   7   1   4    2.00    0.33
  -7   1  -4    1.87    0.50
   7   1   4    2.34    0.74
  -8  -1  -4    1.12    0.57
  -8  -1  -4    0.62    0.44
   8  -1   4    0.52    0.39
  -8  -1  -4    0.65    0.26
   8   1   4    0.82    0.24
  -8   1  -4    0.91    0.34
   8   1   4    1.31    0.68
  -8   1  -4    1.31    0.49
   9  -1   4    1.46    0.44
  -9  -1  -4    1.14    0.39
   9  -1   4    2.05    0.61
  -9  -1  -4    1.95    0.64
  -9  -1  -4    2.09    0.65
  -9   1  -4    1.20    0.52
  -9   1  -4    0.75    0.41
   9   1   4    1.10    0.64
   9   1   4    2.16    0.40
  -9   1  -4    1.28    0.39
  10  -1   4    0.53    0.33
 -10  -1  -4    1.20    0.61
  10  -1   4    0.10    0.37
 -10  -1  -4    0.21    0.32
 -10   1  -4    0.74    0.34
 -10   1  -4    0.75    0.47
 -10   1  -4    0.20    0.33
  10   1   4    0.18    0.21
  10   1   4    1.18    0.74
 -11  -1  -4    0.22    0.48
  11  -1   4    0.47    0.38
 -11  -1  -4    1.76    0.69
  11  -1   4    0.90    0.47
 -11  -1  -4    0.28    0.31
  11   1   4    0.51    0.26
 -11   1  -4    0.36    0.32
  11   1   4    0.34    0.60
 -11   1  -4   -0.04    0.39
 -11   1  -4    0.67    0.49
  12  -1   4    1.67    0.62
  12  -1   4    1.65    0.50
 -12  -1  -4    2.01    0.74
 -12  -1  -4    1.50    0.49
 -12  -1  -4    3.87    0.87
 -12   1  -4    2.33    0.72
 -12   1  -4    1.83    0.63
 -12   1  -4    2.82    0.55
  12   1   4    1.51    0.83
 -13  -1  -4    0.87    0.43
 -13  -1  -4    0.91    0.63
  13  -1   4    1.07    0.46
 -13  -1  -4    1.85    0.72
 -13   1  -4    1.60    0.63
 -13   1  -4    1.21    0.62
 -13   1  -4    2.08    0.48
  13   1   4    2.47    0.51
  13   1   4    2.60    1.16
  14  -1   4   23.53    1.71
 -14  -1  -4   21.01    1.92
 -14  -1  -4   26.63    2.24
 -14  -1  -4   24.00    1.78
 -14   1  -4   21.07    1.50
 -14   1  -4   21.09    1.98
 -14   1  -4   23.88    1.98
  14   1   4   24.02    1.54
  14   1   4   22.45    2.68
  15  -1   4    8.04    1.12
 -15  -1  -4    5.29    1.08
 -15  -1  -4    7.72    1.49
 -15  -1  -4    7.63    1.32
 -15   1  -4    7.54    1.42
 -15   1  -4    7.11    0.89
  15   1   4    7.11    0.91
  15   1   4    6.54    1.49
 -16  -1  -4    8.87    1.45
 -16  -1  -4    6.72    1.43
  16   1   4    7.96    1.60
  16   1   4    9.76    1.11
 -16   1  -4   10.73    0.96
 -16   1  -4    9.96    1.82
 -17  -1  -4    4.90    1.49
 -17  -1  -4    5.10    1.13
 -17   1  -4    6.73    1.38
 -17   1  -4    5.83    0.81
  18   1   4    0.76    0.33
 -18   1  -4    0.57    0.28
 -21  -2   4    0.32    0.31
 -21   2   4    0.65    0.48
 -20  -2   4   -0.32    0.19
  20  -2  -4    0.22    0.39
 -20   2   4    0.59    0.49
 -19  -2   4   -0.12    0.24
  19  -2  -4   -0.31    0.25
 -19   2   4    0.10    0.39
  19   2  -4    0.51    0.71
 -18  -2   4    0.52    0.37
  18  -2  -4    0.45    0.39
 -18  -2   4    1.21    0.69
 -18   2   4    0.69    0.48
 -18   2   4    1.01    0.64
  18   2  -4    1.22    0.47
 -17  -2   4   -0.35    0.72
  17  -2  -4    0.73    0.40
 -17  -2   4    0.03    0.22
 -17   2   4    0.07    0.37
  17   2  -4    0.19    0.31
 -17   2   4    0.06    0.38
  17   2  -4    0.69    0.73
  16  -2  -4    1.13    0.53
 -16  -2   4    0.63    0.56
 -16  -2   4    0.29    0.37
  16   2  -4    0.58    0.40
 -16   2   4    0.81    0.45
 -16   2   4    0.64    0.46
  16   2  -4    1.31    0.85
 -15  -2   4   11.00    1.20
 -15  -2   4    9.72    1.47
  15  -2  -4   10.10    1.26
 -15  -2   4   11.24    1.48
 -15   2   4    8.74    1.35
  15   2  -4    9.04    1.15
  15   2  -4    8.69    1.77
  14  -2  -4    0.85    0.40
 -14  -2   4    0.93    0.40
 -14  -2   4    3.05    0.91
  14  -2  -4    1.65    0.53
 -14   2   4    1.01    0.51
  14   2  -4    0.53    0.37
  14   2  -4    1.81    0.87
 -14   2   4    0.94    0.47
 -13  -2   4   -0.11    0.33
  13  -2  -4    0.20    0.33
 -13  -2   4   -0.31    0.15
 -13   2   4    0.07    0.31
  13   2  -4    0.34    0.34
  13   2  -4   -0.33    0.48
 -13   2   4   -0.26    0.27
  12  -2  -4   51.96    2.75
  12  -2  -4   51.51    2.90
 -12  -2   4   47.00    2.69
 -12  -2   4   51.74    3.12
  12   2  -4   52.40    3.52
  12   2  -4   48.73    2.75
 -12   2   4   50.22    2.81
  11  -2  -4   10.05    1.00
  11  -2  -4    7.82    1.01
 -11  -2   4    9.79    1.29
 -11  -2   4    9.09    0.83
 -11   2   4   10.44    1.10
 -11   2   4    9.77    1.47
  11   2  -4   11.32    1.64
  11   2  -4    9.69    1.41
  10  -2  -4    0.38    0.31
 -10  -2   4    0.63    0.40
 -10  -2   4    0.46    0.29
  10  -2  -4    0.53    0.29
  10   2  -4    0.17    0.29
  10   2  -4    0.39    0.49
 -10   2   4    0.34    0.33
 -10   2   4    0.55    0.32
  -9  -2   4    3.69    0.57
  -9  -2   4    3.78    0.79
   9  -2  -4    4.78    0.58
   9  -2  -4    4.44    0.68
   9   2  -4    3.50    0.60
   9   2  -4    4.63    1.00
  -9   2   4    4.01    0.58
  -9   2   4    4.12    0.72
  -8  -2   4   24.43    1.76
   8  -2  -4   24.52    1.56
  -8  -2   4   23.20    1.45
   8  -2  -4   25.72    1.45
   8   2  -4   25.92    1.53
  -8   2   4   26.23    1.67
   8   2  -4   26.70    1.98
   7  -2  -4    0.47    0.22
  -7  -2   4    0.19    0.26
   7  -2  -4   -0.14    0.14
   7  -2  -4    0.24    0.20
  -7  -2   4    0.08    0.18
   7   2  -4    0.21    0.31
  -7   2   4    0.26    0.20
   7   2  -4    0.43    0.29
  -7   2   4   -0.03    0.20
   6  -2  -4    7.70    0.56
   6  -2  -4    7.39    0.75
  -6  -2   4    5.53    0.81
   6  -2  -4    8.01    0.83
  -6  -2   4    8.27    0.66
  -6   2   4    6.20    0.78
  -6   2   4    6.97    0.53
   6   2  -4    6.69    0.98
   5  -2  -4   14.48    0.87
  -5  -2   4   14.86    1.16
  -5  -2   4   14.93    1.13
  -5  -2   4   15.47    1.01
   5  -2  -4   16.86    1.05
  -5   2   4   16.12    0.86
  -5   2   4   17.25    1.10
   5   2  -4   14.64    1.26
   4  -2  -4   97.41    4.41
  -4  -2   4   94.02    4.59
  -4  -2   4   96.10    4.60
  -4  -2   4   91.93    4.40
   4   2  -4   99.59    4.73
  -4   2   4   93.45    4.44
  -4   2   4   92.87    4.20
  -3  -2   4   35.52    2.03
  -3  -2   4   35.78    2.00
   3  -2  -4   36.12    1.85
   3  -2  -4   37.20    1.71
  -3   2   4   36.21    1.88
   3   2  -4   37.14    2.10
  -2  -2   4    2.32    0.41
  -2  -2   4    1.52    0.36
   2  -2  -4    1.83    0.28
   2  -2  -4    1.14    0.24
   2   2  -4    1.79    0.42
   2   2  -4    1.75    0.41
  -2   2   4    1.62    0.31
   1  -2  -4   47.50    2.19
  -1  -2   4   47.43    2.44
  -1  -2   4   44.36    2.31
   1   2  -4   50.43    2.49
   1   2  -4   47.41    2.42
  -1   2   4   43.61    2.20
   0  -2   4  133.28    6.18
   0  -2  -4  135.60    6.53
   0   2  -4  133.45    6.19
   1  -2   4   16.20    1.15
  -1  -2  -4   17.73    1.46
   1  -2   4   17.50    0.98
  -1  -2  -4   18.02    0.86
   1   2   4   17.38    0.87
  -1   2  -4   18.35    1.18
  -1   2  -4   18.36    1.04
  -2  -2  -4    0.01    0.34
   2  -2   4    0.16    0.15
   2  -2   4    0.39    0.25
  -2   2  -4    0.23    0.22
  -2   2  -4    0.06    0.12
   3  -2   4    0.79    0.33
   3  -2   4    1.25    0.36
  -3  -2  -4    0.77    0.48
   3   2   4    0.15    0.43
  -3   2  -4    0.77    0.18
  -3   2  -4    1.04    0.36
   4  -2   4   11.25    1.14
  -4  -2  -4    8.47    1.25
   4  -2   4   10.36    1.08
  -4   2  -4   10.10    0.55
   4   2   4   12.82    1.66
  -4   2  -4   10.15    0.89
  -5  -2  -4    2.80    0.77
   5  -2   4    3.42    0.65
   5  -2   4    5.19    0.78
   5   2   4    2.64    0.79
  -5   2  -4    3.04    0.58
  -6  -2  -4   33.63    2.78
  -6  -2  -4   31.75    2.06
   6  -2   4   31.99    2.40
   6  -2   4   31.68    2.00
   6   2   4   30.61    2.47
  -6   2  -4   37.06    2.10
   7  -2   4    6.01    0.97
   7  -2   4    4.90    0.77
  -7  -2  -4    5.97    0.95
  -7  -2  -4    4.47    1.02
  -7   2  -4    6.62    0.94
   7   2   4    8.69    1.46
   8  -2   4    0.29    0.39
   8  -2   4    0.17    0.27
  -8  -2  -4    0.22    0.42
  -8  -2  -4    0.18    0.52
   8   2   4   -0.69    0.41
   8   2   4    0.15    0.16
  -8   2  -4    0.54    0.39
  -9  -2  -4    2.99    0.85
  -9  -2  -4    0.92    0.56
   9  -2   4    2.10    0.55
   9  -2   4    2.02    0.65
   9   2   4    2.70    1.08
   9   2   4    2.07    0.34
  -9   2  -4    1.85    0.61
  10  -2   4    6.74    1.01
  10  -2   4    8.89    1.22
 -10  -2  -4    8.13    1.24
 -10  -2  -4    4.94    1.12
  10   2   4    4.96    1.28
  10   2   4    6.27    0.56
 -11  -2  -4    1.20    0.62
 -11  -2  -4    2.73    0.86
  11  -2   4    1.41    0.59
 -11  -2  -4    2.48    0.50
  11  -2   4    1.23    0.48
  11   2   4    2.70    0.97
 -11   2  -4    1.83    0.66
  11   2   4    1.93    0.38
 -12  -2  -4   -0.28    0.32
  12  -2   4    0.18    0.38
 -12  -2  -4    0.08    0.44
  12   2   4    0.25    0.67
 -12   2  -4    0.89    0.51
  12   2   4   -0.06    0.18
 -13  -2  -4    4.39    1.09
 -13  -2  -4    3.04    0.98
  13  -2   4    3.10    0.82
  13  -2   4    3.83    0.76
 -13   2  -4    2.78    0.82
 -13   2  -4    3.26    0.44
  13   2   4    4.86    1.43
  13   2   4    3.89    0.55
 -14  -2  -4    4.44    1.11
 -14  -2  -4    3.97    1.03
 -14   2  -4    3.09    0.90
  14   2   4    2.75    1.21
 -14   2  -4    4.28    0.45
 -15  -2  -4   -0.06    0.46
  15   2   4    1.05    0.86
  15   2   4    0.35    0.22
 -15   2  -4   -0.51    0.35
 -16  -2  -4    4.27    1.16
  16   2   4    5.61    1.50
  16   2   4    7.93    0.91
 -16   2  -4    5.50    1.20
  17   2   4    1.91    0.45
 -17   2  -4    1.56    0.79
  17   2   4    0.88    1.59
  18   2   4    1.13    0.53
 -21   3   4    2.72    0.85
 -20  -3   4    2.59    0.72
 -20   3   4    1.07    0.50
 -19  -3   4    1.63    0.50
  19   3  -4    2.00    0.59
 -19   3   4    0.72    0.45
 -18  -3   4    6.27    0.96
 -18   3   4    7.23    1.17
  18   3  -4    5.02    1.89
  18   3  -4    7.36    1.08
 -17  -3   4    3.34    1.07
  17  -3  -4    2.95    0.59
 -17  -3   4    2.08    0.56
 -17   3   4    2.94    0.98
  17   3  -4    5.47    1.54
 -17   3   4    2.30    0.67
  17   3  -4    2.46    0.62
  16  -3  -4    0.50    0.29
 -16  -3   4    0.11    0.28
 -16   3   4   -0.03    0.33
  16   3  -4    0.88    0.44
 -16   3   4    0.55    0.43
  15  -3  -4    1.66    0.46
 -15  -3   4    3.01    0.63
  15   3  -4    2.48    0.64
 -15   3   4    2.37    0.80
  15   3  -4    4.08    1.34
 -14  -3   4   -0.11    0.22
  14  -3  -4   -0.16    0.20
 -14   3   4   -0.44    0.20
 -14   3   4    0.03    0.31
  14   3  -4   -0.09    0.27
  14   3  -4   -0.32    0.60
  13  -3  -4    4.19    0.63
 -13  -3   4    5.18    0.73
  13  -3  -4    5.96    0.95
 -13  -3   4    4.86    1.02
  13   3  -4    4.78    0.79
  13   3  -4    5.74    1.47
 -13   3   4    5.21    1.02
 -13   3   4    5.72    0.85
  12  -3  -4    8.39    1.11
 -12  -3   4   10.20    1.05
 -12  -3   4   11.34    1.55
  12  -3  -4   10.07    0.91
 -12   3   4   10.74    1.16
  12   3  -4   10.76    1.14
  12   3  -4    9.12    1.75
 -12   3   4    7.87    1.21
  11  -3  -4   17.11    1.29
  11  -3  -4   19.16    1.46
 -11  -3   4   19.52    2.03
 -11  -3   4   16.37    1.21
  11   3  -4   17.58    2.33
 -11   3   4   18.65    1.30
 -11   3   4   17.11    1.55
 -10  -3   4   53.40    2.77
  10  -3  -4   57.46    2.84
 -10  -3   4   48.56    3.21
  10  -3  -4   54.96    3.01
 -10   3   4   47.22    3.08
  10   3  -4   53.20    3.67
 -10   3   4   52.53    2.77
  -9  -3   4   12.15    0.93
   9  -3  -4   14.25    1.41
   9  -3  -4   10.57    0.93
  -9  -3   4   13.18    1.56
  -9   3   4   11.21    0.91
   9   3  -4    9.01    1.78
  -9   3   4   12.07    1.36
  -8  -3   4   15.01    1.06
  -8  -3   4   12.08    1.46
   8  -3  -4   15.13    1.05
   8  -3  -4   14.39    1.16
  -8   3   4   16.20    1.31
  -8   3   4   13.59    0.99
   8   3  -4   18.27    2.08
   7  -3  -4   22.63    1.33
   7  -3  -4   21.63    1.47
  -7  -3   4   21.11    1.63
  -7  -3   4   21.62    1.37
  -7  -3   4   23.00    1.73
   7  -3  -4   23.79    1.57
   7   3  -4   21.27    1.91
  -7   3   4   20.16    1.53
   6  -3  -4   21.05    1.41
   6  -3  -4   23.39    1.30
  -6  -3   4   23.46    1.71
  -6  -3   4   20.22    1.57
  -6  -3   4   21.33    1.36
  -6   3   4   22.81    1.27
  -6   3   4   22.74    1.54
   6   3  -4   19.56    1.80
   5  -3  -4   35.64    1.97
  -5  -3   4   32.59    2.14
   5  -3  -4   34.38    1.81
  -5  -3   4   36.22    2.53
  -5  -3   4   33.92    1.92
  -5   3   4   33.31    1.79
   5   3  -4   39.65    2.49
  -5   3   4   38.27    2.10
   4  -3  -4    3.39    0.53
   4  -3  -4    3.75    0.77
   4  -3  -4    4.04    0.48
  -4  -3   4    3.63    0.70
  -4   3   4    2.57    0.50
  -4   3   4    3.22    0.43
   4   3  -4    3.58    0.80
  -3  -3   4    0.60    0.32
  -3  -3   4    0.25    0.27
   3  -3  -4   -0.21    0.32
   3  -3  -4   -0.09    0.16
   3  -3  -4    0.04    0.16
   3   3  -4    0.19    0.35
  -3   3   4    0.04    0.16
   2  -3  -4   58.16    2.89
   2  -3  -4   63.62    3.49
  -2  -3   4   62.57    3.22
   2  -3  -4   61.10    2.92
  -2  -3   4   59.92    3.14
   2   3  -4   59.15    3.20
  -2   3   4   58.07    2.97
   2   3  -4   61.16    3.34
   1  -3  -4    1.69    0.30
  -1  -3   4    1.36    0.39
  -1  -3   4    1.68    0.45
   1  -3  -4    2.31    0.69
   1  -3  -4    1.27    0.33
   1   3  -4    1.28    0.45
   1   3  -4    1.96    0.48
  -1   3   4    1.64    0.36
   0  -3  -4    2.04    0.41
   0  -3   4    1.25    0.34
   0  -3  -4    0.71    0.52
   0  -3  -4    1.50    0.26
   0  -3   4    0.93    0.36
   0   3  -4    1.36    0.42
   0   3   4    1.73    0.32
   0   3  -4    1.69    0.49
  -1  -3  -4    4.92    0.38
   1  -3   4    5.14    0.76
  -1  -3  -4    4.73    0.97
   1  -3   4    6.49    0.64
  -1   3  -4    4.85    0.71
  -1   3  -4    5.75    0.82
   2  -3   4   60.23    3.23
   2  -3   4   62.16    2.89
  -2  -3  -4   64.53    3.75
   2  -3   4   59.12    3.27
  -2   3  -4   60.55    3.24
  -2   3  -4   60.77    3.07
   3  -3   4   97.37    4.98
   3  -3   4  100.04    4.53
  -3  -3  -4  101.81    5.52
   3  -3   4   97.66    5.02
  -3   3  -4   98.29    4.69
  -3   3  -4  103.87    5.00
   3   3   4  116.58    5.73
   4  -3   4    0.39    0.32
   4  -3   4    0.33    0.37
  -4  -3  -4    0.34    0.48
  -4   3  -4    0.29    0.31
  -4   3  -4    0.01    0.19
   4   3   4   -0.84    0.31
  -5  -3  -4    0.92    0.57
   5  -3   4    1.38    0.48
   5  -3   4    1.16    0.44
  -5   3  -4    0.82    0.42
   5   3   4    0.72    0.68
   6  -3   4    6.86    1.00
   6  -3   4    7.77    1.05
  -6  -3  -4    7.98    1.46
   6   3   4    7.94    1.48
  -6   3  -4    9.32    1.16
   7  -3   4    0.55    0.40
   7  -3   4   -0.19    0.22
  -7  -3  -4    0.07    0.47
   7   3   4   -0.07    0.57
  -7   3  -4    0.19    0.33
   8  -3   4    0.41    0.42
   8  -3   4   -0.22    0.30
  -8  -3  -4    0.00    0.50
   8   3   4    0.78    0.75
  -8   3  -4    0.45    0.40
  -9  -3  -4    0.09    0.42
   9  -3   4   -0.21    0.29
  -9  -3  -4   -0.18    0.44
   9  -3   4    0.26    0.33
   9   3   4   -1.38    0.48
  -9   3  -4    0.08    0.45
  10  -3   4    9.43    1.41
  10  -3   4    9.28    1.33
 -10  -3  -4    8.82    1.36
 -10  -3  -4   11.46    1.97
  10   3   4   13.68    2.19
 -10   3  -4   11.26    1.48
 -11  -3  -4   56.71    3.65
  11  -3   4   63.68    3.95
 -11  -3  -4   59.55    3.97
  11  -3   4   52.65    3.36
  11   3   4   59.76    4.38
 -11   3  -4   60.02    3.52
  12  -3   4    1.11    0.62
 -12  -3  -4    0.34    0.57
 -12  -3  -4    0.52    0.57
  12   3   4    0.77    0.23
  12   3   4    1.69    0.96
 -12   3  -4    0.12    0.37
  13  -3   4    1.00    1.00
 -13  -3  -4    0.03    0.42
  13   3   4    2.19    1.09
  13   3   4    1.01    0.28
 -13   3  -4    2.10    0.69
 -14  -3  -4    0.71    0.60
  14   3   4    2.76    1.31
 -14   3  -4    0.61    0.51
  14   3   4    1.54    0.35
 -15  -3  -4    0.98    0.78
  15   3   4    0.53    0.26
  15   3   4    0.57    0.94
 -16   3  -4    0.31    0.46
  16   3   4    0.03    0.21
  16   3   4    0.70    0.90
 -20   4   4    0.42    0.38
 -19  -4   4    1.46    0.60
 -19   4   4    1.54    0.59
 -18  -4   4    9.40    1.18
 -18   4   4   13.55    1.57
 -17  -4   4    8.86    1.08
 -17   4   4   13.28    1.49
 -16  -4   4    4.55    0.90
 -16   4   4    6.50    1.01
  16   4  -4    7.94    2.87
 -15  -4   4    0.82    0.34
 -15   4   4   -0.02    0.34
  15   4  -4    0.09    0.69
 -15   4   4   -0.21    0.22
 -14  -4   4    1.02    0.34
  14   4  -4    1.82    1.09
 -14   4   4    0.59    0.36
 -14   4   4    0.87    0.54
 -13  -4   4    2.62    0.52
  13  -4  -4    3.86    0.75
 -13   4   4    3.77    0.69
  13   4  -4    5.22    1.54
 -13   4   4    4.70    1.09
  12  -4  -4    2.43    0.37
 -12  -4   4    1.33    0.37
  12  -4  -4    3.10    0.65
  12  -4  -4    2.10    0.44
 -12   4   4    2.62    0.59
  12   4  -4    2.40    1.19
 -12   4   4    1.86    0.69
  11  -4  -4    3.08    0.62
 -11  -4   4    5.27    0.72
  11  -4  -4    4.65    0.53
  11  -4  -4    8.04    1.12
 -11  -4   4    6.30    1.23
  11   4  -4    7.58    1.63
 -11   4   4    5.00    0.75
 -11   4   4    5.58    1.06
  10  -4  -4    0.00    0.29
 -10  -4   4    0.09    0.35
  10  -4  -4    0.49    0.33
 -10  -4   4    0.14    0.23
 -10  -4   4    0.19    0.45
  10  -4  -4    0.02    0.19
  10  -4  -4    0.45    0.34
 -10   4   4    0.09    0.25
 -10   4   4    0.02    0.30
  10   4  -4    0.23    0.67
   9  -4  -4   58.25    3.12
   9  -4  -4   61.83    3.00
   9  -4  -4   58.40    3.23
  -9  -4   4   55.21    4.65
  -9  -4   4   60.44    3.08
   9  -4  -4   56.43    3.30
  -9  -4   4   57.15    3.91
  -9   4   4   62.79    3.11
   9   4  -4   62.61    4.24
  -9   4   4   58.85    3.51
   8  -4  -4    1.91    0.58
   8  -4  -4    1.38    0.42
   8  -4  -4    1.97    0.51
  -8  -4   4    1.47    0.57
  -8  -4   4    0.99    0.55
  -8  -4   4    1.57    0.42
   8  -4  -4    1.55    0.47
   8   4  -4    1.12    0.79
  -8   4   4    2.56    0.51
  -8   4   4    1.36    0.51
   7  -4  -4    6.83    0.93
   7  -4  -4    5.48    0.94
   7  -4  -4    5.33    0.72
  -7  -4   4    6.74    1.14
  -7  -4   4    4.94    0.71
  -7  -4   4    4.34    0.93
   7   4  -4    3.82    1.06
  -7   4   4    6.32    1.02
  -7   4   4    4.87    0.69
  -6  -4   4    1.55    0.60
   6  -4  -4    1.30    0.59
  -6  -4   4    1.60    0.44
  -6  -4   4    0.72    0.58
   6  -4  -4    1.23    0.38
   6  -4  -4    1.13    0.41
  -6   4   4    1.13    0.45
   6   4  -4    0.49    0.70
  -6   4   4    1.21    0.35
  -5  -4   4    1.40    0.43
  -5  -4   4    3.42    0.80
  -5  -4   4    1.62    0.63
   5  -4  -4    2.14    0.51
   5  -4  -4    1.74    0.43
   5  -4  -4    2.25    0.69
  -5   4   4    1.76    0.41
  -5   4   4    1.88    0.54
   5   4  -4    0.47    0.67
   4  -4  -4    9.95    0.82
   4  -4  -4   12.35    1.54
  -4  -4   4   12.21    1.45
  -4  -4   4    8.98    1.21
   4  -4  -4   10.28    0.90
   4   4  -4   10.17    1.56
  -4   4   4    8.90    1.09
  -3  -4   4   12.62    1.38
  -3  -4   4   10.93    1.34
   3  -4  -4    8.78    0.82
   3  -4  -4    9.26    0.81
   3  -4  -4   11.35    1.50
   3   4  -4   11.39    1.57
  -3   4   4   12.01    1.18
   2  -4  -4   -0.06    0.18
   2  -4  -4    0.03    0.23
   2  -4  -4    0.69    0.52
  -2  -4   4   -0.04    0.27
  -2  -4   4    0.21    0.31
  -2   4   4    0.08    0.26
   2   4  -4    0.42    0.50
   1  -4  -4    7.14    0.86
  -1  -4   4    6.70    1.02
   1  -4  -4    6.83    0.74
  -1  -4   4    7.16    0.96
   1   4  -4    6.29    1.13
   1   4  -4    6.95    1.06
   0  -4   4    0.33    0.36
   0  -4  -4    0.91    0.60
   0  -4   4    0.81    0.37
   0  -4  -4    0.33    0.20
   0  -4   4    0.80    0.41
   0  -4  -4    0.40    0.31
   0   4  -4    0.90    0.47
   0   4  -4    0.50    0.38
   1  -4   4   14.74    1.48
   1  -4   4   12.69    1.38
   1  -4   4   14.90    1.03
  -1  -4  -4   15.11    1.89
  -1  -4  -4   12.17    0.81
  -1  -4  -4   12.71    1.09
  -1   4  -4   13.52    1.45
  -1   4  -4   13.71    1.23
  -2  -4  -4    0.83    0.66
   2  -4   4    1.11    0.49
   2  -4   4    0.94    0.46
  -2  -4  -4    1.50    0.25
   2  -4   4    1.34    0.34
  -2   4  -4    2.57    0.64
  -2   4  -4    1.20    0.49
   3  -4   4    1.96    0.60
   3  -4   4    1.14    0.29
   3  -4   4    1.20    0.48
  -3  -4  -4    1.32    0.70
  -3   4  -4    1.13    0.46
  -3   4  -4    0.95    0.47
   4  -4   4    1.44    0.52
   4  -4   4    0.75    0.21
   4  -4   4    1.95    0.63
  -4  -4  -4    0.44    0.61
  -4   4  -4    0.31    0.38
   4   4   4    1.95    0.93
  -4   4  -4    1.42    0.38
  -5  -4  -4    0.41    0.62
   5  -4   4    0.09    0.41
   5  -4   4    0.20    0.30
   5   4   4    0.74    0.78
  -5   4  -4   -0.21    0.26
  -6  -4  -4    5.51    1.26
   6  -4   4    9.94    1.30
   6  -4   4    8.56    1.19
   6   4   4   10.22    1.88
  -6   4  -4    7.31    1.09
   7  -4   4   12.20    1.50
  -7  -4  -4   12.01    1.76
   7  -4   4   10.92    1.43
   7   4   4   11.38    2.01
  -7   4  -4    9.71    1.31
   8  -4   4   21.48    1.77
  -8  -4  -4   19.06    2.44
   8  -4   4   18.95    1.67
   8   4   4   20.16    2.69
  -8   4  -4   21.91    1.73
  -9  -4  -4    2.17    0.86
   9  -4   4    3.91    0.90
   9  -4   4    4.27    0.88
   9   4   4    6.60    1.61
  -9   4  -4    3.39    0.81
  10  -4   4    0.26    0.44
  10   4   4   -0.05    0.66
 -10   4  -4   -0.17    0.26
 -11  -4  -4    0.51    0.55
  11  -4   4    0.54    0.53
  11   4   4    1.38    0.94
 -11   4  -4    1.41    0.56
 -12  -4  -4    4.47    1.22
  12   4   4    2.41    1.17
 -12   4  -4    2.86    0.82
 -13  -4  -4    1.46    0.74
  13   4   4    1.34    1.00
 -13   4  -4    1.07    0.53
 -14  -4  -4    6.60    1.61
  14   4   4    8.26    1.95
 -15   4  -4    0.56    0.44
 -18   5   4    0.21    0.31
 -17   5   4    0.69    0.36
 -16  -5   4    0.31    0.22
 -16   5   4    0.58    0.32
 -15  -5   4    0.96    0.32
 -15   5   4    0.60    0.35
 -14  -5   4    0.34    0.22
  14  -5  -4    0.44    0.38
 -14   5   4    0.49    0.36
  13  -5  -4    0.71    0.43
 -13  -5   4    0.28    0.18
 -13   5   4    0.70    0.55
  13   5  -4    0.08    0.72
 -13   5   4    0.35    0.30
  12  -5  -4    3.87    0.74
 -12  -5   4    2.81    0.51
  12   5  -4    2.38    1.18
 -12   5   4    3.63    0.70
 -12   5   4    1.82    0.83
 -11  -5   4    1.71    0.43
  11  -5  -4    2.09    0.53
  11  -5  -4    1.25    0.31
  11  -5  -4    1.21    0.23
 -11   5   4    0.36    0.55
  11   5  -4    0.59    0.74
 -11   5   4    0.89    0.38
  10  -5  -4    1.25    0.50
 -10  -5   4    0.85    0.32
  10  -5  -4    0.90    0.37
  10   5  -4    2.35    1.19
 -10   5   4    1.17    0.58
 -10   5   4    1.15    0.42
   9  -5  -4    5.94    0.72
   9  -5  -4    7.11    1.05
   9  -5  -4    4.50    0.90
  -9  -5   4    4.61    0.70
   9  -5  -4    5.72    0.86
  -9   5   4    6.14    1.19
  -9   5   4    4.74    0.76
   9   5  -4    7.99    1.83
   8  -5  -4   12.03    1.27
  -8  -5   4   10.92    1.60
   8  -5  -4    9.94    1.28
  -8  -5   4   10.61    1.09
  -8  -5   4   10.73    1.56
   8  -5  -4   11.90    1.33
   8   5  -4   10.83    1.91
  -8   5   4   11.06    1.49
  -8   5   4   10.47    0.98
   7  -5  -4   -0.06    0.29
   7  -5  -4   -0.44    0.21
  -7  -5   4    0.34    0.41
  -7  -5   4    0.31    0.26
  -7  -5   4    0.13    0.39
   7  -5  -4   -0.31    0.14
  -7   5   4   -0.09    0.28
  -7   5   4   -0.20    0.16
   7   5  -4    0.30    0.69
   6  -5  -4    0.74    0.40
   6  -5  -4    0.51    0.48
  -6  -5   4    0.80    0.55
   6  -5  -4    0.60    0.35
  -6  -5   4    0.21    0.36
  -6  -5   4    0.62    0.35
  -6   5   4    1.06    0.53
   6   5  -4    0.25    0.60
  -5  -5   4    6.99    1.19
   5  -5  -4    5.24    0.78
   5  -5  -4    4.03    0.91
   5  -5  -4    4.71    0.78
  -5  -5   4    3.65    0.69
   5   5  -4    4.30    1.19
  -5   5   4    4.48    0.88
  -4  -5   4    9.89    1.37
  -4  -5   4   11.23    1.45
   4  -5  -4   10.64    1.51
   4  -5  -4    9.63    1.13
   4  -5  -4   10.62    0.94
   4   5  -4    8.58    1.60
  -3  -5   4    3.81    0.83
  -3  -5   4    5.53    1.03
   3  -5  -4    4.38    1.02
   3  -5  -4    3.71    0.66
   3  -5  -4    3.07    0.60
   3   5  -4    4.39    1.17
  -2  -5   4    9.76    1.24
  -2  -5   4   10.37    1.36
   2  -5  -4   10.11    1.06
   2  -5  -4   10.88    1.61
  -2  -5   4   10.90    1.35
   2   5  -4   10.32    1.65
   1  -5  -4   10.20    1.00
   1  -5  -4    8.83    1.09
  -1  -5   4   10.69    1.29
  -1  -5   4    9.03    1.19
  -1  -5   4    7.72    1.18
   1  -5  -4    9.62    1.56
   1   5  -4    9.50    1.57
   0  -5  -4    0.69    0.37
   0  -5  -4   -0.09    0.45
   0  -5   4    0.61    0.37
   0  -5  -4    0.43    0.26
   0  -5   4   -0.16    0.27
   0  -5   4    0.01    0.31
   0   5  -4    0.16    0.44
   0   5  -4   -0.17    0.33
  -1  -5  -4    0.40    0.22
  -1  -5  -4    0.27    0.56
  -1  -5  -4    0.65    0.39
   1  -5   4    1.03    0.49
   1  -5   4    0.24    0.34
   1  -5   4    0.07    0.27
  -1   5  -4    0.53    0.43
  -1   5  -4    0.04    0.49
  -2  -5  -4   -0.18    0.12
   2  -5   4    0.02    0.27
   2  -5   4   -0.34    0.27
  -2  -5  -4   -0.94    0.26
  -2  -5  -4    0.81    0.40
   2  -5   4    0.59    0.33
  -2   5  -4    0.17    0.34
  -2   5  -4   -0.14    0.39
  -3  -5  -4   -0.02    0.12
  -3  -5  -4    0.08    0.44
   3  -5   4   -0.48    0.24
   3  -5   4   -0.06    0.21
   3  -5   4    0.04    0.31
  -3  -5  -4   -0.01    0.27
  -3   5  -4   -0.35    0.32
  -3   5  -4    0.17    0.35
   4  -5   4   17.96    1.08
   4  -5   4   18.46    1.59
  -4  -5  -4   17.36    1.53
   4  -5   4   18.62    1.91
  -4   5  -4   17.62    1.56
  -5  -5  -4   20.20    2.40
   5  -5   4   11.82    1.51
   5  -5   4   17.64    1.88
   5  -5   4   13.14    0.82
  -5   5  -4   15.45    1.72
   5   5   4   14.51    2.26
   6  -5   4    1.68    0.58
  -6  -5  -4    0.80    0.67
   6  -5   4    1.09    0.60
  -6   5  -4    1.64    0.62
   6   5   4    1.61    1.06
   7  -5   4   11.02    1.51
   7   5   4   13.26    2.26
  -7   5  -4   10.06    1.38
   8  -5   4    0.39    0.45
   8   5   4   -0.53    0.65
  -8   5  -4    0.35    0.39
   9  -5   4    6.28    1.18
   9   5   4    9.37    2.04
  -9   5  -4    7.11    1.23
  10   5   4    1.72    1.01
 -10   5  -4    1.82    0.69
 -11   5  -4   12.65    1.66
  11   5   4    9.84    2.33
 -12  -5  -4    2.98    1.03
 -12   5  -4    3.28    0.90
 -13   5  -4    2.71    0.75
 -14   5  -4    4.44    1.01
 -15   6   4    1.43    0.50
 -14   6   4    3.36    0.72
 -13  -6   4    3.41    0.54
 -13   6   4    5.34    0.87
 -12  -6   4    2.44    0.48
  12  -6  -4    3.91    0.79
 -12   6   4    3.69    0.84
  11  -6  -4    1.45    0.54
 -11  -6   4    2.01    0.44
 -11   6   4    1.76    0.50
  10  -6  -4    0.09    0.18
 -10  -6   4    0.29    0.17
  10  -6  -4    0.21    0.36
 -10   6   4    0.04    0.25
  10   6  -4    0.18    0.74
   9  -6  -4    2.57    0.57
   9  -6  -4    1.81    0.44
  -9  -6   4    1.11    0.35
   9  -6  -4    2.33    0.64
   9   6  -4    3.31    1.34
   8  -6  -4    1.76    0.54
  -8  -6   4    0.57    0.28
   8  -6  -4    0.47    0.40
   8   6  -4   -0.16    0.47
   7  -6  -4    1.06    0.60
   7  -6  -4    0.58    0.36
  -7  -6   4    0.58    0.31
   7  -6  -4    0.21    0.31
   7   6  -4    1.52    0.94
  -6  -6   4    3.32    0.68
   6  -6  -4    2.79    0.64
   6  -6  -4    2.70    0.77
   6  -6  -4    1.98    0.56
   6   6  -4    1.28    0.94
  -5  -6   4    6.57    1.19
   5  -6  -4    5.31    0.89
  -5  -6   4    5.55    0.91
   5  -6  -4    6.99    1.20
  -5  -6   4    6.10    1.01
   5  -6  -4    4.71    0.84
   5   6  -4    7.02    1.63
   4  -6  -4    5.18    0.86
   4  -6  -4    4.49    0.80
   4  -6  -4    4.17    0.98
  -4  -6   4    3.96    0.93
  -4  -6   4    6.18    0.98
   4   6  -4    6.78    1.54
   3  -6  -4    4.40    1.01
  -3  -6   4    4.69    0.88
   3  -6  -4    3.80    0.71
   3  -6  -4    2.82    0.64
  -3  -6   4    4.27    0.89
  -3  -6   4    2.50    1.18
   3   6  -4    3.44    1.15
  -2  -6   4   30.97    2.23
   2  -6  -4   27.53    1.97
   2  -6  -4   35.67    2.63
  -2  -6   4   28.69    2.08
   2  -6  -4   31.06    1.90
  -2  -6   4   29.37    2.27
   2   6  -4   27.19    2.99
   1  -6  -4    1.42    0.53
  -1  -6   4    1.92    0.60
  -1  -6   4    3.22    0.83
   1  -6  -4    0.39    0.55
   1  -6  -4    2.10    0.49
  -1  -6   4    2.79    0.70
   1   6  -4    2.66    1.33
   0  -6  -4    0.92    0.64
   0  -6   4    0.32    0.33
   0  -6  -4    0.66    0.40
   0  -6   4   -0.03    0.33
   0  -6   4    0.42    0.50
   0  -6  -4   -0.13    0.22
   0   6  -4    0.35    0.53
   1  -6   4   10.05    1.45
  -1  -6  -4   13.16    1.54
   1  -6   4   12.30    1.31
  -1  -6  -4   12.94    1.89
  -1  -6  -4    9.89    0.83
   1  -6   4   12.37    1.54
  -1   6  -4   10.64    1.62
  -2  -6  -4    1.26    0.49
  -2  -6  -4    1.14    0.30
   2  -6   4    0.57    0.46
   2  -6   4    2.27    0.51
   2  -6   4    1.00    0.55
  -2  -6  -4    1.55    0.78
  -2   6  -4    1.19    0.59
  -2   6  -4    1.46    0.64
   3  -6   4    9.04    0.96
  -3  -6  -4    7.35    1.61
   3  -6   4    8.85    1.32
   3  -6   4    8.33    1.32
  -3  -6  -4    7.77    0.59
  -3   6  -4    8.59    1.33
  -4  -6  -4    3.24    0.82
   4  -6   4    3.43    0.86
   4  -6   4    1.83    0.39
  -4   6  -4    1.72    0.65
  -5  -6  -4    8.22    1.32
   5  -6   4    7.92    1.40
   5  -6   4    7.49    0.60
  -5   6  -4    8.12    1.31
  -6   6  -4    9.99    1.50
  -7   6  -4    0.62    0.47
  -8   6  -4    0.62    0.45
  -9   6  -4    2.01    0.74
 -10   6  -4    2.26    0.83
 -11   6  -4   -0.17    0.31
 -12   6  -4    0.00    0.35
 -10  -7   4    0.48    0.22
   9  -7  -4    0.60    0.37
  -9  -7   4    0.77    0.29
  -8  -7   4    1.68    0.54
   8  -7  -4    3.24    0.75
   7  -7  -4    6.05    0.97
   7  -7  -4    4.71    0.87
  -7  -7   4    3.02    0.62
  -7  -7   4    3.45    0.74
   7   7  -4    3.41    1.34
  -6  -7   4   -0.15    0.20
   6  -7  -4    0.18    0.30
  -6  -7   4   -0.06    0.23
   6  -7  -4    0.39    0.34
   6   7  -4    0.62    0.77
  -5  -7   4    0.11    0.24
  -5  -7   4   -0.16    0.23
   5  -7  -4    0.34    0.38
   5  -7  -4   -0.21    0.20
   4  -7  -4   15.05    1.40
   4  -7  -4   19.36    2.16
   4  -7  -4   16.29    1.38
   4   7  -4   15.31    2.50
   3  -7  -4    3.18    0.70
   3  -7  -4    2.44    0.82
   3  -7  -4    3.47    0.79
  -3  -7   4    2.85    0.70
   3   7  -4    2.38    1.10
   2  -7  -4    0.13    0.32
   2  -7  -4    1.11    0.63
  -2  -7   4    0.31    0.29
   2  -7  -4    0.04    0.19
  -2  -7   4    0.59    0.43
   2   7  -4   -0.20    0.44
   1  -7  -4    0.97    0.39
  -1  -7   4    0.46    0.32
  -1  -7   4    1.04    0.50
   1  -7  -4    1.48    0.41
   1  -7  -4    0.47    0.47
   1   7  -4    1.29    0.85
   0  -7   4   -0.13    0.19
   0  -7  -4    0.47    0.32
   0  -7  -4    0.58    0.29
   0   7  -4   -0.09    0.50
  -1  -7  -4    1.41    0.36
  -1  -7  -4    1.02    0.46
   1  -7   4    1.74    0.55
  -2  -7  -4    1.74    0.36
   2  -7   4    2.03    0.51
  -3  -7  -4    0.12    0.18
   3  -7   4    0.90    0.36
  -3  -7  -4    0.24    0.14
   4  -7   4    3.23    0.55
  -4   7  -4    3.33    0.90
   5  -7   4    0.16    0.17
  -5   7  -4    0.55    0.46
  -6   7  -4    0.58    0.41
  -7   7  -4    5.95    1.21
  -8   7  -4    4.38    1.02
  -6  -8   4    4.91    1.36
  -5  -8   4   -0.11    0.20
  -4  -8   4   -0.41    0.20
   4   8  -4   -0.26    0.54
   3   8  -4   -0.02    0.52
   2   8  -4    8.09    1.86
  23   0  -5    1.78    1.28
  22   0  -5    0.96    0.63
  21   0  -5    1.21    0.60
  20   0  -5   -0.04    0.42
 -20   0   5   -0.54    0.26
 -20   0   5    0.31    0.34
 -19   0   5    0.35    0.37
 -19   0   5    1.19    0.48
 -19   0   5    0.93    0.63
  19   0  -5    0.28    0.46
  18   0  -5    0.29    0.47
 -18   0   5    0.24    0.33
 -18   0   5   -0.12    0.50
 -18   0   5    0.24    0.39
 -17   0   5    0.66    0.47
  17   0  -5    1.00    0.69
 -17   0   5    1.95    0.74
 -17   0   5    1.16    0.44
 -16   0   5   -0.03    0.36
 -16   0   5   -0.23    0.26
  16   0  -5   -0.75    0.34
  16   0  -5    0.21    0.26
 -16   0   5   -0.09    0.29
 -15   0   5   11.20    1.32
 -15   0   5   10.09    1.25
 -15   0   5   10.68    1.47
  15   0  -5    8.70    1.58
 -14   0   5   -0.08    0.40
  14   0  -5   -0.30    0.30
  14   0  -5   -0.04    0.29
 -14   0   5    0.02    0.28
 -14   0   5    0.49    0.38
  13   0  -5    0.65    0.35
 -13   0   5    0.79    0.50
 -13   0   5   -0.35    0.22
  13   0  -5    0.59    0.49
 -12   0   5    0.18    0.39
  12   0  -5   -0.19    0.32
 -12   0   5    0.10    0.31
 -12   0   5   -0.20    0.25
  12   0  -5    0.26    0.28
 -11   0   5    5.56    0.78
  11   0  -5    7.43    0.90
 -11   0   5    5.61    0.87
  11   0  -5    3.78    0.79
 -10   0   5   -0.07    0.24
 -10   0   5   -0.19    0.22
  10   0  -5    0.14    0.29
  10   0  -5   -0.02    0.23
 -10   0   5    0.12    0.20
  -9   0   5    1.04    0.38
  -9   0   5    0.30    0.22
   9   0  -5    0.75    0.34
   9   0  -5    0.73    0.31
  -8   0   5   -0.27    0.11
   8   0  -5   -0.10    0.19
   8   0  -5    0.06    0.19
  -8   0   5   -0.06    0.18
   7   0  -5  573.56   38.11
  -7   0   5  586.29   38.33
  -6   0   5    0.03    0.18
  -6   0   5    0.33    0.18
   6   0  -5    0.27    0.19
   6   0  -5   -0.02    0.14
  -5   0   5    1.46    0.35
   5   0  -5    2.00    0.35
  -5   0   5    2.28    0.38
   5   0  -5    2.63    0.41
   4   0  -5   -0.21    0.16
   4   0  -5    0.06    0.16
  -4   0   5    0.20    0.22
  -4   0   5    0.07    0.13
  -3   0   5   14.64    0.92
   3   0  -5   16.94    1.00
   3   0  -5   16.33    0.96
  -3   0   5   15.37    1.05
   3   0  -5   15.16    0.85
  -3   0   5   14.19    0.92
   2   0  -5    0.18    0.17
   2   0  -5    0.15    0.23
   2   0  -5    0.01    0.13
  -2   0   5   -0.20    0.14
  -2   0   5    0.12    0.15
   1   0  -5    4.25    0.44
  -1   0   5    4.61    0.48
  -1   0   5    4.81    0.41
   0   0   5   -0.01    0.17
   0   0  -5   -0.04    0.16
  -2   0  -5   -0.10    0.17
   2   0   5    0.11    0.20
  -3   0  -5    3.85    0.58
   3   0   5    1.87    0.41
  -4   0  -5   -0.07    0.20
   4   0   5   -0.21    0.11
   4   0   5   -0.01    0.17
  -4   0  -5   -0.33    0.24
   5   0   5    1.74    0.46
   5   0   5    1.41    0.33
  -5   0  -5    1.65    0.45
  -5   0  -5    1.59    0.49
  -6   0  -5   -0.09    0.23
   6   0   5    0.01    0.15
  -6   0  -5    0.09    0.28
   6   0   5    0.03    0.25
   7   0   5    0.81    0.40
  -7   0  -5    0.15    0.35
  -7   0  -5    1.14    0.47
   7   0   5    0.37    0.23
   8   0   5    0.05    0.19
   8   0   5    0.14    0.31
  -8   0  -5   -0.02    0.30
  -8   0  -5    0.37    0.41
   9   0   5  127.64    6.06
   9   0   5  127.29    6.40
  -9   0  -5  134.37    6.55
  -9   0  -5  131.77    6.45
  10   0   5    0.15    0.25
 -10   0  -5    0.42    0.46
 -10   0  -5   -0.09    0.41
 -11   0  -5   17.18    1.89
  11   0   5   17.17    1.24
 -11   0  -5   16.24    1.88
 -12   0  -5   -0.45    0.32
 -12   0  -5    0.45    0.41
 -13   0  -5    3.70    0.80
 -13   0  -5    4.07    0.97
  13   0   5    4.42    0.74
 -14   0  -5    0.06    0.45
 -14   0  -5    0.19    0.39
  14   0   5    0.69    0.37
  15   0   5   17.21    1.51
 -15   0  -5   13.58    1.61
 -15   0  -5   17.49    2.15
  16   0   5    0.03    0.24
 -16   0  -5    0.49    0.58
 -16   0  -5    0.10    0.28
 -17   0  -5    6.47    1.08
 -18   0  -5    1.21    0.53
 -21  -1   5    2.50    0.92
  21  -1  -5    1.88    0.77
  21   1  -5    4.27    1.34
 -21   1   5    3.55    1.00
 -20  -1   5    3.76    0.93
  20  -1  -5    2.39    0.83
 -20  -1   5    3.45    1.13
  20   1  -5    4.99    1.39
 -20   1   5    3.98    1.22
 -20   1   5    5.16    1.04
  19  -1  -5    0.60    0.45
 -19  -1   5    0.64    0.42
 -19  -1   5    1.12    0.77
  19   1  -5    1.21    0.75
 -19   1   5    0.96    0.59
 -19   1   5    0.99    0.55
 -19   1   5    1.50    0.65
 -18  -1   5    1.23    0.61
 -18  -1   5   -0.07    0.29
  18  -1  -5    0.06    0.43
 -18   1   5    0.79    0.47
 -18   1   5   -0.16    0.33
  18   1  -5    0.32    0.62
 -18   1   5    0.19    0.47
  17  -1  -5    4.15    1.01
 -17  -1   5    2.51    0.86
 -17  -1   5    1.95    0.62
 -17  -1   5    4.67    0.97
 -17   1   5    3.00    0.79
  17   1  -5    3.02    1.04
  17   1  -5    3.21    0.75
 -17   1   5    3.48    0.78
 -17   1   5    1.83    0.70
 -16  -1   5    2.14    0.62
 -16  -1   5    3.54    0.94
  16  -1  -5    2.79    0.81
 -16  -1   5    3.49    0.83
 -16   1   5    3.22    0.80
  16   1  -5    2.95    1.06
 -16   1   5    3.29    0.82
  16   1  -5    2.93    0.75
 -16   1   5    3.08    0.74
  15  -1  -5    0.38    0.36
 -15  -1   5   -0.03    0.26
  15  -1  -5    1.16    0.56
 -15  -1   5   -0.07    0.34
 -15  -1   5    1.02    0.49
 -15   1   5    0.50    0.49
  15   1  -5   -0.51    0.37
 -15   1   5    0.79    0.45
 -15   1   5    0.65    0.44
  15   1  -5    0.46    0.33
  14  -1  -5    0.95    0.50
 -14  -1   5    1.24    0.56
  14  -1  -5    1.21    0.65
 -14  -1   5    0.74    0.46
 -14  -1   5    1.10    0.44
  14   1  -5    1.13    0.71
  14   1  -5    1.20    0.47
 -14   1   5    0.53    0.42
 -14   1   5    1.06    0.44
 -14   1   5    0.75    0.48
  13  -1  -5    9.42    1.20
  13  -1  -5    8.67    1.12
 -13  -1   5   11.15    1.34
 -13  -1   5   11.01    1.20
  13   1  -5   12.05    1.26
 -13   1   5   10.39    1.30
  13   1  -5   11.45    1.64
 -13   1   5   11.44    1.38
 -12  -1   5  114.30    5.39
  12  -1  -5  111.02    5.48
  12  -1  -5  111.30    5.43
 -12  -1   5  107.54    5.53
 -12   1   5  106.21    5.38
 -12   1   5  112.71    5.46
  12   1  -5  110.73    5.88
  12   1  -5  108.88    5.38
  11  -1  -5   -0.17    0.29
 -11  -1   5    0.22    0.24
 -11  -1   5   -0.42    0.22
  11  -1  -5    0.09    0.23
  11   1  -5    0.45    0.42
 -11   1   5    0.13    0.29
  11   1  -5   -0.29    0.22
 -11   1   5    0.04    0.27
 -11   1   5   -0.08    0.27
  10  -1  -5    3.92    0.66
  10  -1  -5    6.14    0.79
 -10  -1   5    5.28    0.74
 -10  -1   5    5.88    0.87
 -10   1   5    5.56    0.81
 -10   1   5    5.16    0.76
 -10   1   5    6.88    0.85
  10   1  -5    7.44    1.09
   9  -1  -5    9.27    0.97
   9  -1  -5   10.90    0.88
  -9  -1   5    9.85    1.20
  -9  -1   5    8.92    0.80
   9   1  -5    9.33    1.15
   9   1  -5    9.64    0.85
  -9   1   5    9.80    0.88
  -9   1   5    9.34    0.81
  -9   1   5   11.27    1.13
   8  -1  -5   71.21    3.46
  -8  -1   5   69.40    3.60
  -8  -1   5   70.95    3.46
   8  -1  -5   63.78    3.45
   8   1  -5   70.99    3.49
  -8   1   5   75.62    3.61
  -8   1   5   69.85    3.53
   8   1  -5   70.63    3.75
  -8   1   5   71.84    3.40
   7  -1  -5    4.59    0.59
   7  -1  -5    2.95    0.49
  -7  -1   5    2.83    0.54
  -7  -1   5    4.44    0.57
  -7   1   5    3.62    0.47
   7   1  -5    5.40    0.81
  -7   1   5    3.34    0.53
   7   1  -5    2.68    0.47
   6  -1  -5    0.98    0.28
   6  -1  -5    1.36    0.32
  -6  -1   5    1.00    0.34
  -6  -1   5    0.77    0.26
   6   1  -5    0.74    0.33
   6   1  -5    0.85    0.29
  -6   1   5    1.16    0.25
  -6   1   5    0.91    0.29
  -5  -1   5   27.75    1.61
   5  -1  -5   27.10    1.53
  -5  -1   5   31.32    1.58
  -5  -1   5   27.24    1.58
   5   1  -5   28.25    1.56
  -5   1   5   25.53    1.51
   5   1  -5   27.70    1.66
  -5   1   5   27.62    1.33
   4  -1  -5    2.58    0.48
  -4  -1   5    1.58    0.35
  -4  -1   5    1.57    0.35
   4  -1  -5    1.76    0.33
  -4  -1   5    2.17    0.41
   4   1  -5    2.04    0.41
  -4   1   5    1.77    0.32
   4   1  -5    2.06    0.39
   3  -1  -5   10.82    0.74
  -3  -1   5   10.66    0.80
  -3  -1   5   12.09    0.83
   3   1  -5   12.53    0.83
  -3   1   5   11.60    0.75
  -2  -1   5   90.75    4.19
  -2  -1   5   91.58    4.18
   2  -1  -5   90.42    4.08
   2   1  -5   88.77    4.16
   2   1  -5   88.21    4.18
   1  -1  -5   32.55    1.63
  -1  -1   5   33.61    1.77
   1  -1  -5   34.12    1.59
  -1  -1   5   32.13    1.76
   1   1  -5   36.21    1.80
   1   1  -5   31.15    1.70
  -1   1   5   34.58    1.63
   0  -1   5  206.66   15.62
   0  -1  -5  194.87   14.56
   0   1  -5  180.09   14.79
   0   1   5  206.66   15.03
  -1  -1  -5   43.55    2.20
  -1   1  -5   44.27    2.30
  -1   1  -5   46.21    2.19
   1   1   5   43.77    2.05
   2  -1   5    0.61    0.27
  -2  -1  -5    0.76    0.27
  -2  -1  -5    0.32    0.36
  -2   1  -5    0.29    0.23
  -3  -1  -5   68.26    3.32
  -3  -1  -5   64.22    3.63
   3  -1   5   68.16    3.35
  -3   1  -5   65.38    3.32
   4  -1   5   12.39    1.02
  -4  -1  -5   13.01    1.46
   4  -1   5   13.98    1.03
  -4  -1  -5   13.91    1.05
   4   1   5   13.88    0.77
  -4   1  -5   12.33    1.00
   5  -1   5   -0.15    0.17
  -5  -1  -5   -0.12    0.21
   5  -1   5   -0.07    0.22
  -5  -1  -5   -0.32    0.31
  -5   1  -5    0.40    0.27
  -5   1  -5    0.21    0.25
   5   1   5    0.06    0.12
  -6  -1  -5    4.41    0.76
   6  -1   5    4.72    0.78
   6  -1   5    5.08    0.72
  -6  -1  -5    5.62    1.03
  -6   1  -5    6.84    0.92
   6   1   5    5.84    0.47
  -6   1  -5    5.44    0.72
  -7  -1  -5    1.81    0.63
   7  -1   5    1.04    0.37
  -7  -1  -5    1.21    0.51
   7  -1   5    1.22    0.45
  -7   1  -5    0.90    0.37
  -7   1  -5    0.96    0.43
   7   1   5    1.49    0.28
   8  -1   5    4.25    0.79
  -8  -1  -5    5.04    1.11
   8  -1   5    4.73    0.74
  -8  -1  -5    3.48    0.81
   8   1   5    2.72    0.85
   8   1   5    4.64    0.53
  -8   1  -5    3.52    0.72
  -8   1  -5    3.84    0.62
  -9  -1  -5    2.47    0.73
   9  -1   5    1.69    0.47
  -9  -1  -5    2.14    0.71
   9  -1   5    0.38    0.44
  -9   1  -5    1.52    0.60
  -9   1  -5    1.36    0.45
   9   1   5    1.81    0.35
   9   1   5    0.57    0.59
  10  -1   5   17.96    1.37
 -10  -1  -5   18.28    1.99
 -10  -1  -5   15.30    1.83
  10  -1   5   17.04    1.54
 -10   1  -5   18.13    1.92
 -10   1  -5   17.00    1.26
  10   1   5   18.47    1.15
  10   1   5   18.22    2.14
 -11  -1  -5    6.94    1.24
  11  -1   5    9.23    1.11
  11  -1   5    6.43    1.13
 -11  -1  -5    8.10    1.31
  11   1   5    8.86    0.74
 -11   1  -5    7.33    0.91
  11   1   5    7.78    1.45
 -11   1  -5    6.98    1.17
  12  -1   5   16.49    1.35
  12  -1   5   18.36    1.64
 -12  -1  -5   16.87    1.99
 -12  -1  -5   17.92    1.97
 -12   1  -5   17.63    1.94
  12   1   5   17.64    2.21
  12   1   5   16.44    1.31
 -12   1  -5   16.45    1.24
 -13  -1  -5    1.26    0.72
 -13  -1  -5    1.17    0.64
  13  -1   5    1.01    0.43
  13   1   5    0.91    0.33
 -13   1  -5    0.90    0.38
 -13   1  -5    1.25    0.62
 -14  -1  -5   21.42    1.94
  14  -1   5   21.84    1.68
 -14  -1  -5   20.20    2.30
 -14   1  -5   21.86    2.01
  14   1   5   21.56    1.47
 -14   1  -5   23.99    1.57
 -15  -1  -5    8.62    2.06
  15  -1   5   11.34    1.31
 -15  -1  -5    8.14    1.66
 -15   1  -5   11.14    1.71
  15   1   5    9.56    1.07
 -15   1  -5    7.60    1.19
 -16  -1  -5    0.63    0.63
 -16  -1  -5    1.96    0.73
 -16   1  -5    2.47    0.92
 -16   1  -5    2.32    0.54
  16   1   5    1.59    0.46
 -17   1  -5    2.54    0.53
 -17   1  -5    1.05    0.82
  18   1   5    0.78    0.34
 -21  -2   5    0.25    0.33
 -21   2   5    0.01    0.29
  20  -2  -5    1.33    0.57
 -20   2   5    0.11    0.43
  19  -2  -5    0.67    0.47
 -19  -2   5    1.73    1.12
 -19  -2   5    0.30    0.31
 -19   2   5    1.10    0.59
  19   2  -5    1.09    0.80
 -18  -2   5    0.75    0.41
  18  -2  -5    1.17    0.56
 -18  -2   5    1.02    0.66
 -18   2   5    0.36    0.43
 -18   2   5    1.09    0.66
  18   2  -5    1.04    0.91
  18   2  -5    2.19    0.60
 -17  -2   5    2.18    0.58
  17  -2  -5    1.78    0.61
 -17  -2   5    1.74    0.74
 -17   2   5    2.64    0.85
  17   2  -5    3.84    1.22
 -17   2   5    2.53    0.74
  17   2  -5    3.75    0.77
 -16  -2   5    1.15    0.44
  16  -2  -5   -0.05    0.37
 -16  -2   5    0.47    0.48
  16   2  -5    0.78    0.46
 -16   2   5    0.55    0.46
 -16   2   5    0.39    0.37
  16   2  -5    0.71    0.71
 -15  -2   5    0.40    0.36
  15  -2  -5   -0.19    0.28
 -15  -2   5    0.04    0.34
 -15   2   5    0.11    0.35
 -15   2   5    0.01    0.36
  15   2  -5    0.58    0.38
  15   2  -5    0.15    0.57
 -14  -2   5    5.23    0.85
  14  -2  -5    3.19    0.71
  14  -2  -5    2.09    0.58
 -14  -2   5    4.84    1.03
  14   2  -5    2.91    0.66
 -14   2   5    3.33    0.78
  14   2  -5    0.78    0.71
 -14   2   5    2.27    0.56
  13  -2  -5    3.30    0.65
  13  -2  -5    3.25    0.85
 -13  -2   5    2.09    0.52
 -13  -2   5    4.13    0.93
  13   2  -5    2.51    0.93
  13   2  -5    3.59    0.68
 -13   2   5    2.94    0.74
 -13   2   5    2.93    0.66
  12  -2  -5    1.12    0.41
  12  -2  -5    1.21    0.44
 -12  -2   5    0.88    0.52
 -12  -2   5    1.03    0.39
 -12   2   5    0.67    0.40
 -12   2   5    0.95    0.47
  12   2  -5    0.81    0.41
  12   2  -5    0.85    0.67
 -11  -2   5    0.78    0.37
  11  -2  -5    0.55    0.33
  11  -2  -5    1.45    0.40
 -11  -2   5    0.87    0.45
  11   2  -5    0.93    0.42
  11   2  -5    1.12    0.71
 -11   2   5    0.55    0.39
 -11   2   5    1.32    0.42
  10  -2  -5    0.32    0.25
  10  -2  -5    0.12    0.22
 -10  -2   5   -0.12    0.26
 -10  -2   5    0.32    0.26
  10   2  -5    0.13    0.35
  10   2  -5    0.07    0.46
 -10   2   5    0.02    0.23
 -10   2   5    0.36    0.33
  -9  -2   5    0.07    0.20
  -9  -2   5    0.00    0.30
   9  -2  -5   -0.12    0.18
   9  -2  -5   -0.32    0.16
  -9   2   5   -0.25    0.20
   9   2  -5    0.32    0.29
   9   2  -5   -0.27    0.28
  -9   2   5    0.14    0.21
   8  -2  -5    4.99    0.64
  -8  -2   5    4.57    0.78
   8  -2  -5    5.59    0.75
  -8  -2   5    7.53    0.78
  -8   2   5    5.59    0.52
   8   2  -5    5.15    0.96
  -8   2   5    6.00    0.80
   8   2  -5    6.42    0.76
  -7  -2   5    7.60    0.82
   7  -2  -5    7.54    0.69
   7  -2  -5    8.14    0.86
  -7   2   5    7.34    0.56
   7   2  -5    7.91    0.85
   7   2  -5    7.75    1.15
  -7   2   5    8.66    0.95
   6  -2  -5   13.10    1.03
  -6  -2   5   13.54    1.11
  -6  -2   5   14.55    1.16
  -6  -2   5   13.42    0.97
   6  -2  -5   15.05    1.02
  -6   2   5   14.31    1.04
  -6   2   5   14.11    0.78
   6   2  -5   14.56    1.24
   5  -2  -5    4.78    0.60
  -5  -2   5    5.02    0.72
   5  -2  -5    5.35    0.37
  -5  -2   5    5.84    0.69
  -5  -2   5    4.94    0.73
  -5   2   5    5.50    0.36
  -5   2   5    6.34    0.72
   5   2  -5    5.73    0.87
  -4  -2   5    4.83    0.68
  -4  -2   5    3.66    0.61
  -4  -2   5    4.88    0.61
   4  -2  -5    4.81    0.55
  -4   2   5    4.93    0.59
   4   2  -5    3.52    0.63
   3  -2  -5    0.61    0.21
  -3  -2   5    0.58    0.24
   3  -2  -5    0.65    0.13
  -3  -2   5    0.65    0.29
   3   2  -5    0.96    0.35
  -3   2   5    1.00    0.26
   3   2  -5    0.73    0.30
  -2  -2   5    5.42    0.64
  -2  -2   5    6.24    0.75
   2  -2  -5    4.71    0.36
   2  -2  -5    5.12    0.43
   2   2  -5    5.18    0.68
   2   2  -5    4.29    0.62
  -2   2   5    5.15    0.45
   1  -2  -5    7.49    0.53
  -1  -2   5    7.68    0.63
  -1  -2   5    8.02    0.85
   1   2  -5    8.63    0.97
  -1   2   5    7.89    0.54
   1   2  -5    8.31    0.89
   0  -2   5    0.18    0.16
   0  -2  -5    0.16    0.11
   0  -2   5    0.42    0.26
   0  -2  -5    0.32    0.36
   0   2  -5    0.49    0.27
   0   2   5    0.26    0.12
   0   2  -5    0.30    0.19
   1  -2   5   25.83    1.58
   1  -2   5   25.18    1.37
  -1  -2  -5   21.86    1.82
  -1  -2  -5   26.20    1.21
   1   2   5   24.90    1.20
  -1   2  -5   25.50    1.57
  -1   2  -5   26.96    1.40
  -2  -2  -5    3.52    0.80
   2  -2   5    4.71    0.67
  -2   2  -5    4.10    0.65
  -2   2  -5    3.66    0.42
  -3  -2  -5    2.76    0.55
  -3  -2  -5    1.84    0.62
   3  -2   5    1.72    0.45
   3  -2   5    2.54    0.55
  -3   2  -5    1.69    0.44
  -3   2  -5    1.49    0.25
   4  -2   5   12.27    1.03
  -4  -2  -5   12.78    1.66
  -4  -2  -5    9.92    0.94
   4  -2   5   11.02    0.99
  -4   2  -5   11.73    0.99
  -4   2  -5   10.90    0.63
  -5  -2  -5    9.07    1.09
   5  -2   5   11.53    1.39
  -5   2  -5    7.44    0.58
  -5   2  -5    8.19    0.47
  -5   2  -5    9.40    1.10
  -6  -2  -5    5.10    1.07
   6  -2   5    6.40    0.94
  -6  -2  -5    5.75    0.89
   6  -2   5    4.78    0.79
   6   2   5    6.54    1.22
  -6   2  -5    5.45    0.84
  -7  -2  -5    2.54    0.67
  -7  -2  -5    1.40    0.72
   7  -2   5    1.44    0.55
   7  -2   5    1.62    0.50
   7   2   5    2.34    0.92
  -7   2  -5    1.78    0.54
   8  -2   5    2.96    0.72
  -8  -2  -5    2.47    0.87
   8  -2   5    2.38    0.58
  -8  -2  -5    2.48    0.71
  -8   2  -5    2.92    0.71
   8   2   5    3.16    0.35
   8   2   5    3.56    1.09
   9  -2   5   11.06    1.40
  -9  -2  -5   11.56    1.64
  -9  -2  -5   11.46    1.49
   9  -2   5   12.27    1.36
   9   2   5    9.50    0.67
   9   2   5   10.86    1.74
  -9   2  -5   10.47    1.33
 -10  -2  -5   10.37    1.65
  10  -2   5   12.81    1.43
 -10  -2  -5   11.81    1.61
  10  -2   5   10.33    1.39
 -10   2  -5   10.78    1.49
  10   2   5   11.01    0.75
  10   2   5   12.17    1.95
 -11  -2  -5   13.95    1.88
  11  -2   5   15.17    1.56
  11  -2   5   12.31    1.58
 -11  -2  -5   12.41    1.66
 -11   2  -5   14.20    1.68
  11   2   5   14.22    0.92
  11   2   5   19.33    2.52
 -12  -2  -5    9.51    1.45
  12  -2   5    9.00    1.37
  12  -2   5    8.72    1.19
 -12  -2  -5   10.51    1.63
  12   2   5    8.85    0.71
 -12   2  -5    9.84    1.42
  12   2   5    9.71    1.82
 -13  -2  -5    1.56    0.75
  13  -2   5    1.24    0.50
 -13  -2  -5    0.32    0.48
  13  -2   5    2.12    0.80
 -13   2  -5    1.30    0.61
  13   2   5    0.75    0.30
  13   2   5    1.65    1.05
 -13   2  -5    1.17    0.26
 -14  -2  -5    2.96    0.98
 -14  -2  -5    1.04    0.72
 -14   2  -5    2.13    0.79
 -14   2  -5    2.37    0.32
  14   2   5    2.95    0.53
  14   2   5    1.50    1.02
 -15  -2  -5    5.52    1.28
  15   2   5    6.54    0.79
  15   2   5    7.92    1.80
 -16   2  -5    0.85    0.62
  16   2   5    1.18    0.37
  17   2   5    2.35    0.51
 -21  -3   5    0.37    0.40
 -21   3   5    0.66    0.37
 -20  -3   5    1.26    0.52
 -20   3   5    0.74    0.44
 -19  -3   5    0.57    0.35
 -19   3   5    0.94    0.47
 -18  -3   5    3.38    0.73
  18  -3  -5    6.17    0.93
  18   3  -5    5.37    0.97
 -18   3   5    4.90    0.94
  18   3  -5    2.27    1.84
  17  -3  -5    0.39    0.32
 -17  -3   5    0.72    0.34
 -17   3   5   -0.10    0.27
 -17   3   5    1.00    0.64
  17   3  -5   -0.01    0.53
  17   3  -5    0.71    0.52
  16  -3  -5   -0.28    0.21
 -16  -3   5    0.40    0.30
 -16   3   5   -0.27    0.26
  16   3  -5    0.71    0.43
 -16   3   5    0.75    0.46
  15  -3  -5    3.65    0.65
 -15  -3   5    2.68    0.59
 -15   3   5    2.57    0.81
 -15   3   5    2.46    0.63
  15   3  -5    2.75    1.06
  15   3  -5    2.40    0.65
  14  -3  -5    4.67    0.71
 -14  -3   5    4.41    0.72
 -14   3   5    3.56    0.69
  14   3  -5    3.61    0.73
  14   3  -5    3.80    1.27
 -14   3   5    3.93    0.94
  13  -3  -5    1.83    0.45
 -13  -3   5    2.36    0.51
 -13  -3   5    2.03    0.68
  13  -3  -5    2.62    0.67
  13   3  -5    2.70    1.01
  13   3  -5    1.69    0.55
 -13   3   5    1.75    0.64
 -13   3   5    2.59    0.57
 -12  -3   5   28.25    1.73
  12  -3  -5   26.84    1.91
 -12  -3   5   25.47    2.11
  12  -3  -5   28.11    1.65
 -12   3   5   27.58    2.08
  12   3  -5   27.17    2.91
 -12   3   5   25.44    1.68
  11  -3  -5    5.33    0.67
  11  -3  -5    6.19    0.95
 -11  -3   5    4.31    0.99
 -11  -3   5    4.97    0.72
 -11   3   5    7.28    1.15
 -11   3   5    5.75    0.76
  11   3  -5    4.57    1.23
  10  -3  -5   39.25    2.16
 -10  -3   5   38.01    2.21
  10  -3  -5   39.55    2.11
  10  -3  -5   41.86    2.42
 -10  -3   5   40.31    2.67
 -10   3   5   38.46    2.14
  10   3  -5   43.71    3.10
 -10   3   5   37.87    2.52
   9  -3  -5   49.44    2.84
  -9  -3   5   51.02    2.71
  -9  -3   5   47.00    3.06
   9  -3  -5   54.14    2.63
   9  -3  -5   52.42    2.61
  -9   3   5   54.66    3.03
  -9   3   5   48.10    2.57
  -8  -3   5   13.26    1.52
  -8  -3   5   12.13    1.46
   8  -3  -5   12.47    1.24
   8  -3  -5    9.98    0.80
   8  -3  -5   11.21    0.91
  -8  -3   5   11.02    0.93
  -8   3   5   10.25    0.78
   8   3  -5   10.48    1.56
  -8   3   5   11.92    1.36
   7  -3  -5    3.25    0.47
  -7  -3   5    4.02    0.80
   7  -3  -5    2.17    0.49
  -7  -3   5    2.46    0.66
   7  -3  -5    2.10    0.52
  -7  -3   5    3.06    0.55
  -7   3   5    1.92    0.54
   7   3  -5    3.82    0.94
  -7   3   5    3.28    0.43
   6  -3  -5   17.96    1.03
  -6  -3   5   16.47    1.40
  -6  -3   5   17.36    1.40
  -6  -3   5   17.99    1.21
   6  -3  -5   18.01    1.22
  -6   3   5   15.78    0.98
   6   3  -5   16.59    1.80
  -6   3   5   16.35    1.27
  -5  -3   5    5.06    0.71
  -5  -3   5    4.99    0.83
  -5  -3   5    5.89    0.91
   5  -3  -5    5.31    0.54
   5  -3  -5    5.03    0.67
  -5   3   5    5.38    0.54
  -5   3   5    6.67    0.84
   5   3  -5    3.76    0.82
  -4  -3   5   19.94    1.45
   4  -3  -5   19.05    1.07
  -4  -3   5   20.16    1.44
   4  -3  -5   19.32    1.21
   4   3  -5   16.84    1.51
  -4   3   5   19.57    1.29
   3  -3  -5    0.26    0.19
   3  -3  -5    0.57    0.20
  -3  -3   5    0.01    0.24
   3  -3  -5    0.67    0.50
   3   3  -5    0.43    0.37
  -3   3   5    0.37    0.23
  -2  -3   5   29.80    1.96
   2  -3  -5   30.48    1.66
  -2  -3   5   32.58    1.88
   2  -3  -5   31.70    2.24
   2  -3  -5   32.31    1.67
   2   3  -5   31.01    2.02
   2   3  -5   33.10    2.00
  -2   3   5   32.63    1.75
   1  -3  -5   14.26    0.87
   1  -3  -5   14.25    1.68
  -1  -3   5   14.76    1.04
   1  -3  -5   13.50    0.93
  -1  -3   5   15.56    1.19
   1   3  -5   14.58    1.17
  -1   3   5   14.50    0.92
   1   3  -5   14.41    1.18
   0  -3   5   16.10    1.07
   0  -3   5   16.13    1.26
   0  -3  -5   14.69    1.74
   0  -3  -5   17.15    0.92
   0   3   5   17.28    0.98
   0   3  -5   16.66    1.27
   0   3  -5   15.06    1.19
   1  -3   5    1.33    0.49
  -1  -3  -5    1.07    0.67
  -1  -3  -5    1.15    0.20
   1  -3   5    0.65    0.24
  -1   3  -5    0.82    0.35
  -1   3  -5    1.13    0.45
   2  -3   5   13.36    1.38
   2  -3   5   13.14    0.84
  -2  -3  -5   11.96    1.64
   2  -3   5   13.50    1.67
  -2   3  -5   12.47    1.11
  -2   3  -5   13.40    0.97
   3  -3   5   20.41    1.55
  -3  -3  -5   24.26    2.48
   3  -3   5   21.01    1.53
   3  -3   5   23.11    1.22
  -3   3  -5   21.98    1.55
  -3   3  -5   19.47    1.24
  -4  -3  -5   47.65    3.30
   4  -3   5   51.70    2.86
   4  -3   5   48.77    2.83
  -4   3  -5   49.03    2.79
  -4   3  -5   47.50    2.35
   5  -3   5    0.81    0.44
  -5  -3  -5    0.95    0.63
   5  -3   5    1.71    0.58
   5   3   5    2.22    0.89
  -5   3  -5    1.64    0.53
  -6  -3  -5    5.94    1.29
   6  -3   5    6.27    0.98
   6  -3   5    7.80    1.11
  -6   3  -5    6.04    0.94
   6   3   5   10.32    1.73
  -7  -3  -5   12.26    1.81
  -7  -3  -5    7.68    1.15
   7  -3   5   10.37    1.32
   7  -3   5    8.33    1.13
  -7   3  -5    8.62    1.21
   7   3   5    8.75    2.62
   8  -3   5    0.06    0.36
  -8  -3  -5    0.48    0.47
  -8  -3  -5   -0.34    0.40
   8  -3   5    0.39    0.34
  -8   3  -5   -0.17    0.56
   8   3   5   -0.19    0.59
   9  -3   5    0.34    0.41
  -9  -3  -5    0.04    0.40
   9  -3   5   -0.02    0.29
  -9  -3  -5    0.20    0.61
   9   3   5    0.07    0.63
  -9   3  -5    0.20    0.41
 -10  -3  -5    2.87    0.95
  10  -3   5    1.20    0.61
  10  -3   5    0.98    0.50
 -10  -3  -5    0.80    0.61
  10   3   5    1.57    0.87
 -10   3  -5    1.47    0.56
  11  -3   5   28.48    2.29
  11  -3   5   34.64    2.32
 -11  -3  -5   28.46    2.39
 -11  -3  -5   29.89    2.66
 -11   3  -5   34.64    2.38
  11   3   5   34.85    3.13
 -12  -3  -5   17.66    2.10
  12  -3   5   20.10    2.18
 -12   3  -5   24.18    1.94
  12   3   5   14.94    2.49
 -13  -3  -5    2.37    0.89
 -13   3  -5    3.08    0.88
  13   3   5    5.21    1.52
 -14  -3  -5   15.38    2.07
  14   3   5   19.21    2.94
  14   3   5   15.03    0.92
 -14   3  -5   13.44    1.82
 -15  -3  -5    5.68    1.70
 -15   3  -5    5.18    1.10
  15   3   5    7.78    0.63
  15   3   5    8.58    1.94
 -16   3  -5    7.37    1.35
 -19  -4   5    0.12    0.23
 -19   4   5    0.60    0.34
 -18  -4   5    5.57    0.90
 -18   4   5    5.67    0.96
 -17  -4   5   11.92    1.30
 -17   4   5   11.52    1.38
 -16  -4   5    2.01    0.53
 -16   4   5    2.28    0.59
 -15  -4   5    0.32    0.25
  15   4  -5    0.53    0.76
 -15   4   5    0.73    0.58
 -15   4   5    0.59    0.38
  14  -4  -5    2.33    0.42
 -14  -4   5    2.93    0.58
  14   4  -5    3.36    1.38
 -14   4   5    2.84    0.63
 -14   4   5    2.44    0.88
 -13  -4   5   10.91    0.96
 -13   4   5   11.42    1.00
  13   4  -5    7.98    1.74
 -13   4   5    7.33    1.32
 -12  -4   5    3.37    0.61
  12  -4  -5    3.20    0.49
  12  -4  -5    4.61    0.80
  12   4  -5    4.03    1.29
 -12   4   5    3.30    0.60
 -12   4   5    3.45    0.86
  11  -4  -5    3.41    0.50
 -11  -4   5    3.46    0.95
 -11  -4   5    2.61    0.82
  11  -4  -5    3.13    0.71
  11  -4  -5    2.67    0.55
 -11  -4   5    2.23    0.51
 -11   4   5    2.06    0.67
 -11   4   5    2.58    0.53
  11   4  -5    3.22    1.14
  10  -4  -5    1.10    0.33
 -10  -4   5    0.95    0.57
 -10  -4   5    0.77    0.48
  10  -4  -5    1.06    0.39
  10  -4  -5    1.14    0.47
 -10  -4   5    1.11    0.38
  10  -4  -5    0.16    0.27
 -10   4   5    0.88    0.33
 -10   4   5    1.65    0.60
  10   4  -5    0.09    0.61
   9  -4  -5   18.65    1.27
   9  -4  -5   17.65    1.43
  -9  -4   5   14.98    2.62
  -9  -4   5   18.93    1.33
   9  -4  -5   16.94    1.48
   9  -4  -5   18.15    1.25
  -9   4   5   19.46    1.63
   9   4  -5   20.13    2.56
  -9   4   5   19.81    1.25
   8  -4  -5   10.68    1.22
  -8  -4   5   10.15    1.43
  -8  -4   5   12.37    1.58
  -8  -4   5   10.32    0.93
   8  -4  -5   12.00    0.91
   8  -4  -5    9.27    1.06
   8  -4  -5   11.40    1.38
  -8   4   5   10.19    0.83
   8   4  -5    8.88    1.64
  -8   4   5   11.34    1.40
   7  -4  -5    1.44    0.38
  -7  -4   5    1.19    0.43
   7  -4  -5    1.98    0.53
   7  -4  -5    2.19    0.69
  -7  -4   5    2.49    0.69
  -7  -4   5    1.51    0.62
  -7   4   5    1.13    0.49
  -7   4   5    1.59    0.39
   7   4  -5    1.37    0.83
  -6  -4   5    0.05    0.37
   6  -4  -5    0.43    0.28
   6  -4  -5    0.62    0.33
  -6  -4   5    0.64    0.36
  -6  -4   5    0.79    0.48
   6  -4  -5    1.09    0.54
  -6   4   5    0.86    0.41
   6   4  -5    1.13    0.69
  -5  -4   5   -0.57    0.27
   5  -4  -5   -0.24    0.19
   5  -4  -5    0.22    0.43
  -5  -4   5   -0.01    0.25
  -5  -4   5   -0.14    0.28
   5  -4  -5   -0.10    0.21
  -5   4   5    0.15    0.29
   5   4  -5   -0.30    0.43
  -4  -4   5   14.66    1.52
   4  -4  -5   15.11    1.83
  -4  -4   5   14.51    1.55
   4  -4  -5   16.21    1.05
  -4   4   5   13.07    1.16
   4   4  -5   17.63    2.01
  -3  -4   5   21.17    1.59
  -3  -4   5   20.87    1.63
   3  -4  -5   21.18    1.89
   3  -4  -5   21.64    1.32
   3  -4  -5   20.12    1.33
   3   4  -5   23.09    1.90
  -3   4   5   20.54    1.44
   2  -4  -5   26.61    1.52
   2  -4  -5   24.47    1.44
   2  -4  -5   27.53    2.44
  -2  -4   5   24.69    1.85
  -2  -4   5   23.94    1.78
   2   4  -5   23.24    1.92
  -2   4   5   21.70    1.50
   1  -4  -5    0.62    0.32
   1  -4  -5    0.56    0.61
   1  -4  -5    0.18    0.18
  -1  -4   5    0.51    0.33
  -1  -4   5   -0.16    0.25
  -1   4   5    0.64    0.30
   1   4  -5    0.57    0.46
   1   4  -5    0.07    0.34
   0  -4  -5    4.33    0.70
   0  -4  -5    5.13    0.53
   0  -4   5    4.00    0.63
   0  -4   5    2.96    0.67
   0  -4  -5    2.81    0.89
   0   4  -5    4.41    0.92
   0   4  -5    3.81    0.78
   1  -4   5    7.64    1.12
  -1  -4  -5    6.84    0.52
  -1  -4  -5    8.04    1.48
   1  -4   5    7.50    0.82
  -1  -4  -5    7.10    0.93
   1  -4   5    7.29    1.05
  -1   4  -5    8.86    1.15
  -1   4  -5    6.45    1.01
   2  -4   5    0.05    0.33
  -2  -4  -5    0.28    0.13
   2  -4   5    0.78    0.28
   2  -4   5    0.40    0.37
  -2  -4  -5   -0.25    0.50
  -2   4  -5    0.01    0.40
  -2   4  -5    1.01    0.48
   3  -4   5    0.42    0.38
   3  -4   5    0.52    0.24
   3  -4   5    0.35    0.41
  -3  -4  -5   -0.25    0.45
  -3   4  -5    1.10    0.46
  -3   4  -5    0.45    0.39
   4  -4   5    4.45    0.50
   4  -4   5    3.02    0.74
  -4  -4  -5    4.76    1.24
   4  -4   5    2.95    0.76
  -4   4  -5    3.31    0.57
  -4   4  -5    4.64    0.88
   5  -4   5   13.34    1.52
  -5  -4  -5   10.60    1.76
   5  -4   5   12.31    1.46
  -5   4  -5   13.25    2.21
  -6  -4  -5   22.48    2.61
   6  -4   5   21.75    1.76
   6  -4   5   23.16    1.82
   6   4   5   20.88    2.74
  -6   4  -5   23.16    1.79
   7  -4   5    0.81    0.49
  -7  -4  -5   -0.30    0.49
   7  -4   5    0.19    0.38
  -7   4  -5    0.97    0.47
   7   4   5    1.12    0.81
   8  -4   5   -0.05    0.39
  -8  -4  -5    1.27    0.70
   8  -4   5    0.20    0.39
  -8   4  -5    0.69    0.42
   8   4   5    0.77    0.73
   9  -4   5    1.97    0.69
  -9  -4  -5    1.78    0.91
  -9  -4  -5    1.02    0.57
   9  -4   5    1.57    0.62
   9   4   5    3.49    1.19
  -9   4  -5    1.89    0.67
  10  -4   5    1.34    0.66
 -10  -4  -5    0.98    0.59
 -10   4  -5    0.82    0.46
  10   4   5    0.80    0.89
 -11  -4  -5    5.60    1.20
  11   4   5    6.35    1.69
 -11   4  -5    4.13    0.93
 -12  -4  -5   -0.22    0.52
 -12   4  -5    0.02    0.38
  12   4   5    0.55    0.81
 -13  -4  -5    1.15    0.76
  13   4   5    1.39    1.08
 -13   4  -5    1.37    0.69
  14   4   5    6.94    2.24
 -14   4  -5    9.47    1.52
 -15   4  -5    0.17    0.36
 -17  -5   5    3.44    0.76
 -17   5   5    4.64    0.85
 -16  -5   5    0.45    0.27
 -16   5   5    1.16    0.39
 -15  -5   5    0.45    0.27
 -14  -5   5    2.46    0.54
 -14   5   5    2.65    0.59
 -13  -5   5    0.07    0.16
  13  -5  -5    0.57    0.36
 -13   5   5   -0.28    0.27
 -13   5   5    0.58    0.32
  13   5  -5   -0.15    0.63
  12  -5  -5    0.06    0.25
 -12  -5   5    0.35    0.20
  12  -5  -5    0.30    0.24
  12  -5  -5    0.28    0.15
 -12   5   5    0.53    0.71
  12   5  -5    1.19    0.93
 -12   5   5    0.73    0.37
 -11  -5   5    0.33    0.23
  11  -5  -5    0.12    0.16
  11  -5  -5   -0.03    0.26
  11  -5  -5    1.37    0.59
 -11   5   5    0.32    0.25
 -11   5   5    0.11    0.35
  11   5  -5    1.37    0.93
  10  -5  -5    0.49    0.41
  10  -5  -5   -0.09    0.19
  10  -5  -5    0.03    0.29
 -10  -5   5   -0.15    0.15
 -10   5   5   -0.10    0.19
  10   5  -5   -0.91    0.52
 -10   5   5   -0.37    0.28
   9  -5  -5    1.77    0.58
   9  -5  -5    1.75    0.48
   9  -5  -5    2.57    0.63
   9  -5  -5    1.52    0.48
  -9  -5   5    1.11    0.39
   9   5  -5    1.91    1.03
  -9   5   5    2.17    0.68
  -9   5   5    1.66    0.44
  -8  -5   5    7.31    1.51
  -8  -5   5    5.72    0.83
   8  -5  -5    5.77    0.81
   8  -5  -5    5.96    0.96
  -8  -5   5    7.35    1.31
   8  -5  -5    7.61    1.14
  -8   5   5    5.96    1.05
  -8   5   5    4.58    0.71
   8   5  -5    5.27    1.47
  -7  -5   5    4.70    1.03
   7  -5  -5    4.55    0.99
   7  -5  -5    6.05    0.93
  -7  -5   5    8.45    1.37
  -7  -5   5    4.92    0.77
   7  -5  -5    6.29    0.80
  -7   5   5    5.13    0.97
   7   5  -5    6.31    1.45
  -6  -5   5    0.43    0.34
  -6  -5   5    1.54    0.65
  -6  -5   5    1.51    0.65
   6  -5  -5    3.37    0.66
   6  -5  -5    1.75    0.46
   6   5  -5    1.08    0.76
  -6   5   5    2.12    0.62
  -5  -5   5    8.22    1.04
  -5  -5   5   10.76    1.49
   5  -5  -5    8.95    0.99
   5  -5  -5    9.40    1.43
   5  -5  -5    7.93    1.01
  -5  -5   5   10.19    1.40
   5   5  -5    6.84    1.41
  -5   5   5    7.95    1.13
   4  -5  -5    1.98    0.49
  -4  -5   5    1.74    0.75
   4  -5  -5    2.46    0.54
  -4  -5   5    1.37    0.57
   4  -5  -5    2.25    0.75
  -4   5   5    1.99    0.59
   4   5  -5    1.26    0.79
  -3  -5   5   46.43    2.85
   3  -5  -5   43.23    2.52
  -3  -5   5   48.77    3.00
   3  -5  -5   47.55    3.20
   3  -5  -5   46.45    2.53
   3   5  -5   45.90    3.28
  -2  -5   5    3.91    0.85
   2  -5  -5    3.48    0.64
   2  -5  -5    4.12    0.96
  -2  -5   5    3.07    0.71
   2  -5  -5    4.60    1.10
   2   5  -5    3.35    0.96
  -1  -5   5    2.20    0.72
  -1  -5   5    1.89    0.54
   1  -5  -5    3.10    0.52
  -1  -5   5    2.35    0.64
   1  -5  -5    3.31    1.03
   1  -5  -5    2.37    0.59
   1   5  -5    2.91    0.82
   0  -5  -5    1.06    0.47
   0  -5  -5    1.38    0.77
   0  -5   5    1.25    0.57
   0  -5   5    0.68    0.44
   0  -5  -5    0.74    0.28
   0  -5   5    0.38    0.34
   0   5  -5    2.58    0.80
   0   5  -5    1.20    0.51
   1  -5   5    2.64    0.74
   1  -5   5    2.22    0.51
  -1  -5  -5    1.95    0.35
  -1  -5  -5    3.37    0.71
   1  -5   5    1.73    0.61
  -1  -5  -5    1.83    0.79
  -1   5  -5    2.22    0.67
  -1   5  -5    2.59    0.74
   2  -5   5    0.35    0.38
   2  -5   5    0.32    0.25
   2  -5   5    0.21    0.34
  -2  -5  -5   -0.12    0.11
  -2  -5  -5    0.41    0.36
  -2  -5  -5   -0.28    0.42
  -2   5  -5    0.01    0.32
  -2   5  -5   -0.30    0.35
   3  -5   5    3.60    0.85
   3  -5   5    4.54    0.58
   3  -5   5    3.66    0.86
  -3  -5  -5    4.80    0.85
  -3  -5  -5    4.90    1.29
  -3   5  -5    3.52    0.81
  -3   5  -5    2.67    0.68
   4  -5   5    8.97    0.69
  -4  -5  -5    8.69    1.59
   4  -5   5    9.58    1.34
   4  -5   5    7.34    1.21
  -4   5  -5   11.61    1.50
  -5  -5  -5   31.67    3.36
   5  -5   5   34.36    2.40
  -5   5  -5   33.25    2.38
   6  -5   5    5.33    1.01
  -6  -5  -5    3.35    1.29
   6  -5   5    4.63    0.97
  -6   5  -5    5.50    1.01
   7  -5   5    2.41    0.76
  -7   5  -5    1.37    0.59
   8  -5   5    4.26    0.97
  -8   5  -5    6.57    1.18
  -9   5  -5    0.95    0.50
 -10   5  -5    0.02    0.41
 -11  -5  -5    2.04    0.85
 -11   5  -5    1.10    0.59
 -12  -5  -5    0.79    0.80
 -12   5  -5    0.04    0.35
 -13   5  -5    2.12    0.74
 -14  -6   5    3.99    0.71
 -13  -6   5    1.90    0.45
 -13   6   5    1.84    0.52
  12  -6  -5    3.10    0.67
 -12  -6   5    2.20    0.48
 -12   6   5    2.25    0.54
 -11  -6   5    0.34    0.24
  11  -6  -5    1.26    0.34
  11  -6  -5    0.89    0.41
 -11   6   5    1.03    0.66
 -11   6   5    0.81    0.40
  10  -6  -5    0.03    0.27
  10  -6  -5    0.76    0.35
 -10  -6   5    0.57    0.26
  10  -6  -5    0.31    0.20
 -10   6   5    0.21    0.42
  10   6  -5    0.89    0.92
  -9  -6   5    0.39    0.23
   9  -6  -5    0.21    0.34
   9  -6  -5    0.22    0.26
   9  -6  -5    0.85    0.43
   9   6  -5    0.89    0.89
   8  -6  -5    7.28    0.97
   8  -6  -5    5.79    1.03
  -8  -6   5    6.16    0.88
   8   6  -5    5.52    1.64
  -7  -6   5    0.34    0.35
   7  -6  -5    0.69    0.41
   7  -6  -5    0.85    0.39
   7  -6  -5    0.54    0.47
   7   6  -5    0.48    0.89
   6  -6  -5    4.37    1.01
   6  -6  -5    6.03    0.93
   6  -6  -5    3.98    0.73
   6   6  -5    4.67    1.33
   5  -6  -5    2.20    0.54
   5  -6  -5    1.21    0.44
   5  -6  -5    0.81    0.61
  -5  -6   5    1.64    0.53
  -5  -6   5    2.02    0.69
   5   6  -5    1.53    0.91
  -4  -6   5   15.89    1.78
   4  -6  -5   14.47    1.45
   4  -6  -5   12.58    1.81
  -4  -6   5   12.82    1.55
   4  -6  -5   12.25    1.12
   4   6  -5   10.09    1.92
   3  -6  -5    1.27    0.70
   3  -6  -5    0.79    0.32
  -3  -6   5    0.53    0.47
  -3  -6   5   -0.14    0.26
   3  -6  -5   -0.04    0.24
   3   6  -5    0.49    0.67
   2  -6  -5   21.42    2.49
   2  -6  -5   23.08    1.53
  -2  -6   5   23.92    1.84
   2  -6  -5   21.66    1.63
  -2  -6   5   23.35    1.83
   2   6  -5   22.60    2.67
   1  -6  -5    1.34    0.74
  -1  -6   5    1.58    0.52
  -1  -6   5    0.66    0.47
   1  -6  -5    1.14    0.44
   1  -6  -5    0.73    0.30
  -1  -6   5    1.29    0.85
   0  -6  -5   10.22    1.72
   0  -6   5   13.03    1.61
   0  -6   5    8.53    1.12
   0  -6  -5    8.18    0.76
   0  -6   5   10.71    1.58
   0  -6  -5   11.30    1.32
   0   6  -5    8.29    1.54
   1  -6   5    0.98    0.60
  -1  -6  -5    2.25    0.96
   1  -6   5    1.49    0.59
   1  -6   5    1.17    0.44
  -1  -6  -5    1.84    0.58
  -1  -6  -5    0.72    0.26
  -1   6  -5    1.91    0.70
  -1   6  -5    0.37    0.54
  -2  -6  -5    4.38    0.50
  -2  -6  -5    3.96    1.23
  -2  -6  -5    4.37    0.88
   2  -6   5    5.51    1.03
   2  -6   5    4.66    1.09
   2  -6   5    5.28    0.74
  -2   6  -5    3.22    0.90
  -2   6  -5    4.49    1.06
   3  -6   5    0.56    0.26
  -3   6  -5   -0.27    0.28
   4  -6   5   22.18    1.31
  -4  -6  -5   18.13    1.72
  -4   6  -5   21.20    1.87
   5  -6   5    3.14    0.42
  -5  -6  -5    2.49    0.72
  -5   6  -5    3.03    0.82
  -6   6  -5   18.43    2.07
  -7   6  -5    1.72    0.66
  -8   6  -5    2.31    0.74
  -9   6  -5    3.37    0.90
 -10   6  -5    3.51    0.93
 -11   6  -5    0.48    0.44
 -10  -7   5    1.17    0.36
   9  -7  -5    0.16    0.30
  -9  -7   5    0.74    0.28
   8  -7  -5    0.40    0.37
   8  -7  -5    0.24    0.42
  -8  -7   5    0.02    0.26
  -8  -7   5    0.33    0.28
   7  -7  -5   23.85    1.86
  -7  -7   5   16.16    1.41
  -7  -7   5   20.16    2.07
   7   7  -5   12.89    2.46
   6  -7  -5    7.34    1.02
  -6  -7   5    3.92    0.77
   6  -7  -5    7.27    1.23
  -6  -7   5    4.18    0.98
   6   7  -5    4.73    1.47
   5  -7  -5    0.39    0.36
   5  -7  -5    0.52    0.51
  -5  -7   5    0.14    0.37
  -5  -7   5    0.47    0.38
   5  -7  -5    1.13    0.57
   5   7  -5    0.17    0.75
  -4  -7   5    0.21    0.31
   4  -7  -5    0.11    0.24
   4  -7  -5    0.41    0.28
   4  -7  -5    0.65    0.49
   4   7  -5   -0.06    0.56
  -3  -7   5    4.88    0.98
   3  -7  -5    4.99    0.82
   3  -7  -5    4.25    1.10
   3  -7  -5    5.28    0.92
   3   7  -5    5.69    1.45
  -2  -7   5    0.87    0.44
   2  -7  -5    0.56    0.49
  -2  -7   5   -0.05    0.25
   2  -7  -5    0.58    0.35
   2   7  -5   -0.30    0.43
   1  -7  -5    1.16    0.48
  -1  -7   5    4.35    0.86
   1  -7  -5    2.09    0.47
   1   7  -5    2.01    0.97
   0  -7  -5    2.24    0.44
   0  -7   5    2.91    0.69
   0  -7  -5    1.85    0.60
   0   7  -5    2.95    0.99
   1  -7   5    0.53    0.34
  -1  -7  -5    0.69    0.28
  -1  -7  -5    0.16    0.29
  -1   7  -5    0.82    0.57
   2  -7   5    1.11    0.41
  -2  -7  -5    0.49    0.19
   3  -7   5    3.30    0.57
   4  -7   5    0.93    0.33
  -4   7  -5    0.61    0.49
  -5   7  -5    2.40    0.82
  -6   7  -5    1.97    0.74
  -7   7  -5   -0.13    0.27
  -6  -8   5    0.39    0.33
  -5  -8   5    5.61    0.96
   4   8  -5    1.91    1.04
   3   8  -5    1.47    0.96
   2   8  -5    5.11    1.79
  22   0  -6   11.67    2.02
 -21   0   6    0.49    0.46
  21   0  -6    0.08    0.49
  20   0  -6    5.07    1.23
 -20   0   6    5.21    1.18
 -20   0   6    4.60    1.05
 -19   0   6   -0.15    0.41
 -19   0   6    0.43    0.41
  19   0  -6    0.48    0.45
 -19   0   6    1.21    0.56
 -18   0   6    8.58    1.29
 -18   0   6    8.09    1.25
 -18   0   6    7.43    1.32
  18   0  -6    7.27    1.43
 -17   0   6    0.67    0.49
 -17   0   6    0.67    0.50
 -17   0   6   -0.26    0.26
  17   0  -6    0.39    0.59
 -16   0   6    0.34    0.44
 -16   0   6   -0.12    0.29
  16   0  -6   -0.65    0.25
  16   0  -6   -0.36    0.21
 -16   0   6    0.14    0.34
 -15   0   6    0.24    0.29
 -15   0   6    0.46    0.35
  15   0  -6    0.25    0.51
 -15   0   6   -0.46    0.23
  15   0  -6    0.62    0.35
 -14   0   6   56.41    3.13
 -14   0   6   56.10    3.13
  14   0  -6   53.30    3.05
 -14   0   6   50.69    3.15
  14   0  -6   50.62    3.31
 -13   0   6   -0.37    0.29
  13   0  -6   -0.27    0.30
 -13   0   6    0.13    0.30
  13   0  -6    0.33    0.36
 -13   0   6    0.29    0.30
  12   0  -6    1.93    0.52
  12   0  -6    1.89    0.60
 -12   0   6    1.54    0.51
 -12   0   6    0.63    0.43
 -12   0   6    1.57    0.51
  11   0  -6    0.17    0.28
 -11   0   6   -0.20    0.18
 -11   0   6   -0.07    0.31
 -11   0   6    0.00    0.28
  11   0  -6    0.30    0.34
  10   0  -6   38.20    2.30
 -10   0   6   36.80    2.19
  10   0  -6   37.47    2.16
 -10   0   6   36.27    2.14
  -9   0   6   -0.13    0.24
  -9   0   6    0.23    0.23
   9   0  -6   -0.03    0.22
   8   0  -6    7.62    0.87
   8   0  -6    6.30    0.74
  -8   0   6    5.74    0.72
  -8   0   6    5.23    0.76
   7   0  -6   -0.09    0.15
   7   0  -6   -0.07    0.19
  -7   0   6    0.04    0.16
  -7   0   6    0.01    0.21
   6   0  -6   73.39    3.43
  -6   0   6   69.36    3.36
  -6   0   6   69.49    3.45
   6   0  -6   63.60    3.34
   5   0  -6   -0.10    0.14
  -5   0   6   -0.08    0.11
  -5   0   6   -0.09    0.18
  -5   0   6    0.06    0.14
   5   0  -6   -0.09    0.13
   4   0  -6    2.73    0.46
  -4   0   6    3.19    0.56
  -4   0   6    3.11    0.38
  -4   0   6    2.68    0.40
   4   0  -6    3.72    0.50
  -3   0   6    0.13    0.14
   3   0  -6    0.04    0.12
   3   0  -6   -0.09    0.19
   3   0  -6    0.39    0.20
   2   0  -6   43.36    2.38
   2   0  -6   46.02    2.17
   2   0  -6   45.29    2.25
  -2   0   6   45.10    2.24
  -2   0   6   45.81    2.17
   1   0  -6   -0.01    0.14
  -1   0   6   -0.09    0.15
  -1   0   6   -0.03    0.14
   0   0   6    5.60    0.51
   0   0  -6    5.54    0.51
   1   0   6   -0.04    0.17
  -1   0  -6   -0.03    0.17
   2   0   6    0.39    0.26
  -2   0  -6    0.05    0.18
  -3   0  -6    0.01    0.21
   3   0   6   -0.20    0.16
   4   0   6    3.01    0.57
  -4   0  -6    2.57    0.63
  -4   0  -6    2.32    0.51
   4   0   6    1.96    0.40
   5   0   6    0.01    0.16
  -5   0  -6    0.18    0.38
   5   0   6   -0.16    0.21
  -5   0  -6   -0.02    0.23
  -6   0  -6   48.26    2.82
  -6   0  -6   48.09    2.93
   6   0   6   52.13    2.59
  -7   0  -6   -0.20    0.24
   7   0   6   -0.28    0.12
  -7   0  -6   -0.45    0.29
   7   0   6    0.00    0.33
  -8   0  -6    0.71    0.45
   8   0   6    0.48    0.28
  -8   0  -6    0.53    0.50
   8   0   6    0.48    0.40
   9   0   6   -0.11    0.20
  -9   0  -6    0.27    0.43
  -9   0  -6    0.47    0.49
   9   0   6    0.44    0.36
  10   0   6    2.10    0.49
 -10   0  -6    2.31    0.67
 -10   0  -6    2.03    0.69
 -11   0  -6   -0.36    0.40
  11   0   6   -0.18    0.22
 -11   0  -6    0.04    0.42
  12   0   6   13.92    1.14
 -12   0  -6   16.89    2.01
 -12   0  -6   13.02    1.52
 -13   0  -6    0.56    0.53
  13   0   6   -0.18    0.20
 -13   0  -6    0.17    0.38
  14   0   6    0.91    0.39
 -14   0  -6    1.84    0.68
 -14   0  -6    2.29    0.82
 -15   0  -6    0.14    0.34
 -15   0  -6   -0.23    0.48
  15   0   6    0.34    0.57
 -16   0  -6    3.62    0.83
 -16   0  -6    2.45    0.91
  16   0   6    3.26    0.67
 -17   0  -6    1.04    0.50
 -18   0  -6    1.92    0.64
  22  -1  -6    4.20    1.16
  21  -1  -6    0.86    0.60
 -21   1   6    0.25    0.41
  21   1  -6    0.95    0.74
 -20  -1   6    6.03    1.10
  20  -1  -6    5.10    1.23
 -20  -1   6    6.63    1.35
 -20   1   6    7.37    1.34
  20   1  -6    7.74    1.72
 -20   1   6    6.98    1.24
  19  -1  -6    9.81    1.61
 -19  -1   6    8.19    1.50
 -19  -1   6   11.23    1.64
  19   1  -6    9.52    1.75
 -19   1   6    9.49    1.52
 -19   1   6   13.27    1.72
 -19   1   6   13.44    1.86
 -18  -1   6    1.14    0.67
 -18  -1   6    1.87    0.62
  18  -1  -6    1.72    0.70
 -18   1   6    1.34    0.58
  18   1  -6    1.61    0.89
 -18   1   6    2.20    0.78
 -18   1   6    0.21    0.42
 -17  -1   6    0.44    0.41
 -17  -1   6    0.28    0.36
 -17  -1   6   -0.37    0.33
  17  -1  -6    0.32    0.48
 -17   1   6    0.83    0.45
  17   1  -6   -0.22    0.44
  17   1  -6    0.10    0.30
 -17   1   6    0.27    0.40
 -17   1   6   -0.37    0.25
 -16  -1   6   -0.29    0.20
 -16  -1   6    0.42    0.39
 -16  -1   6    0.23    0.41
  16  -1  -6    0.99    0.55
 -16   1   6    0.01    0.35
  16   1  -6   -0.07    0.26
 -16   1   6    0.24    0.36
 -16   1   6   -0.03    0.31
  16   1  -6    0.08    0.42
  15  -1  -6   17.78    1.61
 -15  -1   6   20.40    1.63
  15  -1  -6   14.99    1.62
 -15  -1   6   18.44    1.47
 -15  -1   6   20.13    1.73
  15   1  -6   18.04    1.45
 -15   1   6   16.98    1.49
  15   1  -6   16.89    2.13
 -15   1   6   13.23    1.61
 -15   1   6   18.05    1.56
  14  -1  -6    6.76    1.36
 -14  -1   6    5.09    0.92
  14  -1  -6    6.50    1.03
 -14  -1   6    5.72    0.88
  14   1  -6    5.80    1.22
  14   1  -6    9.76    1.16
 -14   1   6    5.26    0.90
 -14   1   6    5.94    1.00
 -14   1   6    6.41    1.03
 -13  -1   6    1.92    0.62
  13  -1  -6    3.28    0.72
 -13  -1   6    2.29    0.57
  13  -1  -6    2.97    0.66
 -13   1   6    2.30    0.63
 -13   1   6    2.28    0.65
 -13   1   6    1.95    0.57
  13   1  -6    2.37    0.62
  12  -1  -6  106.74    5.27
 -12  -1   6  109.12    5.21
 -12  -1   6  107.75    5.38
  12  -1  -6  108.49    5.31
 -12   1   6  109.00    5.37
  12   1  -6  101.03    5.20
  12   1  -6  106.53    5.67
 -12   1   6  100.32    5.19
 -11  -1   6   24.02    1.76
 -11  -1   6   24.05    1.63
  11  -1  -6   25.50    1.70
  11  -1  -6   28.15    1.77
 -11   1   6   25.77    1.77
  11   1  -6   25.19    1.98
 -11   1   6   30.20    1.83
  11   1  -6   24.11    1.66
 -11   1   6   25.58    1.66
 -10  -1   6    0.57    0.39
 -10  -1   6    0.49    0.28
  10  -1  -6    0.00    0.19
  10  -1  -6   -0.01    0.24
  10   1  -6   -0.15    0.23
 -10   1   6    0.23    0.27
 -10   1   6    0.04    0.31
  10   1  -6    0.42    0.41
 -10   1   6    0.81    0.35
   9  -1  -6   12.92    1.01
   9  -1  -6   12.44    0.97
  -9  -1   6   11.68    1.05
  -9  -1   6   12.32    0.96
   9   1  -6   11.59    1.31
  -9   1   6   11.93    1.00
  -9   1   6   11.68    1.23
  -9   1   6   11.15    0.89
   9   1  -6   12.29    0.99
  -8  -1   6    1.49    0.38
   8  -1  -6    1.72    0.42
   8  -1  -6    2.69    0.55
  -8  -1   6    1.77    0.49
  -8   1   6    1.80    0.37
  -8   1   6    2.74    0.52
   8   1  -6    1.94    0.45
   8   1  -6    1.75    0.51
  -7  -1   6   47.68    2.50
   7  -1  -6   51.22    2.52
   7  -1  -6   50.74    2.54
   7   1  -6   43.99    2.49
  -7   1   6   48.00    2.52
  -7   1   6   48.83    2.31
   7   1  -6   43.55    2.63
   6  -1  -6    0.34    0.21
  -6  -1   6    1.01    0.35
  -6  -1   6    0.32    0.20
  -6  -1   6    0.24    0.21
   6  -1  -6    0.16    0.25
   6   1  -6    0.23    0.25
   6   1  -6    1.00    0.33
  -6   1   6    0.61    0.24
  -6   1   6    0.21    0.15
  -5  -1   6    2.98    0.48
   5  -1  -6    2.29    0.40
   5  -1  -6    3.30    0.53
  -5  -1   6    2.46    0.47
  -5  -1   6    2.70    0.48
  -5   1   6    2.42    0.41
   5   1  -6    2.95    0.50
   5   1  -6    3.23    0.50
  -5   1   6    2.89    0.24
  -5   1   6    2.64    0.22
  -4  -1   6  146.13    6.54
   4  -1  -6  139.90    6.46
  -4  -1   6  146.48    6.58
   4   1  -6  141.40    6.52
  -3  -1   6   25.82    1.48
  -3  -1   6   24.90    1.43
  -3  -1   6   24.12    1.42
   3  -1  -6   24.77    1.37
   3   1  -6   25.15    1.45
   2  -1  -6    3.97    0.30
  -2  -1   6    3.71    0.53
  -2  -1   6    4.35    0.53
   2  -1  -6    5.26    0.52
  -2   1   6    3.51    0.30
  -2   1   6    5.17    0.51
   2   1  -6    5.11    0.67
   1   1  -6  135.96    6.32
   0  -1   6   31.83    1.81
   0  -1  -6   32.91    1.69
   0   1  -6   34.20    1.75
   0   1   6   32.02    1.67
   0   1   6   33.81    1.63
   0   1  -6   33.75    1.82
  -1  -1  -6   12.18    0.86
   1  -1   6   12.09    0.92
   1   1   6   12.76    0.73
  -1   1  -6   12.16    0.91
   1   1   6   12.25    0.84
  -1   1  -6   13.13    0.88
   2  -1   6   18.10    1.21
  -2  -1  -6   18.63    1.18
   2   1   6   17.91    1.14
  -2   1  -6   16.73    1.18
   3  -1   6   21.34    1.40
  -3  -1  -6   21.45    1.69
  -3  -1  -6   20.60    1.36
  -3   1  -6   21.43    1.38
   3   1   6   20.27    1.32
  -4  -1  -6   -0.06    0.33
   4  -1   6    0.44    0.31
  -4  -1  -6    0.33    0.29
   4  -1   6    0.73    0.30
  -4   1  -6    0.00    0.22
   4   1   6    0.82    0.21
  -5  -1  -6   47.65    3.00
  -5  -1  -6   48.78    2.71
   5  -1   6   48.58    2.70
   5  -1   6   47.51    2.60
   5   1   6   47.32    2.30
  -5   1  -6   48.13    2.68
  -5   1  -6   45.36    2.58
  -6  -1  -6    1.13    0.45
   6  -1   6   -0.03    0.24
   6  -1   6    1.27    0.39
  -6  -1  -6    1.54    0.67
   6   1   6    0.48    0.20
  -6   1  -6    0.80    0.40
  -6   1  -6    0.46    0.33
  -7  -1  -6    4.50    0.85
  -7  -1  -6    2.00    0.77
   7  -1   6    2.38    0.59
   7   1   6    2.87    0.42
  -7   1  -6    4.31    0.81
  -7   1  -6    3.13    0.62
   8  -1   6    6.75    0.91
  -8  -1  -6    4.68    1.06
   8  -1   6    4.33    0.88
  -8  -1  -6    6.74    1.04
   8   1   6    6.53    0.65
  -8   1  -6    6.03    0.85
   9  -1   6   15.34    1.23
  -9  -1  -6   12.67    1.70
   9  -1   6   14.85    1.63
  -9   1  -6   15.99    1.91
  -9   1  -6   14.78    1.19
   9   1   6   13.31    0.95
  10  -1   6    6.43    1.13
 -10  -1  -6    4.59    1.10
 -10  -1  -6    4.39    0.99
  10  -1   6    6.33    0.90
 -10   1  -6    6.10    0.86
 -10   1  -6    5.76    1.06
  10   1   6    5.97    0.70
  11  -1   6   19.00    1.41
 -11  -1  -6   16.72    1.95
 -11  -1  -6   13.19    1.74
  11  -1   6   19.78    2.49
 -11   1  -6   16.69    1.31
  11   1   6   17.70    1.16
 -11   1  -6   16.58    1.86
  12  -1   6    1.81    0.52
 -12  -1  -6    1.85    0.79
 -12  -1  -6    1.06    0.63
  12  -1   6    1.20    0.57
 -12   1  -6    1.89    0.67
 -12   1  -6    0.49    0.37
  12   1   6    1.75    0.44
 -13  -1  -6    1.85    0.76
  13  -1   6    2.60    1.02
 -13  -1  -6    1.04    0.61
 -13   1  -6    1.73    0.48
  13   1   6    1.91    0.43
 -13   1  -6    1.46    0.63
 -14  -1  -6    2.51    0.87
  14  -1   6    1.98    0.61
 -14  -1  -6    3.35    0.94
 -14   1  -6    3.05    0.63
  14   1   6    3.78    0.62
 -14   1  -6    2.12    0.78
 -15  -1  -6    0.28    0.42
 -15  -1  -6    0.44    0.46
  15   1   6    0.30    0.25
 -15   1  -6    0.43    0.51
 -16  -1  -6    7.00    1.28
 -16  -1  -6    4.81    1.23
 -16   1  -6    5.37    1.22
  16   1   6    6.72    0.88
 -16   1  -6    6.01    0.84
  17   1   6    3.33    0.78
 -17   1  -6    4.00    0.70
  18   1   6    0.29    0.22
 -22   2   6   25.02    2.88
 -21  -2   6    4.44    0.97
 -21   2   6    3.47    0.88
  20  -2  -6    1.38    0.64
 -20  -2   6    1.15    0.53
 -20   2   6    2.21    0.69
 -19  -2   6    0.72    0.62
 -19  -2   6    0.45    0.38
  19  -2  -6    0.23    0.37
 -19   2   6    0.95    0.50
  19   2  -6    0.23    0.68
 -18  -2   6    0.14    0.26
 -18  -2   6   -0.26    0.51
  18  -2  -6    0.27    0.35
 -18   2   6   -0.53    0.24
  18   2  -6    1.03    0.85
 -18   2   6    0.08    0.39
  17  -2  -6    1.66    0.62
 -17  -2   6    0.70    0.53
 -17  -2   6    1.21    0.43
 -17   2   6    1.67    0.58
 -17   2   6    1.39    0.67
  17   2  -6    2.07    0.96
  17   2  -6    1.43    0.52
  16  -2  -6    0.23    0.30
 -16  -2   6   -0.11    0.28
 -16   2   6    0.39    0.42
 -16   2   6    0.67    0.51
  16   2  -6   -0.42    0.41
 -15  -2   6    0.57    0.47
 -15  -2   6   -0.11    0.24
  15  -2  -6   -0.28    0.19
 -15   2   6    0.16    0.38
  15   2  -6   -0.34    0.22
 -15   2   6   -0.15    0.25
  15   2  -6   -0.06    0.51
  14  -2  -6   15.11    1.54
 -14  -2   6   12.33    1.13
 -14  -2   6   18.65    1.88
  14  -2  -6   13.00    1.19
 -14   2   6   12.39    1.14
  14   2  -6   10.54    1.78
 -14   2   6   13.42    1.62
  14   2  -6   12.81    1.39
 -13  -2   6    6.99    0.93
 -13  -2   6    6.12    1.04
  13  -2  -6    8.51    1.10
  13  -2  -6    6.47    0.91
 -13   2   6    6.32    0.89
  13   2  -6    8.49    1.11
  13   2  -6    8.47    1.55
 -13   2   6    7.47    1.09
  12  -2  -6   61.83    3.19
  12  -2  -6   55.67    3.26
 -12  -2   6   59.70    3.49
 -12  -2   6   59.73    3.18
  12   2  -6   58.53    3.83
 -12   2   6   61.85    3.13
 -12   2   6   58.58    3.41
  12   2  -6   58.13    3.24
  11  -2  -6    0.87    0.37
  11  -2  -6    0.09    0.29
 -11  -2   6    0.51    0.32
 -11  -2   6    0.58    0.47
 -11   2   6    0.03    0.26
  11   2  -6    0.50    0.39
 -11   2   6    0.16    0.39
  10  -2  -6    3.51    0.59
  10  -2  -6    3.40    0.64
 -10  -2   6    3.21    0.70
 -10  -2   6    2.48    0.54
 -10   2   6    4.33    0.59
  10   2  -6    2.32    0.76
  10   2  -6    3.30    0.64
 -10   2   6    3.04    0.64
  -9  -2   6   -0.24    0.18
   9  -2  -6    0.08    0.24
  -9  -2   6    0.28    0.32
   9  -2  -6    0.48    0.28
  -9   2   6   -0.31    0.15
   9   2  -6    0.10    0.39
   9   2  -6    0.04    0.31
  -9   2   6   -0.34    0.17
  -8  -2   6    3.22    0.69
   8  -2  -6    3.61    0.60
   8  -2  -6    2.13    0.46
  -8  -2   6    3.30    0.56
  -8   2   6    2.88    0.39
   8   2  -6    2.97    0.74
   8   2  -6    3.34    0.61
  -8   2   6    3.44    0.64
  -7  -2   6    5.86    0.86
   7  -2  -6    5.83    0.75
  -7  -2   6    6.26    0.74
  -7  -2   6    5.97    0.87
  -7   2   6    4.68    0.39
  -7   2   6    5.85    0.77
   7   2  -6    5.35    0.89
  -6  -2   6    0.73    0.34
  -6  -2   6    0.51    0.27
   6  -2  -6    1.21    0.32
   6  -2  -6    0.32    0.30
  -6  -2   6    0.68    0.35
   6   2  -6    0.75    0.39
  -6   2   6    0.32    0.25
  -5  -2   6    3.13    0.51
  -5  -2   6    2.22    0.51
  -5  -2   6    2.26    0.50
   5  -2  -6    2.31    0.43
  -5   2   6    2.73    0.47
   5   2  -6    1.16    0.42
  -4  -2   6   49.60    2.73
  -4  -2   6   53.01    2.81
  -4  -2   6   52.67    2.85
   4  -2  -6   54.08    2.66
  -4   2   6   56.65    2.70
   4   2  -6   56.71    2.94
   3  -2  -6   13.83    0.86
  -3  -2   6   12.93    0.95
  -3  -2   6   13.17    1.02
   3   2  -6   10.86    0.97
   3   2  -6   12.92    1.02
  -3   2   6   13.01    0.86
  -2  -2   6   16.58    1.15
   2  -2  -6   16.71    0.84
   2  -2  -6   15.17    0.93
  -2  -2   6   14.49    1.02
  -2   2   6   14.85    0.92
   2   2  -6   14.92    1.13
   2   2  -6   16.06    1.11
   1  -2  -6    2.23    0.34
  -1  -2   6    2.39    0.41
   1  -2  -6    2.42    0.33
  -1  -2   6    3.03    0.57
  -1   2   6    3.01    0.35
   1   2  -6    1.68    0.41
   1   2  -6    1.40    0.35
   0  -2   6    8.30    0.70
   0  -2   6    9.49    0.84
   0  -2  -6    8.67    0.67
   0  -2  -6    9.21    0.58
   0   2  -6    8.90    0.71
   0   2  -6    9.29    0.84
   0   2   6    9.97    0.57
   1  -2   6    0.38    0.23
  -1  -2  -6    0.80    0.50
   1  -2   6    0.32    0.27
  -1  -2  -6    0.29    0.24
  -1  -2  -6    0.21    0.17
  -1   2  -6    0.81    0.25
  -1   2  -6    0.15    0.23
   1   2   6    0.53    0.13
   2  -2   6    6.13    0.85
  -2  -2  -6    6.64    1.15
  -2  -2  -6    6.24    0.77
  -2   2  -6    6.02    0.50
  -2   2  -6    6.32    0.81
  -3  -2  -6    6.73    0.82
   3  -2   6    6.35    0.89
  -3  -2  -6    5.65    1.10
  -3   2  -6    8.48    1.00
  -3   2  -6    4.98    0.44
  -4  -2  -6    7.52    0.95
  -4  -2  -6    7.58    1.45
  -4   2  -6    6.23    0.47
  -4   2  -6    6.34    0.87
   5  -2   6    2.98    0.67
  -5  -2  -6    4.32    1.05
  -5  -2  -6    2.74    0.62
   5  -2   6    3.87    0.71
  -5   2  -6    3.05    0.34
  -5   2  -6    4.59    0.79
   6  -2   6   16.54    1.35
  -6  -2  -6   15.52    1.93
   6  -2   6   15.80    1.37
  -6  -2  -6   17.75    1.42
  -6   2  -6   16.54    0.90
  -6   2  -6   17.33    1.39
   7  -2   6    3.15    0.69
   7  -2   6    2.10    0.62
  -7  -2  -6    2.96    0.71
  -7  -2  -6    2.70    0.92
  -7   2  -6    3.80    0.39
  -7   2  -6    3.92    0.78
   8  -2   6    1.31    0.57
  -8  -2  -6    2.22    0.83
  -8  -2  -6    0.26    0.49
   8  -2   6    1.32    0.49
  -8   2  -6    1.22    0.25
  -8   2  -6    1.57    0.54
   8   2   6    1.51    0.24
  -9  -2  -6    9.63    1.33
   9  -2   6   16.30    1.78
  -9  -2  -6   14.04    1.88
   9  -2   6   12.06    1.37
  -9   2  -6   12.56    1.45
   9   2   6   10.39    0.70
 -10  -2  -6   -0.35    0.36
  10  -2   6    0.93    0.44
  10  -2   6    0.64    0.49
 -10  -2  -6    0.88    0.66
  10   2   6    0.30    0.19
 -10   2  -6    0.69    0.32
 -10   2  -6    0.20    0.40
  11  -2   6    3.19    1.15
 -11  -2  -6    1.87    0.82
 -11  -2  -6    2.61    0.86
  11  -2   6    0.75    0.49
 -11   2  -6    2.39    0.74
 -11   2  -6    2.50    0.33
  11   2   6    2.71    0.41
 -12  -2  -6   -0.03    0.41
  12  -2   6    0.64    0.51
  12  -2   6    0.16    0.32
 -12  -2  -6   -0.29    0.50
 -12   2  -6    0.68    0.45
 -12   2  -6    0.16    0.14
  12   2   6    0.23    0.19
 -13  -2  -6    0.31    0.56
 -13  -2  -6    1.64    0.75
  13  -2   6    0.92    0.65
  13   2   6    1.54    0.37
 -13   2  -6    0.93    0.22
 -13   2  -6    1.29    0.68
 -14  -2  -6    4.21    1.17
  14   2   6    5.29    0.67
 -14   2  -6    5.68    1.24
 -15  -2  -6    1.97    0.87
  15   2   6    1.31    0.36
  16   2   6    5.34    0.73
 -16   2  -6    6.59    1.32
  17   2   6    0.57    0.31
 -21  -3   6    0.86    0.49
 -20   3   6    1.08    0.49
 -19  -3   6    1.27    0.48
  19  -3  -6    1.97    0.61
 -19   3   6    1.80    0.62
  18  -3  -6    0.39    0.30
 -18  -3   6    0.48    0.35
 -18   3   6   -0.15    0.27
  18   3  -6    0.06    0.38
 -17  -3   6    0.42    0.24
  17  -3  -6    0.45    0.33
  17   3  -6    0.28    0.43
 -17   3   6    0.14    0.33
 -17   3   6    0.54    0.48
  17   3  -6    0.12    0.73
  16  -3  -6    0.76    0.35
 -16  -3   6    0.84    0.37
 -16   3   6    0.82    0.59
 -16   3   6    1.13    0.46
  16   3  -6    1.58    1.23
  16   3  -6    1.72    0.71
  15  -3  -6    1.97    0.53
 -15  -3   6    1.83    0.52
 -15   3   6    2.38    0.76
  15   3  -6    1.12    0.82
 -15   3   6    2.56    0.59
  15   3  -6    2.77    0.67
 -14  -3   6    3.66    0.70
  14  -3  -6    3.27    0.64
  14   3  -6    5.76    1.48
 -14   3   6    5.05    0.79
 -14   3   6    4.65    1.00
  14   3  -6    3.32    0.72
 -13  -3   6    0.20    0.25
 -13  -3   6    0.01    0.29
  13  -3  -6   -0.10    0.24
  13  -3  -6    0.32    0.34
 -13   3   6    0.37    0.41
  13   3  -6    0.65    0.40
 -13   3   6   -0.03    0.26
  13   3  -6    0.83    0.64
 -12  -3   6    2.73    0.80
 -12  -3   6    3.19    0.60
  12  -3  -6    1.61    0.49
  12  -3  -6    2.15    0.48
 -12   3   6    1.57    0.58
 -12   3   6    0.91    0.36
  12   3  -6    2.73    0.99
 -11  -3   6    3.59    0.63
  11  -3  -6    3.55    0.74
  11  -3  -6    3.02    0.53
 -11  -3   6    3.57    0.88
 -11   3   6    1.87    0.67
  11   3  -6    4.85    1.24
 -11   3   6    3.70    0.57
  10  -3  -6    0.67    0.33
  10  -3  -6    0.77    0.39
 -10  -3   6    1.01    0.36
 -10  -3   6    0.46    0.50
 -10   3   6    0.26    0.41
 -10   3   6    1.17    0.33
  10   3  -6    0.19    0.49
   9  -3  -6   72.15    3.54
   9  -3  -6   63.92    3.64
  -9  -3   6   71.34    3.60
  -9  -3   6   72.94    3.97
  -9   3   6   74.76    3.90
  -9   3   6   68.82    3.33
   9   3  -6   70.91    4.33
  -8  -3   6    9.05    0.99
   8  -3  -6    7.60    0.95
  -8  -3   6    7.67    1.10
   8  -3  -6    7.82    0.96
   8  -3  -6    9.18    0.65
  -8  -3   6    7.72    1.11
  -8   3   6    7.35    0.60
  -8   3   6    8.79    1.10
   8   3  -6    7.99    1.34
  -7  -3   6    0.70    0.43
  -7  -3   6    0.77    0.50
   7  -3  -6    0.32    0.28
  -7  -3   6    0.50    0.30
   7  -3  -6    0.57    0.23
  -7   3   6    0.40    0.34
  -7   3   6    0.56    0.20
   7   3  -6    0.42    0.48
  -6  -3   6    0.19    0.31
   6  -3  -6   -0.20    0.13
  -6  -3   6    0.09    0.25
   6  -3  -6    0.15    0.22
  -6  -3   6    0.01    0.28
   6   3  -6   -0.36    0.28
  -6   3   6    0.36    0.30
  -5  -3   6    1.30    0.49
  -5  -3   6    1.61    0.48
   5  -3  -6    2.02    0.44
  -5  -3   6    1.43    0.41
   5  -3  -6    2.31    0.40
  -5   3   6    1.47    0.42
   5   3  -6    2.00    0.68
   4  -3  -6    9.13    0.59
  -4  -3   6    9.13    1.11
   4  -3  -6    8.41    0.74
  -4  -3   6   10.20    1.09
   4   3  -6   11.09    1.29
  -4   3   6    9.67    0.97
   3  -3  -6    1.79    0.35
  -3  -3   6    2.16    0.56
   3  -3  -6    1.78    0.29
  -3  -3   6    1.94    0.48
   3   3  -6    2.93    0.64
   3   3  -6    1.64    0.51
  -3   3   6    1.69    0.38
  -2  -3   6    8.78    0.92
   2  -3  -6    8.94    1.31
   2  -3  -6    6.28    0.57
  -2  -3   6    7.70    1.01
   2  -3  -6    6.68    0.57
  -2   3   6    7.04    0.63
   2   3  -6    9.74    1.14
   2   3  -6    9.46    1.09
   1  -3  -6   35.91    1.85
  -1  -3   6   37.13    2.24
  -1  -3   6   37.86    2.05
   1  -3  -6   41.89    2.70
   1  -3  -6   35.22    1.92
  -1   3   6   37.67    1.91
   1   3  -6   36.86    2.25
   1   3  -6   38.47    2.21
   0  -3  -6   19.21    1.03
   0  -3   6   18.88    1.19
   0  -3   6   18.51    1.40
   0  -3  -6   20.13    2.12
   0   3  -6   18.04    1.41
   0   3  -6   16.28    1.27
   0   3   6   20.80    1.08
   1  -3   6    0.19    0.19
  -1  -3  -6    0.57    0.53
  -1  -3  -6    0.12    0.12
   1  -3   6    0.05    0.24
  -1   3  -6    0.30    0.31
   1   3   6    0.08    0.13
  -1   3  -6    0.43    0.25
   2  -3   6   14.19    0.96
   2  -3   6   13.33    1.20
  -2  -3  -6   16.32    1.98
  -2   3  -6   14.76    1.23
  -2   3  -6   14.96    1.03
  -3  -3  -6    2.81    0.90
   3  -3   6    2.79    0.67
   3  -3   6    0.60    0.40
  -3   3  -6    1.48    0.36
  -3   3  -6    2.20    0.60
   4  -3   6   15.02    1.33
   4  -3   6   15.04    1.33
  -4  -3  -6   18.98    2.13
  -4   3  -6   15.56    0.96
  -4   3  -6   16.71    1.35
  -5  -3  -6    0.68    0.65
   5  -3   6   -0.21    0.24
  -5  -3  -6    0.43    0.42
   5  -3   6    0.43    0.42
  -5   3  -6    0.62    0.39
   6  -3   6    0.55    0.41
  -6  -3  -6    0.37    0.44
  -6  -3  -6   -0.55    0.42
   6  -3   6    0.86    0.48
  -6   3  -6   -0.20    0.29
  -7  -3  -6   22.94    2.62
   7  -3   6   20.84    1.68
   7  -3   6   21.19    1.75
  -7  -3  -6   20.35    1.73
  -7   3  -6   30.09    3.12
  -8  -3  -6    0.66    0.49
  -8  -3  -6    2.31    0.91
   8  -3   6    0.03    0.40
  -8   3  -6    0.88    0.49
   9  -3   6    7.53    1.23
  -9  -3  -6    5.04    1.73
   9  -3   6    7.17    1.28
  -9  -3  -6    9.08    1.35
  -9   3  -6    6.43    1.14
 -10  -3  -6    2.62    0.86
  10  -3   6    2.65    0.75
 -10  -3  -6    2.78    1.00
  10  -3   6    3.21    0.86
 -10   3  -6    2.92    0.78
  11  -3   6    1.79    0.95
  11  -3   6    0.89    0.53
 -11  -3  -6    1.33    0.80
 -11  -3  -6    0.97    0.62
 -11   3  -6    1.10    0.54
 -12  -3  -6    7.14    1.37
 -12   3  -6    7.34    1.28
 -13  -3  -6    4.27    1.26
 -13   3  -6    3.70    0.94
 -14  -3  -6    2.32    0.97
 -14   3  -6    1.38    0.67
 -15   3  -6    1.58    0.64
 -19  -4   6    0.02    0.21
 -19   4   6    0.28    0.34
 -18  -4   6    0.20    0.21
 -18   4   6    0.91    0.39
 -17  -4   6   15.04    1.33
  17  -4  -6   17.47    1.18
 -17   4   6   15.68    1.35
 -16  -4   6    0.64    0.31
 -16   4   6    1.29    0.43
  15  -4  -6    0.57    0.26
 -15  -4   6    1.34    0.42
 -15   4   6    0.63    0.55
  15   4  -6    0.52    0.78
 -15   4   6    1.53    0.47
 -14  -4   6    1.28    0.42
  14  -4  -6    1.15    0.34
 -14   4   6    1.27    0.39
 -14   4   6    0.91    0.60
  14   4  -6    2.01    1.12
 -13  -4   6    9.00    1.05
  13  -4  -6    9.02    0.80
 -13   4   6    8.47    0.95
 -13   4   6    8.06    1.37
  13   4  -6    8.61    1.82
 -12  -4   6    1.80    0.52
  12  -4  -6    1.17    0.35
  12   4  -6    1.29    0.92
 -12   4   6    1.13    0.35
 -12   4   6    1.35    0.61
  11  -4  -6    0.46    0.36
 -11  -4   6    0.66    0.48
 -11  -4   6    0.55    0.42
 -11  -4   6    0.30    0.27
  11  -4  -6    0.08    0.25
  11  -4  -6    0.18    0.24
  11   4  -6   -0.03    0.54
 -11   4   6    0.06    0.35
 -11   4   6    0.27    0.23
 -10  -4   6    0.12    0.38
  10  -4  -6    0.07    0.29
 -10  -4   6    0.41    0.39
  10  -4  -6    0.46    0.28
  10  -4  -6   -0.01    0.21
 -10  -4   6    0.19    0.26
 -10   4   6    0.28    0.22
  10   4  -6    0.43    0.69
 -10   4   6    0.41    0.39
   9  -4  -6    0.99    0.44
  -9  -4   6    1.03    0.40
   9  -4  -6    1.05    0.40
  -9  -4   6    1.21    0.63
   9  -4  -6    1.33    0.37
  -9   4   6    1.94    0.60
   9   4  -6    2.18    0.97
  -9   4   6    0.93    0.30
   8  -4  -6   12.25    1.09
  -8  -4   6   10.67    1.42
  -8  -4   6   13.16    1.57
  -8  -4   6   12.37    1.24
   8  -4  -6   10.64    0.85
   8   4  -6   10.64    1.81
  -8   4   6   12.37    1.44
   7  -4  -6    5.12    1.03
   7  -4  -6    5.58    0.83
  -7  -4   6    4.31    0.90
  -7  -4   6    4.78    0.94
  -7  -4   6    3.55    0.70
   7  -4  -6    5.02    0.62
  -7   4   6    5.70    0.93
   7   4  -6    5.43    1.23
  -6  -4   6    3.68    0.82
  -6  -4   6    4.41    0.89
  -6  -4   6    4.46    0.74
   6  -4  -6    4.43    0.73
   6  -4  -6    4.31    0.95
   6  -4  -6    4.17    0.54
  -6   4   6    5.29    0.87
   6   4  -6    4.55    1.18
   5  -4  -6   17.96    1.96
  -5  -4   6   19.32    1.58
  -5  -4   6   16.74    1.32
   5  -4  -6   17.44    1.09
  -5  -4   6   17.95    1.48
   5  -4  -6   15.85    1.22
   5   4  -6   23.75    2.39
  -5   4   6   17.58    1.36
   4  -4  -6    2.85    0.46
  -4  -4   6    2.72    0.68
  -4  -4   6    1.92    0.64
   4   4  -6    2.86    0.88
  -4   4   6    2.89    0.60
   3  -4  -6   40.67    2.73
  -3  -4   6   34.61    2.33
  -3  -4   6   31.73    2.16
   3  -4  -6   37.75    1.93
   3  -4  -6   36.02    1.97
   3   4  -6   30.29    2.41
  -3   4   6   37.03    2.08
   2  -4  -6   13.04    0.96
   2  -4  -6   12.30    1.74
   2  -4  -6   15.46    1.04
  -2  -4   6   14.91    1.60
   2   4  -6   17.44    1.80
  -2   4   6   14.99    1.08
   2   4  -6   12.46    1.42
   1  -4  -6    6.68    0.69
   1  -4  -6    6.66    1.30
  -1  -4   6    6.41    0.87
  -1  -4   6    7.06    1.03
   1  -4  -6    7.62    0.86
   1   4  -6    7.63    1.13
   1   4  -6    7.42    1.10
  -1   4   6    7.53    0.82
   0  -4  -6   30.46    1.80
   0  -4   6   28.38    2.02
   0  -4  -6   21.38    2.49
   0  -4   6   30.16    1.77
   0  -4  -6   31.37    1.55
   0   4  -6   27.84    2.02
   0   4  -6   29.03    2.03
  -1  -4  -6    1.41    0.27
   1  -4   6    1.80    0.42
  -1  -4  -6    1.94    0.78
   1  -4   6    1.05    0.51
  -1   4  -6    1.35    0.51
  -1   4  -6    1.59    0.57
   2  -4   6    7.01    1.10
   2  -4   6    7.25    0.76
  -2  -4  -6    6.18    1.37
   2  -4   6    8.03    1.20
  -2   4  -6    7.07    1.08
  -2   4  -6    7.20    0.96
   3  -4   6    1.53    0.35
   3  -4   6    1.41    0.59
  -3  -4  -6    1.65    0.90
   3  -4   6    1.67    0.58
  -3   4  -6    0.94    0.51
  -3   4  -6    1.54    0.49
   4  -4   6    3.32    0.82
   4  -4   6    4.39    0.89
  -4  -4  -6    3.98    1.17
  -4   4  -6    4.85    0.63
  -4   4  -6    4.42    0.96
   5  -4   6    5.55    1.00
  -5  -4  -6    5.39    1.30
   5  -4   6    3.05    0.85
  -5   4  -6    5.63    0.98
   6  -4   6    0.50    0.47
  -6   4  -6   -0.22    0.30
   7  -4   6    3.01    0.81
   7  -4   6    2.32    0.70
  -7  -4  -6    5.12    1.27
  -7   4  -6    1.47    0.58
   8  -4   6    0.09    0.36
  -8  -4  -6   -0.01    0.45
   8  -4   6    0.08    0.37
  -8  -4  -6    0.40    0.54
  -8   4  -6   -0.14    0.30
   9  -4   6   -0.20    0.43
  -9  -4  -6   -0.08    0.42
  -9   4  -6   -0.08    0.35
 -10  -4  -6    1.77    0.73
 -10   4  -6    1.02    0.54
 -11  -4  -6   14.20    1.86
 -11   4  -6   13.29    1.73
 -12  -4  -6    0.84    0.60
 -12   4  -6    1.74    0.67
 -13  -4  -6    6.40    1.38
 -13   4  -6    7.00    1.28
 -14   4  -6    3.34    0.98
 -17  -5   6    0.04    0.18
 -17   5   6    0.85    0.35
 -16  -5   6    0.42    0.25
 -16   5   6    0.17    0.24
 -15  -5   6    0.49    0.26
 -15   5   6    0.32    0.24
 -14  -5   6    6.96    0.90
 -14   5   6    6.97    0.89
 -13  -5   6    2.22    0.51
  13  -5  -6    1.86    0.49
  13   5  -6    0.53    0.87
 -13   5   6    1.37    0.67
 -13   5   6    2.99    0.68
  12  -5  -6    3.16    0.60
  12  -5  -6    4.30    0.76
  12  -5  -6    2.89    0.47
 -12   5   6    3.64    1.36
  12   5  -6    5.54    1.62
 -12   5   6    3.87    0.63
  11  -5  -6    0.00    0.18
  11  -5  -6    0.08    0.23
  11  -5  -6   -0.15    0.31
 -11  -5   6   -0.15    0.18
 -11   5   6   -0.16    0.30
 -11   5   6   -0.05    0.18
  11   5  -6   -1.04    0.45
  10  -5  -6    8.71    1.25
  10  -5  -6    8.98    0.98
  10  -5  -6    9.38    1.01
 -10  -5   6    9.46    1.09
  10   5  -6   11.06    2.01
 -10   5   6   12.00    1.62
 -10   5   6    9.16    0.81
   9  -5  -6   12.89    1.58
   9  -5  -6   11.53    0.98
   9  -5  -6   12.62    1.42
  -9  -5   6   12.55    1.10
   9  -5  -6   12.94    1.32
   9   5  -6   10.54    1.94
  -9   5   6   10.74    1.50
  -8  -5   6    0.52    0.34
   8  -5  -6    0.02    0.26
  -8  -5   6    0.68    0.53
   8  -5  -6    0.57    0.31
  -8   5   6    0.33    0.44
   8   5  -6   -0.30    0.38
  -7  -5   6    1.63    0.63
  -7  -5   6    1.28    0.54
   7  -5  -6    0.89    0.63
   7  -5  -6    1.87    0.42
  -7  -5   6    1.96    0.54
   7  -5  -6    1.69    0.51
  -7   5   6    1.43    0.55
   7   5  -6    0.13    0.65
  -6  -5   6    4.94    1.02
  -6  -5   6    3.12    0.68
   6  -5  -6    3.99    0.63
   6  -5  -6    3.36    0.89
   6  -5  -6    3.79    0.71
  -6  -5   6    2.89    0.76
   6   5  -6    3.76    1.13
  -6   5   6    5.97    1.01
  -5  -5   6   24.31    1.92
   5  -5  -6   25.27    1.55
   5  -5  -6   25.88    1.67
  -5  -5   6   23.47    1.97
  -5  -5   6   23.55    1.71
   5  -5  -6   28.69    2.26
  -5   5   6   23.53    1.79
   5   5  -6   23.33    2.63
   4  -5  -6   -0.08    0.20
   4  -5  -6    0.17    0.26
   4  -5  -6    0.49    0.60
  -4  -5   6   -0.30    0.24
  -4  -5   6    0.35    0.36
   4   5  -6   -0.10    0.45
  -4   5   6    0.37    0.31
   3  -5  -6   15.69    1.17
   3  -5  -6   16.34    2.10
  -3  -5   6   15.78    1.64
   3  -5  -6   17.11    1.20
   3   5  -6   17.40    2.15
   2  -5  -6   41.61    2.39
   2  -5  -6   44.49    2.32
   2  -5  -6   42.56    3.15
  -2  -5   6   43.74    2.61
  -2  -5   6   44.58    2.85
   2   5  -6   38.34    2.95
  -1  -5   6    0.17    0.30
   1  -5  -6   -0.38    0.47
   1  -5  -6    0.59    0.28
  -1  -5   6    0.55    0.42
   1   5  -6    0.91    0.61
   1   5  -6   -0.08    0.31
   0  -5   6    0.01    0.29
   0  -5  -6    0.31    0.20
   0  -5  -6    0.69    0.60
   0  -5   6    0.13    0.28
   0  -5  -6    0.16    0.30
   0  -5   6   -0.52    0.24
   0   5  -6   -0.09    0.27
   0   5  -6    0.53    0.49
   1  -5   6    1.03    0.53
  -1  -5  -6    0.19    0.16
  -1  -5  -6   -0.01    0.30
   1  -5   6    0.02    0.28
  -1  -5  -6   -0.57    0.36
   1  -5   6    0.38    0.40
  -1   5  -6    0.51    0.41
  -1   5  -6    1.26    0.59
  -2  -5  -6    2.28    0.60
  -2  -5  -6    2.74    1.02
  -2  -5  -6    2.17    0.28
   2  -5   6    2.83    0.51
   2  -5   6    2.26    0.77
   2  -5   6    1.87    0.64
  -2   5  -6    2.45    0.68
  -2   5  -6    1.67    0.58
   3  -5   6   13.18    1.61
  -3  -5  -6   12.25    2.00
  -3  -5  -6   15.13    1.58
   3  -5   6   11.22    0.88
  -3   5  -6   14.54    1.67
  -3   5  -6   10.42    1.29
   4  -5   6    4.56    0.98
  -4  -5  -6    5.53    1.41
   4  -5   6    5.50    0.64
   4  -5   6    4.74    0.99
  -4   5  -6    5.66    0.81
  -4   5  -6    7.27    1.21
  -5  -5  -6    1.60    0.87
   5  -5   6    4.09    0.96
   5  -5   6    2.69    0.74
  -5   5  -6    4.03    0.88
   6  -5   6   16.80    1.91
  -6   5  -6   21.15    1.79
   7  -5   6    0.23    0.41
  -7   5  -6    0.50    0.48
  -8   5  -6    2.21    0.74
  -9  -5  -6    0.14    0.46
  -9   5  -6    0.15    0.37
 -10  -5  -6   11.86    1.99
 -10   5  -6   16.49    2.01
 -11  -5  -6    2.32    0.92
 -11   5  -6    2.03    0.73
 -12   5  -6    4.21    1.00
 -14  -6   6    0.10    0.16
 -14   6   6    0.04    0.13
 -13  -6   6    0.79    0.32
 -13   6   6    0.92    0.37
 -12  -6   6    3.92    0.69
  12  -6  -6    5.36    0.78
  12  -6  -6    3.60    0.68
  11  -6  -6    1.86    0.39
 -11  -6   6    1.88    0.50
  11  -6  -6    2.14    0.60
  11  -6  -6    2.39    0.58
 -11   6   6    2.73    0.89
  10  -6  -6    0.43    0.40
 -10  -6   6    0.31    0.22
  10  -6  -6    0.19    0.22
 -10   6   6    0.46    0.48
  10   6  -6   -0.23    0.49
  -9  -6   6    0.36    0.25
   9  -6  -6    0.31    0.34
  -9   6   6    0.53    0.39
   8  -6  -6   31.86    2.43
  -8  -6   6   25.61    1.80
   8  -6  -6   25.87    2.11
   8   6  -6   20.43    2.99
  -8   6   6   22.06    2.03
   7  -6  -6    5.66    1.15
  -7  -6   6    2.82    0.69
   7  -6  -6    3.97    0.75
   7   6  -6    5.07    1.44
  -6  -6   6    1.17    0.50
   6  -6  -6    0.80    0.56
   6  -6  -6    1.01    0.40
   6   6  -6    0.10    0.63
  -5  -6   6    1.00    0.49
   5  -6  -6    1.14    0.40
  -5  -6   6    0.10    0.42
   5  -6  -6    2.02    0.76
   5  -6  -6    1.17    0.40
   5   6  -6    0.19    0.63
   4  -6  -6   11.92    1.25
  -4  -6   6   13.79    1.65
   4  -6  -6    9.77    1.67
   4  -6  -6   11.96    1.04
   4   6  -6   10.32    1.93
   3  -6  -6    0.91    0.73
   3  -6  -6   -0.03    0.19
   3  -6  -6    0.42    0.28
  -3  -6   6    0.42    0.42
  -3  -6   6    0.41    0.44
   3   6  -6    0.49    0.75
  -2  -6   6    1.51    0.57
   2  -6  -6    1.86    0.45
   2  -6  -6    2.64    0.99
  -2  -6   6    1.53    0.71
   2  -6  -6    1.89    0.53
   2   6  -6    1.46    0.84
   1  -6  -6    3.74    1.09
  -1  -6   6    4.78    0.84
   1  -6  -6    5.61    0.89
  -1  -6   6    4.83    0.98
   1  -6  -6    4.79    0.67
   1   6  -6    2.41    1.52
   0  -6  -6    1.24    0.49
   0  -6   6    1.57    0.64
   0  -6   6    1.85    0.55
   0  -6  -6    1.09    0.30
   0  -6  -6    1.16    0.73
   0   6  -6    1.45    0.73
  -1  -6  -6    2.38    0.91
   1  -6   6    2.03    0.67
  -1  -6  -6    2.30    0.64
   1  -6   6    2.30    0.56
  -1  -6  -6    2.38    0.38
  -1   6  -6    1.59    0.75
  -1   6  -6    1.85    0.67
   2  -6   6    2.30    0.60
  -2  -6  -6    2.98    0.75
  -2   6  -6    2.51    0.79
  -2   6  -6    3.60    0.89
   3  -6   6    0.92    0.33
  -3   6  -6    1.40    0.60
  -3   6  -6    1.67    0.63
  -4  -6  -6   15.64    1.82
   4  -6   6   15.53    1.09
  -4   6  -6   17.57    2.07
  -5  -6  -6    2.87    0.77
  -5   6  -6    1.55    0.69
  -6   6  -6    0.89    0.54
  -8   6  -6    1.27    0.60
  -9   6  -6   -0.30    0.18
 -10   6  -6    0.09    0.33
 -11  -7   6    0.27    0.20
 -10  -7   6    0.55    0.27
   9  -7  -6    1.36    0.50
  -9  -7   6    3.97    1.25
  -9  -7   6    2.42    0.54
  -8  -7   6    0.53    0.43
  -8  -7   6    0.29    0.27
   8  -7  -6    0.55    0.51
   7  -7  -6    0.39    0.32
  -7  -7   6    0.27    0.28
  -7  -7   6    0.14    0.35
   7  -7  -6    0.87    0.45
   7   7  -6    0.04    0.61
  -6  -7   6    5.62    1.00
  -6  -7   6    7.80    1.22
   6  -7  -6    8.54    1.10
   6  -7  -6    5.44    1.14
   6   7  -6   12.26    2.23
   5  -7  -6    0.15    0.30
   5  -7  -6    0.37    0.31
  -5  -7   6    0.58    0.36
  -5  -7   6    0.13    0.34
   5  -7  -6    1.03    0.63
  -4  -7   6    0.76    0.56
   4  -7  -6    0.19    0.40
   4  -7  -6    1.60    0.48
   4  -7  -6    1.05    0.38
   4   7  -6   -0.29    0.45
   3  -7  -6    3.28    1.01
   3  -7  -6    3.02    0.63
   3  -7  -6    4.59    0.83
   3   7  -6    3.57    1.17
   2  -7  -6    0.40    0.28
   2  -7  -6    0.69    0.37
  -2  -7   6    0.39    0.31
   2   7  -6    1.06    0.75
   1  -7  -6    1.14    0.52
   1  -7  -6    0.43    0.24
  -1  -7   6    0.97    0.44
   1   7  -6    0.00    0.56
   0  -7  -6    4.61    0.87
   0  -7  -6    2.50    0.46
   0  -7   6    2.63    0.65
   0   7  -6    4.13    1.17
  -1  -7  -6    4.50    0.91
   1  -7   6    5.12    0.84
  -1  -7  -6    4.86    0.58
  -1   7  -6    6.07    1.38
   2  -7   6    0.20    0.25
   3  -7   6    0.55    0.31
  -3   7  -6   -0.04    0.29
   4  -7   6    1.26    0.40
  -4   7  -6    1.05    0.59
  -5   7  -6    1.15    0.61
  -6  -8   6    0.22    0.25
  -5  -8   6    2.08    0.75
  -4  -8   6    2.04    0.72
   4   8  -6    4.72    1.45
   3   8  -6    1.29    0.84
   2   8  -6    1.43    1.14
   1   8  -6    1.95    0.93
  22   0  -7    0.75    0.60
  21   0  -7    9.69    2.15
 -21   0   7   13.53    1.89
 -20   0   7    0.07    0.36
 -20   0   7    0.39    0.64
  20   0  -7    0.93    0.59
 -19   0   7    0.49    0.37
 -19   0   7    0.33    0.50
  19   0  -7    0.08    0.35
 -18   0   7   -0.11    0.39
 -18   0   7    0.46    0.37
  18   0  -7    0.05    0.35
 -18   0   7   -0.11    0.38
  17   0  -7    0.85    0.61
 -17   0   7    2.01    0.67
 -17   0   7    1.43    0.60
 -17   0   7    1.44    0.67
  16   0  -7   -0.13    0.29
 -16   0   7    0.16    0.40
 -16   0   7   -0.43    0.22
  16   0  -7    0.33    0.44
 -16   0   7   -0.31    0.33
  15   0  -7    1.25    0.60
  15   0  -7    0.88    0.43
 -15   0   7    1.03    0.57
 -15   0   7    0.54    0.44
 -15   0   7    0.72    0.42
 -14   0   7    0.36    0.44
  14   0  -7    0.74    0.38
 -14   0   7   -0.33    0.21
 -14   0   7   -0.40    0.23
  14   0  -7    0.01    0.37
 -13   0   7   49.90    2.90
  13   0  -7   48.81    2.84
  13   0  -7   49.92    3.06
 -13   0   7   46.58    2.86
 -13   0   7   49.37    2.86
  12   0  -7    0.16    0.27
  12   0  -7   -0.13    0.34
 -12   0   7   -0.30    0.19
 -12   0   7   -0.28    0.29
 -12   0   7    0.35    0.37
 -11   0   7    5.55    0.82
  11   0  -7    6.66    0.93
  11   0  -7    5.56    0.90
 -11   0   7    8.23    1.06
 -10   0   7    0.00    0.22
  10   0  -7    0.25    0.28
  10   0  -7    0.10    0.30
 -10   0   7    0.11    0.31
  -9   0   7  103.16    4.92
   9   0  -7   97.11    4.91
   9   0  -7  102.99    5.02
  -9   0   7  103.84    5.02
  -8   0   7   -0.01    0.20
   8   0  -7   -0.19    0.16
  -8   0   7    0.00    0.26
   8   0  -7    0.13    0.22
   7   0  -7   10.53    0.90
  -7   0   7   11.39    1.16
  -7   0   7   10.33    0.85
   7   0  -7   10.29    0.86
  -6   0   7   -0.11    0.14
   6   0  -7   -0.02    0.19
  -6   0   7   -0.06    0.23
  -6   0   7    0.09    0.14
   6   0  -7    0.01    0.16
  -5   0   7  143.98    6.49
  -5   0   7  145.62    6.70
  -5   0   7  138.80    6.35
   5   0  -7  140.68    6.54
  -4   0   7   -0.06    0.10
   4   0  -7    0.05    0.14
  -4   0   7   -0.03    0.14
   4   0  -7    0.11    0.19
   4   0  -7   -0.28    0.13
  -3   0   7    0.13    0.15
   3   0  -7   -0.06    0.20
   3   0  -7    0.13    0.15
  -3   0   7   -0.01    0.15
   3   0  -7    0.20    0.21
   2   0  -7    0.00    0.12
  -2   0   7    0.05    0.14
  -2   0   7    0.04    0.16
   2   0  -7    0.27    0.27
  -1   0   7    0.85    0.39
   1   0  -7    0.88    0.24
  -1   0   7    0.45    0.21
   0   0  -7   -0.07    0.17
   0   0   7    0.37    0.21
  -1   0  -7   -0.06    0.16
   1   0   7   -0.09    0.18
   2   0   7    0.04    0.19
  -2   0  -7   -0.01    0.17
  -3   0  -7   86.91    4.23
   3   0   7   85.52    4.23
   4   0   7   -0.14    0.20
  -4   0  -7   -0.03    0.23
   5   0   7    0.24    0.29
   5   0   7    0.58    0.29
  -5   0  -7    0.30    0.28
  -5   0  -7   -0.04    0.38
   6   0   7   -0.12    0.26
  -6   0  -7   -0.19    0.35
  -6   0  -7    0.65    0.41
   6   0   7    0.28    0.25
  -7   0  -7    8.79    1.20
  -7   0  -7    6.37    1.08
   7   0   7    6.48    0.81
   7   0   7    8.51    1.12
  -8   0  -7    0.30    0.52
  -8   0  -7    0.25    0.41
   8   0   7   -0.03    0.23
   8   0   7    0.54    0.41
  -9   0  -7    5.93    1.10
   9   0   7    5.17    0.90
  -9   0  -7    5.60    1.01
   9   0   7    6.68    0.96
 -10   0  -7   -0.06    0.38
  10   0   7    0.08    0.24
  10   0   7    0.34    0.38
 -10   0  -7   -0.39    0.50
  11   0   7    0.06    0.27
 -11   0  -7   -0.33    0.36
 -11   0  -7    0.19    0.44
 -12   0  -7    0.05    0.34
  12   0   7    0.15    0.24
 -12   0  -7   -0.11    0.44
 -13   0  -7    0.31    0.52
  13   0   7   -0.13    0.21
 -13   0  -7    1.77    0.65
  14   0   7    0.43    0.28
 -14   0  -7   -0.42    0.20
 -14   0  -7   -0.58    0.39
 -15   0  -7   14.35    1.67
 -15   0  -7   11.02    1.72
  15   0   7   15.15    1.27
  16   0   7    0.81    0.35
 -16   0  -7    0.43    0.41
  22  -1  -7   13.35    2.06
 -22   1   7   13.41    2.30
  21  -1  -7    0.37    0.44
  21   1  -7    0.87    0.79
 -21   1   7    0.34    0.52
 -20  -1   7   -0.22    0.45
  20  -1  -7    0.94    0.51
 -20  -1   7    0.38    0.42
 -20   1   7    0.38    0.50
  20   1  -7    1.59    0.89
 -20   1   7    0.27    0.49
  19  -1  -7    1.01    0.61
 -19  -1   7    1.13    0.67
 -19  -1   7    2.44    1.07
  19   1  -7    2.79    1.13
 -19   1   7    0.81    0.50
 -19   1   7    2.21    0.78
 -19   1   7    1.91    0.77
  18  -1  -7    2.91    0.85
 -18  -1   7    2.68    0.71
 -18  -1   7    3.69    0.99
 -18   1   7    3.96    0.92
 -18   1   7    2.10    0.75
 -18   1   7    3.96    0.91
  18   1  -7    2.85    1.00
 -17  -1   7    0.40    0.42
  17  -1  -7   -0.06    0.39
 -17  -1   7   -0.15    0.36
 -17  -1   7    0.15    0.48
 -17   1   7    0.18    0.37
 -17   1   7    0.02    0.40
 -17   1   7   -0.08    0.39
  17   1  -7   -0.06    0.44
 -16  -1   7   -0.13    0.26
 -16  -1   7   -0.22    0.41
 -16  -1   7   -0.01    0.33
  16   1  -7    0.55    0.61
 -16   1   7    0.09    0.31
  16   1  -7    0.12    0.34
 -16   1   7   -0.04    0.39
  15  -1  -7    0.57    0.41
  15  -1  -7    0.91    0.50
 -15  -1   7    0.26    0.40
 -15  -1   7    0.98    0.44
 -15   1   7    0.73    0.45
 -15   1   7    0.50    0.44
 -15   1   7    0.34    0.43
  15   1  -7   -0.44    0.46
  15   1  -7    0.34    0.51
 -14  -1   7    1.20    0.45
 -14  -1   7    0.82    0.48
  14  -1  -7    1.53    0.53
  14  -1  -7    2.13    0.64
  14   1  -7    1.57    0.55
 -14   1   7    0.97    0.54
 -14   1   7   -0.06    0.34
 -14   1   7    0.71    0.44
  14   1  -7    1.13    0.65
  13  -1  -7    9.87    1.25
 -13  -1   7    9.62    1.13
 -13  -1   7   11.81    1.39
  13  -1  -7    9.29    1.19
  13   1  -7   10.51    1.23
 -13   1   7   10.60    1.26
  13   1  -7   10.35    1.52
 -13   1   7   12.96    1.49
 -13   1   7    9.58    1.18
  12  -1  -7    0.62    0.41
 -12  -1   7    0.66    0.38
 -12  -1   7    0.77    0.42
  12  -1  -7   -0.38    0.21
 -12   1   7    0.36    0.35
  12   1  -7   -0.05    0.31
 -12   1   7    0.40    0.45
  12   1  -7    0.10    0.42
 -12   1   7    0.05    0.30
  11  -1  -7   -0.16    0.24
 -11  -1   7    0.14    0.25
 -11  -1   7    0.13    0.28
  11  -1  -7   -0.13    0.27
 -11   1   7   -0.16    0.26
 -11   1   7   -0.15    0.23
  11   1  -7    0.78    0.48
  11   1  -7   -0.13    0.29
  10  -1  -7    7.06    0.92
  10  -1  -7    6.65    0.88
 -10  -1   7    6.20    0.85
 -10  -1   7    7.65    1.01
 -10   1   7    6.63    0.97
  10   1  -7    5.87    0.99
 -10   1   7    6.64    0.87
  10   1  -7    5.09    0.80
 -10   1   7    7.45    0.83
   9  -1  -7    0.54    0.31
  -9  -1   7    0.46    0.30
  -9  -1   7    0.30    0.25
   9  -1  -7    0.19    0.27
  -9   1   7    0.57    0.29
  -9   1   7    0.63    0.28
   9   1  -7   -0.15    0.24
   9   1  -7    0.07    0.26
  -8  -1   7    1.50    0.39
   8  -1  -7    1.22    0.37
   8  -1  -7    1.44    0.41
   8   1  -7    0.82    0.39
  -8   1   7    0.77    0.33
  -8   1   7    1.41    0.32
   8   1  -7    1.45    0.43
   7  -1  -7    6.69    0.79
  -7  -1   7    5.37    0.75
  -7  -1   7    6.14    0.75
   7  -1  -7    7.79    0.85
  -7  -1   7    5.74    0.77
  -7   1   7    8.03    0.54
  -7   1   7    5.67    0.71
   7   1  -7    7.27    0.86
   7   1  -7    6.58    0.90
  -6  -1   7  101.89    4.71
   6  -1  -7   98.91    4.74
  -6  -1   7   93.99    4.67
  -6  -1   7   96.98    4.77
   6  -1  -7  102.81    4.69
   6   1  -7   95.17    4.69
  -6   1   7  101.23    4.67
  -6   1   7   98.74    4.36
   6   1  -7   96.51    4.80
  -5  -1   7   12.51    0.95
  -5  -1   7   10.04    0.84
  -5  -1   7   11.46    0.87
   5  -1  -7    9.27    0.79
   5  -1  -7   11.64    0.95
  -5   1   7   11.24    0.58
   5   1  -7   11.21    0.91
   5   1  -7   10.63    0.87
  -5   1   7   12.71    0.87
  -4  -1   7    0.25    0.25
  -4  -1   7    0.33    0.22
  -4  -1   7    0.34    0.23
   4  -1  -7    0.53    0.23
   4   1  -7    0.28    0.21
  -4   1   7    0.30    0.19
   4   1  -7    0.49    0.24
   3  -1  -7    5.55    0.62
   3  -1  -7    5.89    0.36
  -3  -1   7    6.13    0.69
  -3  -1   7    6.15    0.76
  -3  -1   7    6.55    0.73
   3   1  -7    6.25    0.70
  -3   1   7    5.50    0.59
   3   1  -7    7.59    0.79
  -3   1   7    5.33    0.36
  -2  -1   7   14.64    1.01
   2  -1  -7   16.10    0.94
  -2  -1   7   15.10    1.01
  -2  -1   7   13.43    1.04
   2  -1  -7   14.67    0.79
  -2   1   7   13.64    0.79
   2   1  -7   15.11    1.01
  -2   1   7   14.63    1.00
   2   1  -7   14.15    0.98
   1  -1  -7    0.07    0.15
  -1  -1   7    0.06    0.17
   1  -1  -7    0.04    0.13
  -1   1   7    0.18    0.15
   1   1  -7    0.22    0.20
  -1   1   7    0.02    0.14
   1   1  -7    0.05    0.18
   0  -1  -7   14.75    0.97
   0  -1   7   16.25    1.10
   0   1  -7   17.14    1.13
   0   1   7   16.61    0.94
   0   1  -7   17.17    1.21
   0   1   7   16.03    0.98
   1  -1   7  179.77    8.19
   2  -1   7   14.59    1.11
  -2  -1  -7   16.12    1.10
   2   1   7   13.95    1.02
  -2   1  -7   15.59    1.12
   2   1   7   15.39    0.88
  -3  -1  -7    0.64    0.32
   3  -1   7    1.03    0.40
  -3  -1  -7    0.97    0.54
  -3   1  -7    1.15    0.38
   3   1   7    0.96    0.36
  -4  -1  -7  115.81    5.60
  -4  -1  -7  113.72    6.02
   4  -1   7  119.11    5.65
   4   1   7  116.23    5.27
   4   1   7  114.68    5.54
   5  -1   7    3.51    0.62
   5  -1   7    1.70    0.51
  -5  -1  -7    3.68    0.73
  -5  -1  -7    2.74    0.83
  -5   1  -7    2.26    0.56
   5   1   7    3.21    0.43
  -5   1  -7    2.99    0.62
  -6  -1  -7    8.06    1.30
   6  -1   7    8.38    0.99
   6  -1   7    9.16    1.17
  -6  -1  -7    8.53    1.14
  -6   1  -7    7.72    1.06
  -6   1  -7    6.78    0.93
   6   1   7    6.79    0.60
   7  -1   7    4.25    0.87
  -7  -1  -7    4.70    0.89
  -7  -1  -7    1.56    0.77
   7  -1   7    3.76    0.68
  -7   1  -7    2.85    0.66
  -7   1  -7    3.61    0.76
   7   1   7    2.10    0.38
   8  -1   7    2.35    0.69
   8  -1   7    1.39    0.49
  -8  -1  -7    1.91    0.64
  -8  -1  -7    1.78    0.74
  -8   1  -7    1.15    0.52
  -8   1  -7    1.50    0.59
   8   1   7    1.43    0.33
  -9  -1  -7    1.59    0.78
   9  -1   7    2.17    0.59
   9  -1   7    1.73    0.64
  -9  -1  -7    2.23    0.72
   9   1   7    2.92    0.47
  -9   1  -7    1.36    0.55
  -9   1  -7    2.26    0.70
  10  -1   7    6.55    1.16
  10  -1   7    6.38    0.92
 -10  -1  -7    5.39    1.15
 -10  -1  -7    6.42    1.23
  10   1   7    6.36    0.73
 -10   1  -7    5.38    1.02
 -10   1  -7    5.29    0.84
  11  -1   7    0.74    0.48
 -11  -1  -7    0.09    0.43
  11  -1   7   -0.09    0.26
 -11  -1  -7   -0.63    0.34
 -11   1  -7    0.00    0.33
 -11   1  -7   -0.04    0.32
  11   1   7    0.47    0.26
 -12  -1  -7   11.95    1.65
  12  -1   7   11.44    1.29
  12  -1   7   10.23    1.45
 -12  -1  -7    8.15    1.46
 -12   1  -7    9.57    1.14
 -12   1  -7    8.17    1.34
  12   1   7    9.34    0.97
 -13  -1  -7    6.98    1.29
  13  -1   7    6.28    0.99
 -13  -1  -7    4.76    1.13
  13   1   7    7.50    0.88
 -13   1  -7    7.22    1.33
 -13   1  -7    8.29    1.05
  14  -1   7    0.21    0.29
 -14  -1  -7   -0.89    0.71
 -14   1  -7    0.37    0.49
  14   1   7    0.45    0.31
 -14   1  -7    0.41    0.54
 -15  -1  -7    2.86    0.83
 -15  -1  -7    1.99    0.87
 -15   1  -7    2.69    0.87
 -15   1  -7    2.31    0.55
  15   1   7    2.43    0.52
  16   1   7    0.44    0.24
 -16   1  -7    0.34    0.28
  17   1   7   12.39    1.10
 -17   1  -7   11.11    1.33
 -22   2   7    6.82    1.24
 -21  -2   7    0.55    0.59
  21  -2  -7   -0.20    0.38
 -21   2   7    0.11    0.35
  20  -2  -7   10.31    1.55
 -20  -2   7    9.60    1.37
 -20   2   7   11.83    1.52
 -19  -2   7   -0.10    0.25
  19  -2  -7    0.47    0.41
 -19  -2   7   -0.35    0.41
  19   2  -7   -0.15    0.44
 -19   2   7    0.76    0.51
 -18  -2   7    0.71    0.56
 -18  -2   7    0.40    0.30
 -18   2   7   -0.37    0.29
 -18   2   7    0.04    0.34
  18   2  -7    0.31    0.58
  17  -2  -7    0.41    0.31
 -17  -2   7   -0.35    0.22
 -17  -2   7   -0.11    0.37
  17   2  -7    0.17    0.71
 -17   2   7    0.46    0.43
  17   2  -7   -0.38    0.24
 -17   2   7   -0.08    0.33
  16  -2  -7    1.60    0.59
 -16  -2   7    0.34    0.31
  16   2  -7    0.89    0.68
 -16   2   7    1.26    0.63
 -16   2   7    1.28    0.48
  16   2  -7    2.24    0.65
 -15  -2   7    0.72    0.40
  15  -2  -7    0.05    0.30
 -15  -2   7    0.53    0.42
  15   2  -7    0.41    0.54
 -15   2   7   -0.02    0.32
 -15   2   7   -0.56    0.19
  15   2  -7    0.18    0.33
 -14  -2   7    9.60    1.39
 -14  -2   7    9.96    1.19
  14  -2  -7    9.93    1.19
  14  -2  -7    7.94    1.12
  14   2  -7   13.30    1.99
 -14   2   7    7.34    1.15
 -14   2   7   11.16    1.20
  14   2  -7   10.49    1.26
 -13  -2   7    3.64    0.99
  13  -2  -7    4.26    0.83
  13  -2  -7    5.30    0.83
  13   2  -7    5.23    0.91
 -13   2   7    3.43    0.80
  13   2  -7    3.19    0.97
 -13   2   7    5.12    0.74
  12  -2  -7   96.06    5.00
 -12  -2   7  102.37    5.23
 -12  -2   7  100.52    4.91
  12  -2  -7  103.06    4.90
  12   2  -7   96.69    4.95
  12   2  -7   93.98    5.51
 -12   2   7   97.52    4.72
 -12   2   7   96.50    5.10
 -11  -2   7    7.63    1.11
 -11  -2   7    8.66    1.01
  11  -2  -7    8.72    1.07
  11  -2  -7    8.99    1.00
 -11   2   7    9.07    0.77
  11   2  -7    7.86    1.04
  11   2  -7    6.53    1.32
 -11   2   7    7.38    1.08
  10  -2  -7    3.58    0.60
 -10  -2   7    3.99    0.78
 -10  -2   7    3.15    0.63
  10  -2  -7    3.42    0.65
  10   2  -7    5.25    1.04
 -10   2   7    3.40    0.49
  10   2  -7    5.49    0.82
 -10   2   7    2.67    0.61
   9  -2  -7   12.18    1.06
   9  -2  -7   10.91    0.98
  -9  -2   7   12.45    1.05
  -9  -2   7   14.03    1.48
  -9  -2   7   13.17    1.21
   9   2  -7   12.21    1.50
  -9   2   7   13.65    1.12
  -9   2   7   13.76    0.84
   9   2  -7   13.13    1.11
  -8  -2   7    0.47    0.37
   8  -2  -7    0.95    0.39
  -8  -2   7    0.51    0.37
  -8  -2   7    1.05    0.36
   8  -2  -7    0.01    0.22
  -8   2   7    0.07    0.24
   8   2  -7    0.53    0.40
  -8   2   7    0.48    0.18
  -7  -2   7    2.66    0.53
  -7  -2   7    3.10    0.61
   7  -2  -7    2.91    0.58
   7  -2  -7    3.10    0.54
  -7   2   7    2.24    0.47
   7   2  -7    2.05    0.57
  -6  -2   7   -0.17    0.16
   6  -2  -7    0.27    0.22
  -6  -2   7   -0.14    0.20
   6  -2  -7   -0.01    0.24
   6   2  -7   -0.18    0.25
  -6   2   7   -0.14    0.18
  -5  -2   7   14.93    1.19
   5  -2  -7   16.01    1.07
  -5  -2   7   14.94    1.16
  -5  -2   7   14.26    1.10
  -5   2   7   15.04    1.06
   5   2  -7   18.94    1.34
  -4  -2   7  148.44    6.69
   4  -2  -7  141.63    6.54
  -4  -2   7  145.70    6.76
  -4  -2   7  135.60    6.67
   4   2  -7  150.47    6.80
   4   2  -7  141.50    6.79
  -4   2   7  145.77    6.55
   3  -2  -7    0.48    0.20
  -3  -2   7    0.19    0.22
  -3  -2   7    0.39    0.25
   3   2  -7    0.14    0.23
   3   2  -7    0.32    0.28
  -3   2   7    0.09    0.15
   2  -2  -7   11.66    0.70
  -2  -2   7   13.12    1.02
  -2  -2   7   11.82    0.92
   2  -2  -7   11.84    0.80
   2   2  -7   13.76    1.04
  -2   2   7   12.46    0.89
   2   2  -7   12.72    0.96
  -1  -2   7   15.13    1.07
  -1  -2   7   14.73    1.13
   1  -2  -7   15.56    0.92
   1  -2  -7   15.57    0.92
   1   2  -7   15.11    1.05
  -1   2   7   15.45    0.89
   1   2  -7   15.95    1.17
   0  -2   7    0.38    0.28
   0  -2  -7    0.13    0.20
   0  -2  -7   -0.05    0.13
   0  -2   7    0.42    0.27
   0   2  -7    0.06    0.21
   0   2  -7    0.01    0.17
   0   2   7    0.36    0.15
  -1  -2  -7   17.26    1.94
  -1  -2  -7   17.48    1.15
   1  -2   7   18.14    1.31
  -1   2  -7   20.56    1.37
   1   2   7   17.59    0.92
  -1   2  -7   16.26    1.25
  -2  -2  -7   18.03    1.23
  -2  -2  -7   17.00    1.94
   2  -2   7   18.69    1.35
  -2   2  -7   18.60    1.08
   2   2   7   17.57    0.89
  -2   2  -7   17.73    1.31
   3  -2   7    1.17    0.54
  -3  -2  -7    1.48    0.45
  -3   2  -7    1.80    0.32
  -3   2  -7    2.36    0.59
  -4  -2  -7   -0.07    0.26
   4  -2   7   -0.35    0.20
   4  -2   7    0.47    0.36
  -4  -2  -7    0.57    0.53
  -4   2  -7   -0.07    0.26
  -4   2  -7    0.18    0.17
  -5  -2  -7   11.71    1.32
  -5  -2  -7   13.29    1.79
   5  -2   7   14.75    1.51
   5  -2   7   13.91    1.25
  -5   2  -7   12.69    1.17
  -5   2  -7   13.13    0.82
   6  -2   7    9.45    1.16
  -6  -2  -7    7.97    1.44
  -6  -2  -7   10.44    1.26
   6  -2   7    9.82    1.25
  -6   2  -7   10.53    1.29
  -6   2  -7    8.46    0.90
  -6   2  -7    9.96    0.67
   7  -2   7    6.80    1.01
   7  -2   7    7.95    1.18
  -7  -2  -7    7.19    1.10
  -7  -2  -7    6.95    1.41
  -7   2  -7    6.35    1.02
   7   2   7    7.43    0.47
  -7   2  -7    7.09    0.58
  -7   2  -7    7.65    0.80
   8  -2   7    0.06    0.38
   8  -2   7   -0.09    0.28
  -8  -2  -7    0.16    0.52
  -8  -2  -7   -0.43    0.40
   8   2   7    0.13    0.13
  -8   2  -7    0.17    0.25
  -8   2  -7   -0.27    0.15
  -8   2  -7   -0.40    0.28
  -9  -2  -7    0.22    0.47
   9  -2   7    0.23    0.43
  -9  -2  -7    0.34    0.59
   9  -2   7   -0.16    0.27
   9   2   7    0.52    0.19
  -9   2  -7   -0.08    0.21
  -9   2  -7    0.39    0.45
  10  -2   7    4.88    0.92
  10  -2   7    3.21    1.02
 -10  -2  -7    1.89    0.84
 -10  -2  -7    3.70    0.92
 -10   2  -7    2.03    0.70
  10   2   7    3.13    0.41
 -10   2  -7    3.69    0.46
  11  -2   7    0.58    0.43
  11  -2   7    0.28    0.32
 -11  -2  -7    0.67    0.57
 -11  -2  -7    0.42    0.51
  11   2   7    0.16    0.18
 -11   2  -7    0.26    0.41
 -11   2  -7    0.11    0.16
 -12  -2  -7    0.92    0.67
  12  -2   7    1.53    0.58
 -12  -2  -7    2.34    0.88
 -12   2  -7    2.62    0.36
  12   2   7    1.98    0.37
 -12   2  -7    1.72    0.68
 -13  -2  -7    4.49    1.14
 -13  -2  -7    3.85    1.12
 -13   2  -7    6.67    0.51
 -13   2  -7    6.15    1.21
  13   2   7    7.08    0.73
 -14  -2  -7   20.48    2.40
 -14   2  -7   21.29    1.12
 -14   2  -7   18.84    2.24
  14   2   7   21.06    1.31
 -15  -2  -7    3.04    1.12
 -15   2  -7    2.85    0.92
  15   2   7    4.09    0.58
  16   2   7    0.93    0.30
 -21  -3   7    0.89    0.44
 -21   3   7    0.20    0.25
 -20  -3   7    0.82    0.42
 -20   3   7    2.66    0.69
 -19  -3   7    5.21    0.96
  19  -3  -7    2.80    0.72
 -19   3   7    4.60    0.84
 -18  -3   7   -0.10    0.25
  18  -3  -7    0.12    0.33
 -18   3   7    0.34    0.32
 -17  -3   7    3.04    0.68
  17  -3  -7    3.72    0.78
 -17   3   7    5.42    0.90
  17   3  -7    7.04    1.73
 -17   3   7    3.66    0.97
  17   3  -7    4.31    0.89
 -16  -3   7    0.34    0.25
  16  -3  -7    0.10    0.25
 -16   3   7   -0.40    0.29
  16   3  -7    0.55    0.49
 -16   3   7    0.43    0.32
  16   3  -7   -0.40    0.43
  15  -3  -7    0.56    0.38
 -15  -3   7    0.35    0.34
 -15   3   7    1.49    0.68
  15   3  -7    1.57    0.94
  15   3  -7    0.30    0.39
 -15   3   7    0.65    0.36
  14  -3  -7    4.04    0.71
 -14  -3   7    5.30    0.82
  14   3  -7    4.31    1.25
  14   3  -7    4.39    0.88
 -14   3   7    3.60    0.87
 -14   3   7    4.22    0.69
 -13  -3   7    0.15    0.35
  13  -3  -7    0.36    0.30
 -13  -3   7    0.34    0.30
  13  -3  -7    0.40    0.35
  13   3  -7    2.03    0.88
 -13   3   7    0.25    0.25
 -13   3   7    0.04    0.34
 -12  -3   7    0.36    0.38
 -12  -3   7    0.89    0.39
  12  -3  -7    0.48    0.31
  12  -3  -7    0.70    0.36
 -12   3   7    0.31    0.37
  12   3  -7    0.87    0.67
 -12   3   7    0.33    0.24
 -11  -3   7    0.35    0.76
  11  -3  -7    0.60    0.41
 -11  -3   7    0.39    0.41
  11  -3  -7    1.01    0.38
 -11  -3   7    1.62    0.48
 -11   3   7    1.66    0.38
  11   3  -7    0.81    0.66
 -11   3   7    2.07    0.68
  10  -3  -7    3.52    0.61
 -10  -3   7    3.34    0.64
  10  -3  -7    2.61    0.61
 -10  -3   7    2.86    0.77
 -10  -3   7    4.46    0.91
 -10   3   7    2.75    0.42
 -10   3   7    3.91    0.80
  10   3  -7    3.77    1.01
  -9  -3   7   16.37    1.22
  -9  -3   7   17.88    1.81
   9  -3  -7   15.19    1.17
   9  -3  -7   14.21    1.21
  -9  -3   7   15.65    1.67
  -9   3   7   13.99    0.87
   9   3  -7   15.63    1.96
  -8  -3   7    0.52    0.39
  -8  -3   7    0.33    0.36
   8  -3  -7   -0.02    0.30
  -8  -3   7    0.35    0.31
   8  -3  -7    0.48    0.29
  -8   3   7    0.23    0.15
   8   3  -7    0.37    0.49
  -8   3   7    0.43    0.34
  -7  -3   7    0.82    0.43
  -7  -3   7    1.01    0.49
   7  -3  -7    2.08    0.49
  -7  -3   7    1.74    0.48
  -7   3   7    1.87    0.48
   7   3  -7    2.19    0.70
  -6  -3   7    2.02    0.55
  -6  -3   7    2.77    0.59
  -6  -3   7    2.24    0.60
   6  -3  -7    2.42    0.49
   6   3  -7    0.91    0.54
  -6   3   7    1.63    0.46
  -5  -3   7    0.32    0.31
  -5  -3   7   -0.07    0.25
   5  -3  -7   -0.31    0.15
  -5  -3   7    0.02    0.29
  -5   3   7   -0.07    0.20
   5   3  -7   -0.18    0.30
   4  -3  -7    4.56    0.36
   4  -3  -7    6.02    0.70
  -4  -3   7    4.60    0.81
  -4   3   7    5.86    0.72
   4   3  -7    4.30    0.81
  -3  -3   7   -0.16    0.20
  -3  -3   7   -0.04    0.24
   3  -3  -7   -0.13    0.16
   3  -3  -7    0.02    0.13
  -3   3   7    0.30    0.22
   3   3  -7   -0.09    0.21
   3   3  -7    0.17    0.31
  -2  -3   7    0.63    0.30
   2  -3  -7    0.70    0.24
   2  -3  -7    0.96    0.25
  -2  -3   7    0.56    0.37
   2   3  -7    0.91    0.38
  -2   3   7    1.30    0.31
   2   3  -7    0.47    0.36
  -1  -3   7   42.34    2.34
  -1  -3   7   49.29    2.64
   1  -3  -7   43.54    2.15
   1   3  -7   42.81    2.47
  -1   3   7   42.12    2.28
   1   3  -7   43.30    2.57
   0  -3   7   13.53    0.99
   0  -3  -7   13.50    0.81
   0  -3   7   14.52    1.48
   0  -3  -7   16.82    1.97
   0   3  -7   12.59    1.05
   0   3  -7   13.50    1.18
   0   3   7   13.08    0.82
  -1  -3  -7    6.75    0.50
   1  -3   7    9.30    0.77
   1  -3   7    7.49    0.99
  -1  -3  -7    9.27    1.54
  -1   3  -7    9.01    0.93
  -1   3  -7    8.93    1.13
   1   3   7    8.03    0.52
   2  -3   7    0.07    0.33
   2  -3   7   -0.22    0.21
  -2  -3  -7    0.37    0.55
  -2   3  -7   -0.26    0.21
   3  -3   7    0.20    0.32
  -3  -3  -7   -0.23    0.41
   3  -3   7    0.10    0.32
  -3  -3  -7   -0.18    0.27
  -3   3  -7   -0.04    0.18
  -3   3  -7   -0.37    0.27
   4  -3   7    1.00    0.48
   4  -3   7    1.47    0.52
  -4  -3  -7    2.54    0.60
  -4  -3  -7    0.74    0.68
  -4   3  -7    0.70    0.27
  -4   3  -7    1.58    0.58
  -5  -3  -7    1.93    0.91
  -5  -3  -7    2.93    0.69
   5  -3   7    1.76    0.60
   5  -3   7    2.67    0.67
  -5   3  -7    1.70    0.30
  -5   3  -7    2.04    0.64
   6  -3   7    0.68    0.45
   6  -3   7    0.35    0.40
  -6  -3  -7    0.23    0.62
  -6  -3  -7    1.19    0.54
  -6   3  -7    0.34    0.46
   7  -3   7   12.35    1.43
  -7  -3  -7   10.46    1.66
  -7  -3  -7   10.54    1.77
   7  -3   7   14.75    1.69
  -7   3  -7   12.45    1.48
  -8  -3  -7    0.52    0.64
   8  -3   7    0.81    0.46
  -8  -3  -7    1.03    0.56
   8  -3   7    1.25    0.61
  -8   3  -7    0.80    0.50
  -9  -3  -7    2.93    1.03
   9  -3   7    4.42    0.93
   9  -3   7    2.88    0.76
  -9  -3  -7    3.52    0.85
  -9   3  -7    2.36    0.72
  10  -3   7    6.09    1.09
 -10  -3  -7    8.16    1.61
 -10  -3  -7    5.72    1.15
  10  -3   7    6.35    1.22
 -10   3  -7    7.83    1.31
 -11  -3  -7    0.22    0.47
 -11   3  -7    1.49    0.69
 -12  -3  -7    0.58    0.60
 -12   3  -7    1.15    0.63
 -13  -3  -7    6.37    1.37
 -14  -3  -7    1.28    0.73
 -14   3  -7    0.12    0.53
 -20  -4   7    0.60    0.48
 -19  -4   7    0.64    0.37
 -19   4   7    0.95    0.44
 -18  -4   7    0.00    0.20
 -18   4   7    0.35    0.29
 -17  -4   7    2.31    0.60
  17  -4  -7    3.31    0.61
 -17   4   7    4.71    0.77
  16  -4  -7    1.51    0.41
 -16   4   7    1.72    0.45
 -15  -4   7    0.52    0.28
  15  -4  -7    0.18    0.22
 -15   4   7    0.50    0.31
  15   4  -7    1.02    0.98
 -15   4   7    0.14    0.42
 -14  -4   7    1.40    0.45
  14  -4  -7    1.28    0.35
 -14   4   7    1.74    0.44
 -14   4   7    2.69    0.84
  14   4  -7    3.32    1.24
  13  -4  -7    5.08    0.74
 -13  -4   7    6.70    0.93
 -13   4   7    7.14    1.24
 -13   4   7    6.15    0.73
  13   4  -7    3.74    1.32
  12  -4  -7   -0.11    0.22
 -12   4   7   -0.25    0.25
 -12   4   7    0.09    0.20
  12   4  -7   -0.52    0.32
  11  -4  -7    0.07    0.26
 -11  -4   7    0.72    0.35
 -11  -4   7    0.70    0.51
  11  -4  -7    0.51    0.33
 -11   4   7    0.62    0.24
  11   4  -7    1.15    0.72
 -11   4   7    0.14    0.43
 -10  -4   7    7.93    1.34
 -10  -4   7    7.61    0.98
  10  -4  -7    6.87    0.85
  10  -4  -7    4.87    0.86
 -10  -4   7    9.31    1.40
  10   4  -7    8.98    1.65
 -10   4   7    5.68    1.01
 -10   4   7    5.75    0.68
  -9  -4   7  103.15    4.95
   9  -4  -7  100.24    4.96
  -9  -4   7   94.22    5.32
  -9  -4   7  104.03    5.45
   9  -4  -7   99.20    5.02
   9  -4  -7   88.87    4.50
  -9   4   7  107.12    5.26
  -9   4   7   98.12    4.51
   9   4  -7  101.69    5.85
  -8  -4   7    0.26    0.37
   8  -4  -7    0.03    0.24
   8  -4  -7    0.26    0.20
  -8  -4   7    0.41    0.45
  -8  -4   7   -0.10    0.24
   8   4  -7    0.19    0.57
  -8   4   7    0.23    0.34
   7  -4  -7   -0.01    0.18
  -7  -4   7    0.01    0.26
   7  -4  -7    0.23    0.30
  -7  -4   7    0.40    0.41
  -7  -4   7    0.62    0.45
   7   4  -7    0.25    0.59
  -7   4   7    0.55    0.39
   6  -4  -7   11.26    1.56
   6  -4  -7    7.61    0.98
  -6  -4   7    8.43    1.07
  -6  -4   7    9.31    1.27
   6  -4  -7    8.29    0.65
  -6  -4   7   13.61    1.60
  -6   4   7   11.54    1.29
   5  -4  -7   28.39    1.76
  -5  -4   7   27.94    2.07
  -5  -4   7   33.07    1.96
   5  -4  -7   23.82    2.16
  -5  -4   7   31.91    2.07
   5  -4  -7   28.26    1.52
  -5   4   7   27.65    1.85
   5   4  -7   30.34    2.34
   4  -4  -7   25.67    1.40
  -4  -4   7   26.48    1.82
  -4  -4   7   23.29    1.85
   4  -4  -7   23.15    2.14
  -4   4   7   25.32    1.64
   4   4  -7   25.17    2.07
   3  -4  -7    7.85    0.66
  -3  -4   7    7.76    1.04
   3  -4  -7    6.65    1.33
   3  -4  -7    7.76    0.84
  -3  -4   7    7.12    1.10
   3   4  -7    6.60    1.19
  -3   4   7    9.51    0.99
  -2  -4   7    1.84    0.52
  -2  -4   7    2.41    0.66
   2  -4  -7    2.63    0.48
   2  -4  -7    3.16    0.48
   2  -4  -7    1.37    0.74
   2   4  -7    1.33    0.58
   2   4  -7    2.55    0.79
  -2   4   7    2.87    0.53
   1  -4  -7   16.39    1.08
   1  -4  -7   20.41    1.26
  -1  -4   7   18.65    1.32
   1  -4  -7   15.38    2.07
  -1  -4   7   18.90    1.55
  -1   4   7   17.28    1.16
   1   4  -7   17.29    1.53
   1   4  -7   20.48    1.62
   0  -4  -7   12.58    0.81
   0  -4  -7   12.98    1.03
   0  -4   7   14.81    1.57
   0  -4   7   13.42    1.02
   0  -4  -7   11.22    1.77
   0   4  -7   14.46    1.70
   0   4  -7   11.47    1.36
   0   4   7   11.98    0.90
  -1  -4  -7    0.61    0.71
   1  -4   7    1.04    0.52
  -1  -4  -7    1.16    0.24
   1  -4   7    0.96    0.35
  -1   4  -7    1.35    0.52
   2  -4   7    6.98    1.13
  -2  -4  -7    9.42    1.59
   2  -4   7    9.44    1.26
   2  -4   7    8.29    0.85
  -2   4  -7    7.90    1.22
  -2   4  -7    8.18    1.03
   3  -4   7    9.96    0.86
   3  -4   7   13.11    1.55
  -3  -4  -7   11.89    1.84
   3  -4   7   11.12    1.41
  -3   4  -7    8.62    1.25
   4  -4   7   11.10    1.43
  -4  -4  -7    9.99    1.74
   4  -4   7   10.02    1.35
  -4   4  -7   10.56    0.89
  -4   4  -7    9.86    1.34
   5  -4   7   14.04    1.75
  -5  -4  -7    9.37    1.72
   5  -4   7   15.60    1.74
  -5   4  -7   11.53    1.47
   6  -4   7    3.73    0.94
  -6  -4  -7    6.31    1.39
  -6  -4  -7    3.48    0.83
   6  -4   7    6.54    1.16
  -6   4  -7    5.40    1.02
   7  -4   7    0.60    0.47
   7  -4   7    0.48    0.36
  -7  -4  -7   -0.18    0.30
  -7  -4  -7    0.10    0.44
  -7   4  -7   -0.16    0.34
   8  -4   7    9.82    1.46
  -8  -4  -7    7.52    1.29
  -8  -4  -7   15.39    3.16
  -8   4  -7    9.91    1.39
  -9  -4  -7    8.02    1.42
   9  -4   7    6.02    1.66
  -9   4  -7    7.19    1.25
 -10  -4  -7   13.78    1.86
 -10   4  -7   15.19    1.83
 -11  -4  -7    0.60    0.61
 -11   4  -7    0.64    0.53
 -12  -4  -7   18.67    2.31
 -12   4  -7   19.86    2.25
 -13  -4  -7    4.62    1.75
 -13   4  -7    2.50    0.81
 -17  -5   7   16.71    1.39
 -16  -5   7    1.11    0.39
 -16   5   7    1.13    0.35
 -15  -5   7    0.75    0.36
 -15   5   7    1.35    0.37
  14  -5  -7    1.27    0.32
  14  -5  -7    1.42    0.48
 -14  -5   7    1.36    0.45
 -14   5   7    1.53    0.41
  13  -5  -7    1.03    0.31
  13  -5  -7    0.78    0.43
 -13  -5   7    0.51    0.26
  13   5  -7    0.06    0.60
 -13   5   7    0.79    0.61
 -13   5   7    0.66    0.26
  12  -5  -7    2.82    0.74
 -12  -5   7    2.57    0.58
  12  -5  -7    1.60    0.39
  12   5  -7    0.29    0.70
 -12   5   7    1.73    0.39
 -12   5   7    0.47    0.74
  11  -5  -7    0.96    0.33
 -11  -5   7    0.69    0.36
  11  -5  -7    0.89    0.34
  11  -5  -7    1.35    0.66
 -11   5   7    0.69    0.55
  10  -5  -7    2.17    0.84
  10  -5  -7    1.78    0.41
 -10  -5   7    1.95    0.51
  10  -5  -7    1.78    0.52
 -10   5   7    1.77    0.67
  10   5  -7    0.36    0.73
   9  -5  -7    5.99    0.67
   9  -5  -7    7.30    1.29
  -9  -5   7    4.72    0.98
   9  -5  -7    4.54    0.84
   9  -5  -7    3.45    0.74
  -9   5   7    4.19    0.92
   9   5  -7    5.61    1.41
   8  -5  -7    2.20    0.45
  -8  -5   7    2.29    0.74
   8  -5  -7    2.78    0.88
   8  -5  -7    1.87    0.58
   8   5  -7    2.05    1.00
  -8   5   7    2.46    0.73
   7  -5  -7    2.46    0.46
   7  -5  -7    4.67    1.04
  -7  -5   7    2.31    0.75
  -7  -5   7    1.64    0.66
   7  -5  -7    2.47    0.64
  -7   5   7    2.35    0.65
   7   5  -7    1.11    0.75
   6  -5  -7    0.61    0.35
   6  -5  -7    0.33    0.25
   6  -5  -7    0.48    0.52
  -6  -5   7    0.32    0.40
   6   5  -7    1.84    0.86
  -6   5   7    0.84    0.40
  -5  -5   7    3.01    0.77
   5  -5  -7    2.12    0.79
   5  -5  -7    2.20    0.50
   5  -5  -7    2.27    0.45
  -5  -5   7    2.86    0.78
  -5   5   7    1.21    0.46
   5   5  -7    2.84    0.98
   4  -5  -7    0.60    0.58
  -4  -5   7    1.54    0.62
   4  -5  -7    1.85    0.48
  -4  -5   7    2.61    0.70
   4  -5  -7    1.54    0.40
  -4   5   7    2.99    0.67
   4   5  -7    2.17    0.87
  -3  -5   7    1.75    0.55
   3  -5  -7    1.92    0.44
  -3  -5   7    1.03    0.53
   3  -5  -7    1.34    0.40
   3  -5  -7    1.39    0.77
   3   5  -7    2.94    0.97
  -3   5   7    1.44    0.49
   2  -5  -7   18.01    1.22
  -2  -5   7   19.64    2.05
   2  -5  -7   18.38    1.30
   2  -5  -7   19.59    2.30
  -2  -5   7   17.56    1.44
   2   5  -7   19.94    2.15
   1  -5  -7   95.98    4.35
   1  -5  -7   86.42    5.45
  -1  -5   7   87.48    5.04
   1  -5  -7   88.30    4.54
  -1  -5   7   94.01    4.67
   1   5  -7   99.43    5.09
   1   5  -7   89.75    5.12
   0  -5  -7    3.65    0.79
   0  -5  -7    2.23    0.38
   0  -5   7    0.98    0.55
   0  -5   7    2.85    0.61
   0  -5   7    2.60    0.75
   0  -5  -7    1.55    0.76
   0   5  -7    1.97    0.68
   0   5  -7    1.15    0.60
   1  -5   7   -0.32    0.23
   1  -5   7    0.63    0.32
  -1  -5  -7   -0.70    0.43
  -1  -5  -7    0.12    0.14
  -1  -5  -7    0.24    0.26
   1  -5   7    0.16    0.31
  -1   5  -7    0.38    0.47
  -1   5  -7    0.37    0.40
   2  -5   7    0.60    0.48
   2  -5   7    0.14    0.38
   2  -5   7    0.29    0.27
  -2  -5  -7    0.66    0.39
  -2  -5  -7   -0.60    0.39
  -2   5  -7    0.18    0.33
  -2   5  -7    0.16    0.40
   3  -5   7    4.99    0.67
   3  -5   7    2.68    0.81
  -3  -5  -7    5.06    1.29
   3  -5   7    6.19    1.14
  -3   5  -7    5.02    1.02
  -3   5  -7    5.23    0.87
   4  -5   7   32.02    2.43
  -4  -5  -7   33.08    2.99
   4  -5   7   35.17    2.49
  -4   5  -7   35.07    2.49
  -4   5  -7   33.40    2.12
   5  -5   7    1.59    0.67
  -5   5  -7    2.37    0.73
   6  -5   7    8.09    1.86
  -6   5  -7    6.20    1.18
  -7   5  -7    4.40    0.96
  -8  -5  -7    2.91    0.88
  -8   5  -7    2.88    0.85
  -9  -5  -7    4.57    1.11
  -9   5  -7    4.09    0.95
 -10  -5  -7    2.16    0.84
 -10   5  -7    3.64    0.97
 -11   5  -7    3.38    0.89
 -12   5  -7    0.14    0.48
 -15  -6   7    2.12    0.81
 -14  -6   7    9.11    1.10
 -13  -6   7    0.98    0.36
 -12  -6   7    0.22    0.20
  12  -6  -7    0.19    0.19
  11  -6  -7    2.29    0.49
  11  -6  -7    3.07    0.52
  11  -6  -7    4.19    1.05
 -11  -6   7    1.21    0.42
 -11   6   7    1.83    0.74
  10  -6  -7    2.38    0.73
  10  -6  -7    1.28    0.46
  10  -6  -7    2.91    0.52
 -10  -6   7    2.71    0.63
  10   6  -7   -0.57    0.63
 -10   6   7    1.49    0.73
   9  -6  -7    0.32    0.42
  -9  -6   7   -0.05    0.17
   9  -6  -7    0.11    0.26
   9   6  -7   -0.02    0.64
  -9   6   7    0.60    0.53
   8  -6  -7    0.17    0.27
   8  -6  -7   -0.18    0.36
  -8  -6   7    0.32    0.29
  -8   6   7   -0.03    0.28
   8   6  -7   -0.25    0.56
   7  -6  -7    1.01    0.42
   7  -6  -7    1.69    0.43
   7  -6  -7    2.06    0.77
  -7  -6   7    0.86    0.41
  -7   6   7    1.30    0.54
   7   6  -7    1.02    0.78
   6  -6  -7    3.26    0.95
   6  -6  -7    1.62    0.49
   6  -6  -7    2.61    0.52
  -6  -6   7    1.01    0.48
   6   6  -7    1.81    0.89
   5  -6  -7    0.43    0.28
   5  -6  -7    1.56    0.69
  -5  -6   7    0.58    0.46
  -5  -6   7   -0.24    0.26
   5  -6  -7    0.14    0.23
   5   6  -7    0.17    0.65
   4  -6  -7    8.77    1.59
  -4  -6   7   11.30    1.47
   4  -6  -7    9.33    1.41
   4  -6  -7    8.27    1.04
   4   6  -7    8.55    1.75
  -3  -6   7    9.96    1.33
   3  -6  -7    6.62    2.09
   3  -6  -7    6.71    0.93
   3  -6  -7    9.08    1.01
   3   6  -7    7.19    1.54
  -2  -6   7   17.02    1.47
   2  -6  -7   15.55    1.28
  -2  -6   7   19.34    2.03
   2  -6  -7   16.13    1.18
   2  -6  -7   16.23    2.26
   2   6  -7   16.65    2.25
   1  -6  -7    1.41    0.46
   1  -6  -7    3.65    0.72
   1  -6  -7    2.65    1.03
  -1  -6   7    3.45    0.71
  -1  -6   7    2.40    0.77
   1   6  -7    3.82    1.20
   0  -6   7    1.24    0.57
   0  -6  -7    0.04    0.50
   0  -6   7    0.29    0.32
   0  -6  -7    0.49    0.32
   0  -6  -7    0.45    0.22
   0   6  -7    0.26    0.40
   0   6  -7    1.17    0.61
  -1  -6  -7    1.62    0.57
  -1  -6  -7    1.31    0.28
   1  -6   7    1.17    0.43
  -1   6  -7    1.00    0.62
  -1   6  -7    0.22    0.53
  -2  -6  -7    3.36    0.81
   2  -6   7    3.19    0.78
  -2   6  -7    2.69    0.85
  -2   6  -7    3.67    0.91
   3  -6   7    4.24    0.66
  -3   6  -7    3.34    0.89
  -3   6  -7    2.97    0.76
  -4  -6  -7   12.52    1.58
  -4   6  -7   13.83    1.84
  -5  -6  -7    1.89    0.74
  -5   6  -7    3.44    0.98
  -6   6  -7    0.15    0.37
  -7   6  -7    1.81    0.71
  -8  -6  -7    0.64    0.59
  -8   6  -7    0.24    0.34
  -9  -6  -7   -0.24    0.47
  -9   6  -7   -0.01    0.34
 -11  -7   7    0.45    0.24
 -10  -7   7    1.57    0.47
  -9  -7   7    4.04    0.76
  -8  -7   7    0.54    0.31
   8  -7  -7    0.43    0.46
  -7  -7   7   -0.11    0.20
   7  -7  -7    0.29    0.51
   7   7  -7    0.26    0.82
   6  -7  -7    2.69    0.61
   6  -7  -7    2.12    0.80
  -6  -7   7    2.28    0.70
   6   7  -7    1.43    0.91
   5  -7  -7    0.58    0.30
   5  -7  -7    0.46    0.28
  -5  -7   7    0.58    0.46
   5  -7  -7    0.97    0.63
   4  -7  -7    4.10    0.76
   4  -7  -7    4.50    0.90
   4  -7  -7    6.80    1.60
   4   7  -7    3.81    1.29
   3  -7  -7    1.72    0.46
   3  -7  -7    2.52    0.61
   3   7  -7    1.46    0.94
  -2  -7   7    1.36    0.52
   2  -7  -7    0.17    0.18
   2  -7  -7    0.13    0.22
   2   7  -7   -0.06    0.46
  -1  -7   7    0.32    0.33
   1  -7  -7    0.53    0.31
   1  -7  -7    0.34    0.19
   1   7  -7    0.18    0.57
   0  -7  -7    0.71    0.35
   0  -7  -7    0.44    0.21
   0  -7   7    0.19    0.26
   0   7  -7    0.89    0.71
   1  -7   7    1.08    0.45
  -1  -7  -7    0.92    0.46
  -1  -7  -7    0.95    0.22
  -1   7  -7    0.67    0.85
  -2  -7  -7   11.61    1.76
   2  -7   7    8.11    1.02
  -2   7  -7    8.74    1.43
  -2   7  -7    5.19    1.17
  -3   7  -7    4.37    1.14
  -6  -8   7    0.82    0.46
  -5  -8   7   -0.14    0.22
  -4  -8   7   -0.14    0.30
   4   8  -7    0.07    0.65
   3   8  -7    0.86    0.75
   2   8  -7    2.86    1.58
   1   8  -7    1.41    0.73
  22   0  -8    9.82    1.96
 -21   0   8    0.20    0.51
  21   0  -8   -0.03    0.37
  20   0  -8    1.69    0.81
 -20   0   8    1.79    0.90
  19   0  -8    0.10    0.42
 -19   0   8   -0.19    0.36
 -19   0   8    0.04    0.37
  18   0  -8    1.33    0.77
 -18   0   8    4.36    1.01
 -18   0   8    0.83    0.59
 -17   0   8   -0.23    0.31
 -17   0   8   -0.23    0.24
  17   0  -8   -0.37    0.36
 -17   0   8    0.31    0.49
 -16   0   8   14.51    1.71
  16   0  -8   14.89    1.92
 -16   0   8   12.25    1.52
  16   0  -8   20.85    2.39
 -16   0   8   13.80    1.55
 -15   0   8    0.00    0.35
 -15   0   8    0.09    0.36
  15   0  -8   -0.06    0.41
  15   0  -8   -0.02    0.24
 -15   0   8   -0.09    0.23
 -14   0   8   12.03    1.39
 -14   0   8   12.49    1.46
  14   0  -8   12.44    1.57
  14   0  -8   11.61    1.53
 -14   0   8   12.34    1.44
  13   0  -8    0.45    0.36
 -13   0   8   -0.18    0.32
 -13   0   8    0.70    0.38
 -13   0   8    0.01    0.35
  13   0  -8    0.72    0.44
 -12   0   8   14.36    1.54
 -12   0   8   11.76    1.38
  12   0  -8   12.73    1.48
  12   0  -8   12.56    1.38
  11   0  -8   -0.27    0.28
 -11   0   8    0.11    0.23
  11   0  -8   -0.08    0.28
 -11   0   8   -0.10    0.28
 -10   0   8    6.34    0.83
  10   0  -8    6.66    0.88
  10   0  -8    4.92    0.82
 -10   0   8    6.98    0.98
   9   0  -8   -0.01    0.22
   9   0  -8    0.14    0.30
  -9   0   8   -0.33    0.26
  -9   0   8    0.04    0.20
   8   0  -8   10.73    0.97
  -8   0   8   11.11    0.93
  -8   0   8   13.79    1.16
  -8   0   8   12.81    0.90
   8   0  -8    9.51    1.08
   7   0  -8    0.28    0.25
  -7   0   8    0.19    0.31
  -7   0   8    0.11    0.18
   7   0  -8    0.05    0.22
  -7   0   8   -0.08    0.16
  -6   0   8    6.09    0.63
  -6   0   8    5.77    0.85
  -6   0   8    5.83    0.70
   6   0  -8    6.99    0.83
   6   0  -8    5.57    0.72
  -5   0   8   -0.24    0.12
   5   0  -8   -0.15    0.18
  -5   0   8    0.14    0.15
   5   0  -8   -0.09    0.17
   4   0  -8   32.35    1.68
   4   0  -8   29.09    1.84
  -4   0   8   31.21    1.78
  -4   0   8   32.63    1.66
   4   0  -8   34.88    1.84
   3   0  -8    0.14    0.14
   3   0  -8   -0.06    0.15
  -3   0   8    0.14    0.16
  -3   0   8    0.17    0.17
   3   0  -8    0.00    0.23
  -2   0   8    0.46    0.23
   2   0  -8    0.89    0.25
  -2   0   8    0.70    0.25
   2   0  -8    0.66    0.34
  -1   0   8    0.06    0.16
   1   0  -8   -0.09    0.15
  -1   0   8   -0.37    0.10
   0   0  -8   36.57    1.99
   0   0   8   38.55    2.02
  -1   0  -8   -0.03    0.19
   1   0   8   -0.27    0.16
  -2   0  -8    0.59    0.29
   2   0   8    0.30    0.28
   3   0   8    0.45    0.29
  -3   0  -8   -0.08    0.20
   4   0   8  100.28    4.97
  -4   0  -8  101.36    4.97
  -5   0  -8   -0.23    0.34
   5   0   8   -0.01    0.25
   5   0   8   -0.16    0.18
  -5   0  -8    0.11    0.33
   6   0   8    0.00    0.23
  -6   0  -8   -0.01    0.46
  -6   0  -8    0.03    0.31
   6   0   8    0.08    0.31
  -7   0  -8    0.10    0.47
   7   0   8   -0.22    0.22
   7   0   8    0.15    0.37
  -7   0  -8    0.28    0.40
   8   0   8   34.67    2.32
   8   0   8   34.08    2.04
  -8   0  -8   31.97    2.45
  -9   0  -8   -0.49    0.46
  -9   0  -8   -0.08    0.38
   9   0   8    0.40    0.28
   9   0   8    0.08    0.38
  10   0   8    0.62    0.36
 -10   0  -8    0.70    0.50
 -11   0  -8   -0.45    0.32
  11   0   8   -0.02    0.19
 -11   0  -8    0.37    0.46
  12   0   8    1.75    0.50
 -12   0  -8    3.63    0.97
 -12   0  -8    1.31    0.63
  13   0   8    0.36    0.31
 -13   0  -8    0.03    0.39
 -13   0  -8   -0.31    0.33
  14   0   8    0.49    0.35
 -14   0  -8    0.30    0.52
 -14   0  -8    1.28    0.55
  15   0   8    0.45    0.34
 -15   0  -8    1.11    0.51
 -16   0  -8   25.09    2.11
  16   0   8   30.25    2.37
 -17   0  -8    0.62    0.39
  22  -1  -8   16.68    2.62
 -22   1   8   15.64    2.00
  21  -1  -8    0.63    0.53
  20  -1  -8    0.38    0.38
 -20  -1   8    2.06    0.67
 -20  -1   8    0.68    0.65
 -20   1   8    0.91    0.61
 -20   1   8    2.28    1.03
  20   1  -8   -0.04    0.59
  19  -1  -8    0.98    0.56
 -19  -1   8    0.34    0.35
 -19   1   8    0.04    0.33
 -19   1   8    1.61    0.71
  19   1  -8    1.48    1.27
 -19   1   8    1.87    0.73
 -18  -1   8    0.10    0.31
  18  -1  -8    0.61    0.49
 -18  -1   8   -0.12    0.46
 -18   1   8   -0.08    0.36
 -18   1   8    0.28    0.39
  18   1  -8   -0.10    0.45
 -17  -1   8    0.65    0.42
 -17  -1   8    0.64    0.50
 -17   1   8    0.59    0.54
 -17   1   8    1.55    0.61
 -17   1   8    1.29    0.59
  17   1  -8    0.88    0.68
 -16  -1   8    0.76    0.58
 -16  -1   8    1.26    0.57
 -16  -1   8    0.26    0.40
  16  -1  -8    0.97    0.52
  16   1  -8    1.16    0.51
 -16   1   8    0.51    0.49
  16   1  -8    0.63    0.57
 -16   1   8    0.65    0.47
 -16   1   8    1.45    0.55
 -15  -1   8    3.23    0.73
  15  -1  -8    2.81    0.68
 -15  -1   8    2.56    0.72
  15  -1  -8    2.12    0.74
 -15   1   8    2.84    0.74
 -15   1   8    2.17    0.76
  15   1  -8    1.40    0.70
  15   1  -8    2.35    0.61
 -15   1   8    2.08    0.62
  14  -1  -8   33.83    2.25
  14  -1  -8   30.74    2.24
 -14  -1   8   35.72    2.38
 -14  -1   8   38.53    2.28
  14   1  -8   31.08    2.52
 -14   1   8   33.43    2.28
  14   1  -8   32.62    2.20
 -14   1   8   36.37    2.22
 -14   1   8   31.68    2.34
 -13  -1   8   13.63    1.23
 -13  -1   8   15.87    1.40
  13  -1  -8   14.88    1.31
  13  -1  -8   14.76    1.35
 -13   1   8   15.52    1.26
  13   1  -8   15.27    1.85
  13   1  -8   16.90    1.36
 -13   1   8   14.63    1.31
 -13   1   8   14.16    1.60
 -12  -1   8    4.75    0.86
 -12  -1   8    4.03    0.75
  12  -1  -8    4.63    0.82
 -12   1   8    5.54    1.02
 -12   1   8    3.33    0.69
 -12   1   8    5.17    0.78
  12   1  -8    5.42    0.88
 -11  -1   8   18.07    1.46
  11  -1  -8   14.65    1.27
  11  -1  -8   17.44    1.35
 -11  -1   8   17.51    1.30
 -11   1   8   15.99    1.45
 -11   1   8   17.36    1.77
  11   1  -8   17.22    1.56
 -11   1   8   16.35    1.19
  11   1  -8   15.69    1.33
  10  -1  -8    5.85    0.82
 -10  -1   8    5.71    0.92
  10  -1  -8    4.67    0.76
 -10  -1   8    5.01    0.76
  10   1  -8    6.49    1.08
 -10   1   8    7.73    0.81
  10   1  -8    4.51    0.76
 -10   1   8    3.58    0.67
   9  -1  -8   -0.20    0.19
   9  -1  -8   -0.20    0.21
  -9  -1   8   -0.24    0.18
  -9  -1   8    0.00    0.30
  -9  -1   8    0.14    0.27
  -9   1   8    0.14    0.24
   9   1  -8   -0.13    0.26
   9   1  -8    0.11    0.34
  -9   1   8    0.23    0.23
  -8  -1   8    0.52    0.30
   8  -1  -8    0.31    0.28
  -8  -1   8    0.12    0.23
  -8  -1   8    0.89    0.38
   8  -1  -8    0.42    0.31
  -8   1   8    0.71    0.30
   8   1  -8    0.05    0.27
   8   1  -8    0.26    0.29
  -8   1   8    0.36    0.20
  -7  -1   8    2.65    0.66
  -7  -1   8    3.29    0.59
  -7  -1   8    2.47    0.50
   7  -1  -8    3.59    0.58
   7  -1  -8    3.11    0.58
   7   1  -8    2.63    0.54
  -7   1   8    3.28    0.36
  -7   1   8    3.07    0.52
   7   1  -8    2.68    0.58
  -6  -1   8   84.22    4.42
  -6  -1   8   84.86    4.33
   6  -1  -8   93.41    4.46
   6  -1  -8   89.12    4.33
  -6  -1   8   90.87    4.34
   6   1  -8   97.03    4.50
   6   1  -8   90.00    4.38
  -6   1   8   91.45    3.97
  -6   1   8   85.54    4.29
  -5  -1   8   27.05    1.53
   5  -1  -8   22.06    1.60
  -5  -1   8   26.61    1.62
   5  -1  -8   23.11    1.45
  -5  -1   8   22.82    1.46
   5   1  -8   23.51    1.53
  -5   1   8   24.67    1.44
   5   1  -8   24.30    1.52
  -4  -1   8   -0.20    0.19
   4  -1  -8    0.14    0.21
  -4  -1   8    0.17    0.19
  -4  -1   8   -0.13    0.17
  -4   1   8    0.04    0.16
   4   1  -8    0.43    0.24
  -4   1   8    0.11    0.10
   4   1  -8    0.02    0.17
   3  -1  -8    1.54    0.36
  -3  -1   8    0.91    0.31
  -3  -1   8    1.30    0.33
   3  -1  -8    1.64    0.23
  -3  -1   8    1.09    0.37
   3   1  -8    1.75    0.39
  -3   1   8    1.40    0.23
  -3   1   8    1.54    0.34
   3   1  -8    1.98    0.41
   2  -1  -8    3.78    0.53
  -2  -1   8    3.79    0.59
  -2  -1   8    3.80    0.56
   2  -1  -8    3.89    0.42
   2   1  -8    3.96    0.59
  -2   1   8    4.32    0.45
  -2   1   8    4.78    0.55
   2   1  -8    3.92    0.60
   1  -1  -8   13.45    0.85
  -1  -1   8   13.83    1.01
   1  -1  -8   13.61    0.89
   1   1  -8   13.51    0.99
   1   1  -8   12.99    0.98
  -1   1   8   14.05    0.86
   0  -1   8    8.99    0.95
   0  -1  -8    9.85    0.73
   0   1  -8    9.51    0.83
   0   1   8   10.18    0.70
   0   1  -8    9.53    0.83
   0   1   8    9.10    0.72
  -1  -1  -8    9.72    0.80
   1  -1   8    9.42    0.86
   1   1   8   10.28    0.71
   1   1   8   10.02    0.80
  -1   1  -8   10.19    0.87
  -1   1  -8    9.58    0.84
   2  -1   8  280.46   24.72
  -2  -1  -8  352.96   29.38
   2   1   8  292.69   24.57
  -2   1  -8  296.37   24.54
   3  -1   8  124.09    6.12
  -3  -1  -8  127.70    6.06
  -3   1  -8  131.07    6.12
   3   1   8  127.92    6.02
  -4  -1  -8    9.58    1.39
   4  -1   8   10.91    1.24
  -4  -1  -8    9.51    1.12
  -4   1  -8    9.64    1.10
   4   1   8    9.73    1.09
   5  -1   8    3.83    0.78
  -5  -1  -8    3.35    0.71
  -5  -1  -8    4.49    1.12
   5  -1   8    4.04    0.73
   5   1   8    2.74    0.62
   5   1   8    4.20    0.54
  -5   1  -8    4.48    0.83
   6  -1   8    9.82    1.08
   6  -1   8    8.15    1.16
  -6  -1  -8    8.74    1.17
  -6  -1  -8    8.23    1.38
  -6   1  -8    6.75    1.02
   6   1   8    7.85    0.78
  -6   1  -8    6.42    0.99
  -7  -1  -8    1.86    0.84
   7  -1   8    2.28    0.57
   7  -1   8    1.55    0.62
  -7  -1  -8    1.19    0.55
   7   1   8    2.26    0.43
  -7   1  -8    2.65    0.66
  -7   1  -8    1.70    0.59
   8  -1   8    0.46    0.37
   8  -1   8    0.57    0.45
  -8  -1  -8    1.33    0.74
  -8  -1  -8    0.38    0.74
  -8   1  -8   -0.03    0.41
   8   1   8    0.18    0.23
  -8   1  -8   -0.08    0.36
  -9  -1  -8    7.39    1.39
   9  -1   8    7.15    0.99
  -9  -1  -8    5.62    1.06
   9  -1   8    6.68    1.14
  -9   1  -8    6.16    1.11
  -9   1  -8    5.74    0.97
   9   1   8    5.84    0.70
 -10  -1  -8   14.34    1.88
  10  -1   8   14.33    1.26
 -10  -1  -8   12.51    1.66
  10  -1   8   12.40    1.61
 -10   1  -8   14.33    1.30
  10   1   8   14.71    1.02
 -10   1  -8   13.45    1.73
 -11  -1  -8    9.39    1.55
  11  -1   8    8.01    1.10
  11  -1   8    9.24    1.39
 -11  -1  -8    9.79    1.52
 -11   1  -8    7.72    1.29
 -11   1  -8    8.71    1.12
  11   1   8   10.79    1.42
 -12  -1  -8    1.92    0.75
  12  -1   8    2.03    0.57
 -12  -1  -8    3.43    0.97
  12   1   8    1.90    0.45
 -12   1  -8    1.47    0.54
 -12   1  -8    2.14    0.78
 -13  -1  -8    0.02    0.44
  13  -1   8    1.05    0.47
 -13  -1  -8   -0.58    0.36
 -13   1  -8   -0.06    0.43
 -13   1  -8    0.76    0.43
  13   1   8    0.31    0.21
  14  -1   8    9.51    1.32
 -14  -1  -8    9.09    1.60
 -14  -1  -8    7.89    1.45
 -14   1  -8    7.87    1.41
 -14   1  -8   10.46    1.24
  14   1   8    8.25    0.96
 -15  -1  -8    3.00    0.93
 -15  -1  -8    2.23    0.91
 -15   1  -8    3.21    0.66
 -15   1  -8    1.67    0.71
  15   1   8    2.55    0.55
  16   1   8    1.27    0.39
 -16   1  -8    1.14    0.40
  17   1   8    2.94    0.68
 -22   2   8    1.35    0.54
  21  -2  -8    0.69    0.46
 -21   2   8    0.51    0.39
  20  -2  -8    2.06    0.69
 -20  -2   8    1.95    0.64
 -20   2   8    2.54    0.74
 -19  -2   8   -0.22    0.28
  19  -2  -8    0.81    0.54
 -19  -2   8   -0.02    0.43
 -19   2   8    0.01    0.29
  19   2  -8    0.34    0.66
 -18  -2   8    0.21    0.47
 -18  -2   8    0.99    0.44
  18  -2  -8    0.16    0.29
 -18   2   8   -0.04    0.28
 -18   2   8    0.21    0.41
  18   2  -8    2.11    1.00
 -17  -2   8   -0.30    0.19
 -17   2   8   -0.03    0.37
 -17   2   8    0.41    0.36
  17   2  -8    0.46    0.63
 -16  -2   8    4.04    0.80
  16  -2  -8    2.84    0.73
 -16   2   8    2.92    0.64
  16   2  -8    3.28    1.15
 -16   2   8    2.15    0.72
  16   2  -8    3.93    0.80
 -15  -2   8    0.01    0.25
 -15  -2   8   -0.13    0.45
  15  -2  -8   -0.22    0.26
 -15   2   8    0.28    0.38
  15   2  -8   -0.25    0.34
 -15   2   8    0.26    0.29
  15   2  -8   -0.48    0.36
  14  -2  -8    3.16    0.70
 -14  -2   8    1.95    0.55
  14  -2  -8    3.27    0.73
 -14  -2   8    2.13    0.67
 -14   2   8    3.56    0.81
  14   2  -8    2.21    0.86
  14   2  -8    2.31    0.68
 -14   2   8    1.52    0.47
  13  -2  -8    0.61    0.37
 -13  -2   8    0.28    0.30
  13  -2  -8    1.33    0.51
 -13  -2   8    0.83    0.51
 -13   2   8    0.43    0.35
  13   2  -8    0.96    0.64
  13   2  -8    0.33    0.36
 -13   2   8    0.51    0.32
  12  -2  -8   37.76    2.46
 -12  -2   8   39.80    2.51
 -12  -2   8   40.35    2.64
  12  -2  -8   38.63    2.36
 -12   2   8   44.37    2.22
  12   2  -8   35.80    2.81
 -12   2   8   42.39    2.61
  12   2  -8   41.31    2.49
 -11  -2   8   30.96    1.89
 -11  -2   8   27.63    2.04
  11  -2  -8   26.65    1.79
  11  -2  -8   25.87    1.87
 -11   2   8   28.75    1.97
  11   2  -8   29.76    2.31
  11   2  -8   31.13    1.96
  10  -2  -8    1.93    0.48
 -10  -2   8    1.05    0.42
 -10  -2   8    1.99    0.58
  10  -2  -8    1.24    0.42
 -10  -2   8    1.66    0.59
  10   2  -8    1.34    0.74
 -10   2   8    2.20    0.37
  10   2  -8    1.28    0.50
 -10   2   8    1.49    0.56
   9  -2  -8    1.91    0.52
  -9  -2   8    2.25    0.61
   9  -2  -8    2.48    0.55
  -9  -2   8    1.67    0.56
  -9  -2   8    2.04    0.51
  -9   2   8    3.31    0.63
   9   2  -8    1.18    0.54
  -9   2   8    2.37    0.32
   9   2  -8    1.67    0.52
   8  -2  -8    0.99    0.43
  -8  -2   8    0.59    0.34
  -8  -2   8    0.45    0.36
  -8  -2   8    0.30    0.35
   8  -2  -8    0.25    0.29
   8   2  -8    0.42    0.41
  -8   2   8    0.18    0.28
   7  -2  -8    0.04    0.29
  -7  -2   8    0.14    0.28
  -7  -2   8    0.02    0.26
   7  -2  -8    0.49    0.30
  -7  -2   8    0.15    0.28
  -7   2   8    0.48    0.29
   7   2  -8    0.15    0.30
  -6  -2   8    0.17    0.27
  -6  -2   8   -0.18    0.17
   6  -2  -8   -0.18    0.16
  -6  -2   8   -0.04    0.25
   6   2  -8    0.23    0.32
  -6   2   8   -0.19    0.14
  -5  -2   8    0.08    0.25
  -5  -2   8    0.04    0.23
  -5  -2   8    0.07    0.22
   5  -2  -8    0.38    0.23
   5   2  -8    0.08    0.24
  -5   2   8    0.38    0.23
  -4  -2   8   46.50    2.56
  -4  -2   8   48.88    2.63
   4  -2  -8   47.25    2.41
  -4  -2   8   46.60    2.54
   4   2  -8   48.92    2.64
   4   2  -8   45.70    2.59
  -4   2   8   43.40    2.37
  -3  -2   8    0.11    0.24
   3  -2  -8    0.74    0.26
  -3  -2   8    0.18    0.26
   3   2  -8    1.14    0.39
   3   2  -8    0.44    0.30
  -3   2   8    0.90    0.27
  -2  -2   8    0.59    0.32
  -2  -2   8    0.38    0.31
   2  -2  -8    0.60    0.22
   2  -2  -8    0.68    0.20
  -2   2   8    0.68    0.23
   2   2  -8    1.01    0.41
   2   2  -8    0.49    0.28
   1  -2  -8   18.31    1.07
   1  -2  -8   18.23    1.07
  -1  -2   8   20.81    1.34
  -1  -2   8   15.95    1.27
   1   2  -8   19.74    1.35
   1   2  -8   16.73    1.18
  -1   2   8   16.90    1.02
   0  -2  -8   -0.01    0.14
   0  -2  -8    0.01    0.19
   0  -2   8    0.00    0.25
   0  -2   8   -0.04    0.23
   0   2   8   -0.19    0.07
   0   2  -8   -0.36    0.17
   0   2  -8   -0.12    0.15
  -1  -2  -8    0.49    0.28
   1  -2   8    0.54    0.33
  -1   2  -8    0.16    0.26
   1   2   8    0.62    0.18
  -1   2  -8    0.42    0.23
  -2  -2  -8    9.40    1.01
   2  -2   8    8.46    1.09
  -2  -2  -8    9.90    1.46
  -2   2  -8   11.32    1.22
   2   2   8    8.77    0.55
  -2   2  -8    8.94    0.71
  -3  -2  -8    4.34    0.71
  -3  -2  -8    4.48    1.07
   3  -2   8    3.23    0.65
   3   2   8    2.80    0.30
  -3   2  -8    2.95    0.52
  -3   2  -8    2.42    0.57
  -4  -2  -8   27.41    1.84
   4  -2   8   28.71    1.92
   4  -2   8   28.47    1.92
  -4  -2  -8   26.88    2.34
  -4   2  -8   27.12    1.86
  -4   2  -8   28.02    1.51
   4   2   8   26.62    1.32
   4   2   8   27.84    1.43
  -5  -2  -8    1.25    0.50
   5  -2   8    1.87    0.56
  -5  -2  -8    1.53    0.75
   5  -2   8    0.77    0.45
  -5   2  -8    2.28    0.61
   5   2   8    1.78    0.25
  -5   2  -8    1.87    0.36
   6  -2   8    1.75    0.56
   6  -2   8    0.83    0.50
  -6  -2  -8    1.80    0.62
  -6  -2  -8    1.12    0.76
  -6   2  -8    2.05    0.54
  -6   2  -8    2.35    0.41
   6   2   8    1.95    0.29
  -6   2  -8    1.97    0.58
   7  -2   8   30.10    2.25
   7  -2   8   33.80    2.22
  -7  -2  -8   32.07    2.28
  -7  -2  -8   33.79    2.77
  -7   2  -8   31.35    1.73
   7   2   8   33.26    1.57
  -7   2  -8   33.33    2.26
  -7   2  -8   32.79    1.95
   8  -2   8    8.23    1.27
   8  -2   8   12.16    1.37
  -8  -2  -8    9.44    1.35
  -8  -2  -8    8.21    1.58
   8   2   8    9.83    0.62
  -8   2  -8    9.60    1.00
  -8   2  -8   13.21    1.60
  -8   2  -8    8.87    0.75
  -9  -2  -8    0.75    0.57
  -9  -2  -8    0.96    0.72
   9  -2   8    0.68    0.42
   9   2   8    0.65    0.20
  -9   2  -8    0.43    0.46
  -9   2  -8    0.13    0.26
 -10  -2  -8    2.72    0.88
 -10  -2  -8    5.17    1.25
  10  -2   8    4.80    1.03
 -10   2  -8    4.36    0.58
  10   2   8    4.03    0.47
 -10   2  -8    4.11    0.96
  11  -2   8    0.02    0.24
 -11  -2  -8    0.48    0.56
 -11  -2  -8   -0.05    0.52
  11   2   8   -0.08    0.13
 -11   2  -8   -0.03    0.36
 -11   2  -8    0.33    0.23
 -12  -2  -8   13.78    1.91
  12  -2   8   16.18    1.91
 -12  -2  -8   16.49    2.26
 -12   2  -8   15.24    0.99
 -12   2  -8   18.17    2.06
  12   2   8   16.02    1.01
 -13  -2  -8    2.80    1.15
  13   2   8    2.61    0.42
 -13   2  -8    3.08    0.41
 -14  -2  -8    1.21    0.76
 -14   2  -8    1.81    0.79
 -14   2  -8    2.23    0.32
  14   2   8    2.50    0.44
  15   2   8   18.91    1.39
 -20  -3   8    0.42    0.36
 -20   3   8    0.35    0.29
  19  -3  -8    2.15    0.64
 -19   3   8    3.71    0.78
 -18  -3   8   11.77    1.43
  18  -3  -8    9.67    1.29
  17  -3  -8    5.84    0.98
 -17  -3   8    5.91    0.95
 -17   3   8    7.30    0.95
 -17   3   8    6.69    1.58
  17   3  -8    6.34    1.73
  16  -3  -8    1.91    0.58
 -16  -3   8    1.94    0.53
  16   3  -8    0.95    0.82
 -16   3   8    1.56    0.65
  16   3  -8    1.35    0.59
 -16   3   8    1.45    0.44
 -15  -3   8    0.80    0.42
  15  -3  -8    0.16    0.31
 -15   3   8    0.09    0.66
  15   3  -8    0.15    0.62
  15   3  -8   -0.16    0.31
 -15   3   8    0.34    0.29
  14  -3  -8   -0.18    0.21
 -14  -3   8    0.03    0.24
  14   3  -8    0.78    0.71
 -14   3   8   -0.14    0.18
 -14   3   8    0.39    0.38
 -13  -3   8    2.43    0.90
  13  -3  -8    2.64    0.60
 -13  -3   8    2.37    0.58
  13  -3  -8    5.17    1.23
 -13  -3   8    2.74    0.84
 -13   3   8    3.07    0.49
 -13   3   8    2.78    0.78
  13   3  -8    1.30    0.74
 -12  -3   8    8.24    1.28
  12  -3  -8    7.19    0.91
 -12  -3   8    7.18    0.99
 -12  -3   8    8.23    1.33
  12  -3  -8    6.16    0.97
 -12   3   8    7.35    1.14
  12   3  -8    7.16    1.47
  11  -3  -8   10.79    1.11
 -11  -3   8   10.48    1.47
  11  -3  -8    9.97    1.74
 -11  -3   8    8.18    1.04
 -11  -3   8    7.53    1.19
 -11   3   8   11.25    1.37
 -11   3   8    7.90    0.62
  11   3  -8    8.63    1.64
  10  -3  -8   39.95    2.34
 -10  -3   8   36.58    2.24
 -10  -3   8   36.43    2.52
  10  -3  -8   37.18    2.20
 -10  -3   8   36.61    2.51
  10   3  -8   36.25    2.78
   9  -3  -8    8.64    1.02
  -9  -3   8    5.63    0.85
  -9  -3   8    7.38    1.15
   9  -3  -8    7.04    0.96
  -9  -3   8    5.96    1.03
   9   3  -8    8.19    1.41
  -9   3   8    6.83    1.32
   8  -3  -8    2.57    0.66
  -8  -3   8    3.11    0.64
   8  -3  -8    2.56    0.55
  -8  -3   8    2.70    0.70
  -8  -3   8    2.03    0.63
  -8   3   8    3.23    0.70
  -7  -3   8    7.15    1.09
  -7  -3   8    6.37    0.97
   7  -3  -8    8.43    1.00
  -7  -3   8    7.82    0.97
   7   3  -8    8.92    1.33
  -7   3   8    7.91    0.99
  -6  -3   8    7.64    1.02
   6  -3  -8    8.17    0.93
  -6  -3   8    6.09    0.89
  -6  -3   8    8.54    1.14
  -6   3   8    7.85    0.96
   6   3  -8    6.48    1.07
  -5  -3   8   -0.41    0.19
  -5  -3   8   -0.01    0.24
  -5  -3   8   -0.02    0.29
   5  -3  -8    0.45    0.27
  -5   3   8    0.01    0.21
   5   3  -8    0.34    0.38
  -4  -3   8   20.84    1.55
   4  -3  -8   24.18    1.46
  -4  -3   8   24.16    1.73
  -4  -3   8   23.39    1.61
  -4   3   8   25.26    1.49
   4   3  -8   23.76    1.73
   4   3  -8   23.69    1.76
  -3  -3   8    2.18    0.52
  -3  -3   8    2.40    0.57
   3  -3  -8    2.02    0.29
   3  -3  -8    2.21    0.42
   3  -3  -8    1.92    0.30
   3   3  -8    1.24    0.48
   3   3  -8    1.64    0.55
  -3   3   8    2.74    0.45
  -2  -3   8   14.18    1.12
  -2  -3   8   15.61    1.28
   2  -3  -8   15.55    0.93
   2  -3  -8   14.21    0.90
   2  -3  -8   15.13    0.97
  -2   3   8   14.26    0.97
   2   3  -8   15.22    1.28
   2   3  -8   14.17    1.21
   1  -3  -8    7.97    0.64
   1  -3  -8    7.16    0.68
  -1  -3   8    9.34    1.14
   1  -3  -8    8.95    1.47
  -1  -3   8    8.96    0.97
   1   3  -8   10.02    1.09
   1   3  -8    9.57    1.22
  -1   3   8    9.08    0.74
   0  -3  -8    3.77    0.45
   0  -3  -8    5.46    1.22
   0  -3   8    2.66    0.56
   0  -3  -8    4.40    0.63
   0  -3   8    3.38    0.68
   0   3  -8    3.81    0.63
   0   3  -8    3.94    0.78
   0   3   8    3.75    0.44
   1  -3   8    8.93    0.98
  -1  -3  -8    8.15    0.93
  -1  -3  -8    9.14    1.54
   1  -3   8    7.63    1.07
  -1  -3  -8    7.87    0.55
  -1   3  -8   10.42    1.28
  -1   3  -8    8.97    0.80
   1   3   8    7.39    0.52
  -2  -3  -8    1.20    0.75
  -2  -3  -8    1.68    0.51
   2  -3   8    0.79    0.46
  -2   3  -8    2.45    0.63
  -2   3  -8    2.62    0.48
  -3  -3  -8    6.82    0.98
  -3  -3  -8    6.06    1.35
   3  -3   8    8.65    1.19
  -3   3  -8    6.23    0.96
  -3   3  -8    5.87    0.94
   4  -3   8    2.73    0.76
  -4  -3  -8    3.42    0.74
  -4  -3  -8    2.16    0.87
   4  -3   8    4.77    0.92
  -4   3  -8    3.52    0.48
  -4   3  -8    2.41    0.67
   5  -3   8    1.13    0.53
  -5  -3  -8    0.63    0.76
  -5  -3  -8    0.14    0.44
   5  -3   8    1.05    0.51
  -5   3  -8    0.19    0.19
  -5   3  -8    0.73    0.49
  -6  -3  -8    5.86    1.34
  -6  -3  -8    6.41    1.10
   6  -3   8    7.01    1.16
   6  -3   8    6.38    1.08
  -6   3  -8    6.21    0.95
  -6   3  -8    8.19    1.25
  -7  -3  -8    0.43    0.63
   7  -3   8    0.72    0.44
  -7  -3  -8   -0.04    0.43
   7  -3   8    0.97    0.57
  -7   3  -8    0.30    0.45
  -8  -3  -8    1.21    0.55
  -8  -3  -8    0.39    0.72
   8  -3   8    2.00    0.64
   8  -3   8   -0.09    0.35
  -8   3  -8    0.12    0.40
  -9  -3  -8    0.80    0.74
   9  -3   8    0.33    0.43
   9  -3   8    0.27    0.40
  -9  -3  -8    0.52    0.55
  -9   3  -8   -0.27    0.25
 -10  -3  -8    1.60    0.82
 -10  -3  -8   -0.24    0.42
 -10   3  -8   -0.26    0.28
 -11  -3  -8    3.33    0.94
 -11   3  -8    3.92    0.99
 -12   3  -8    0.76    0.56
 -13  -3  -8    0.25    0.56
 -13   3  -8    0.43    0.44
 -14   3  -8    7.85    1.46
 -20  -4   8    2.06    0.64
 -18  -4   8    0.49    0.32
 -18   4   8    1.05    0.36
  17  -4  -8    0.48    0.29
 -17  -4   8    0.55    0.31
 -17   4   8    0.17    0.23
  16  -4  -8    6.55    0.90
 -16  -4   8    5.28    0.88
 -16   4   8    5.86    0.77
 -15  -4   8    0.12    0.22
  15  -4  -8    0.58    0.28
  15   4  -8    0.76    0.77
 -15   4   8    0.60    0.26
 -15   4   8    0.22    0.33
  14  -4  -8    0.10    0.20
 -14  -4   8    0.05    0.24
  14   4  -8    0.08    0.50
 -14   4   8    0.89    0.59
 -14   4   8    0.52    0.23
  13  -4  -8    6.01    0.83
 -13  -4   8    5.10    0.85
 -13   4   8    6.14    0.65
 -13   4   8    4.82    1.05
  13   4  -8    2.89    1.12
 -12  -4   8    0.30    0.30
  12  -4  -8    1.07    0.37
 -12   4   8    0.28    0.37
 -12   4   8    0.61    0.25
  12   4  -8    0.76    0.73
 -11  -4   8    4.33    1.48
  11  -4  -8    4.01    0.68
  11  -4  -8    3.44    0.74
 -11  -4   8    3.93    0.72
 -11   4   8    4.60    0.48
 -11   4   8    6.61    1.13
  11   4  -8    3.38    1.12
 -10  -4   8    0.08    0.39
  10  -4  -8    1.10    0.46
 -10  -4   8    1.32    0.58
  10  -4  -8    1.52    0.51
 -10   4   8    1.50    0.52
  10   4  -8    1.19    0.79
  -9  -4   8   78.53    4.33
  -9  -4   8   82.20    4.76
  -9  -4   8   81.10    4.69
   9  -4  -8   86.68    4.44
   9  -4  -8   91.62    4.51
   9   4  -8   91.31    5.27
  -9   4   8   84.99    4.58
  -8  -4   8   13.72    1.20
  -8  -4   8   12.43    1.50
   8  -4  -8   13.92    1.44
  -8   4   8   13.04    1.46
   8   4  -8   14.15    1.94
  -7  -4   8    0.17    0.33
  -7  -4   8    0.36    0.36
  -7  -4   8   -0.12    0.38
   7  -4  -8   -0.18    0.22
   7   4  -8    0.46    0.50
  -7   4   8    0.09    0.32
  -6  -4   8    1.82    0.56
  -6  -4   8    2.31    0.67
  -6  -4   8    1.98    0.67
   6  -4  -8    2.36    0.53
   6   4  -8    1.94    0.83
  -6   4   8    2.06    0.56
  -5  -4   8    5.78    0.92
   5  -4  -8    6.57    1.27
  -5  -4   8    5.71    0.96
   5  -4  -8    6.14    0.50
   5  -4  -8    7.91    0.88
  -5  -4   8    6.54    1.07
   5   4  -8    7.57    1.31
  -5   4   8    7.64    0.95
  -4  -4   8    9.97    1.33
  -4  -4   8    8.72    1.15
   4  -4  -8   10.86    1.68
   4  -4  -8    8.91    0.66
   4   4  -8    8.35    1.30
  -4   4   8   11.11    1.12
  -3  -4   8    0.36    0.37
  -3  -4   8   -0.06    0.28
   3  -4  -8    0.56    0.61
   3  -4  -8    0.42    0.23
   3  -4  -8    0.12    0.21
   3   4  -8   -0.22    0.36
   3   4  -8    0.08    0.33
  -3   4   8    0.01    0.25
  -2  -4   8    3.71    0.82
  -2  -4   8    4.06    0.71
   2  -4  -8    3.44    0.52
   2  -4  -8    3.30    0.53
   2  -4  -8    2.73    1.03
   2   4  -8    3.55    0.80
   2   4  -8    2.51    0.68
  -2   4   8    3.50    0.58
   1  -4  -8    6.35    0.77
   1  -4  -8    5.34    1.27
  -1  -4   8    5.88    1.03
  -1  -4   8    6.67    0.98
   1  -4  -8    6.23    0.65
   1   4  -8    5.11    1.02
  -1   4   8    6.35    0.71
   1   4  -8    7.35    1.10
   0  -4  -8   11.05    0.75
   0  -4   8   11.78    1.42
   0  -4   8   12.32    1.01
   0  -4  -8    9.10    1.69
   0   4   8   12.16    0.82
   0   4  -8   10.57    1.27
   0   4  -8    8.90    1.28
   1  -4   8   23.97    1.86
  -1  -4  -8   27.52    3.00
   1  -4   8   24.09    1.54
  -1  -4  -8   22.00    1.21
  -1   4  -8   23.38    1.85
  -1   4  -8   27.46    1.78
   2  -4   8   25.01    1.84
   2  -4   8   19.27    1.38
  -2  -4  -8   19.90    2.55
   2  -4   8   20.14    1.74
  -2   4  -8   19.95    1.48
  -2   4  -8   21.27    1.73
   3  -4   8   29.32    2.23
   3  -4   8   30.27    2.24
  -3  -4  -8   36.51    2.92
  -3  -4  -8   30.46    2.06
  -3   4  -8   30.21    2.20
  -3   4  -8   31.89    1.91
  -4  -4  -8    0.81    0.47
   4  -4   8    0.60    0.51
   4  -4   8    0.74    0.52
  -4  -4  -8    0.30    0.63
  -4   4  -8    0.43    0.44
  -4   4  -8    1.27    0.36
   5  -4   8    7.07    1.14
  -5  -4  -8    6.34    1.42
  -5  -4  -8    6.52    1.61
  -5   4  -8    6.31    0.63
  -5   4  -8    5.33    0.99
   6  -4   8    1.69    0.67
  -6  -4  -8    2.64    1.06
  -6  -4  -8    3.13    0.80
   6  -4   8    1.84    0.63
  -6   4  -8    3.23    0.84
   7  -4   8   18.44    1.99
   7  -4   8   17.04    1.94
  -7  -4  -8   12.69    1.62
  -7  -4  -8   12.07    2.10
  -7   4  -8   12.57    1.60
  -8  -4  -8    5.18    1.04
  -8   4  -8    4.87    1.01
  -9  -4  -8    6.82    1.28
  -9   4  -8    8.44    1.41
 -10  -4  -8    0.47    0.53
 -10   4  -8    1.02    0.62
 -11  -4  -8    2.06    0.83
 -11   4  -8    2.29    0.79
 -12  -4  -8   15.59    2.12
 -12   4  -8   16.41    2.04
 -18  -5   8    0.52    0.46
 -17  -5   8    6.84    1.02
 -16  -5   8    0.32    0.25
 -15  -5   8    0.74    0.35
  14  -5  -8    1.12    0.58
 -14  -5   8    1.66    0.48
  14  -5  -8    1.09    0.34
 -14   5   8    1.74    0.35
  13  -5  -8    0.49    0.25
 -13  -5   8    0.64    0.32
  13  -5  -8    0.99    0.78
  13   5  -8    0.30    0.68
 -13   5   8    0.06    0.31
  12  -5  -8    3.31    0.84
 -12  -5   8    2.56    0.60
  12  -5  -8    3.01    0.55
  12   5  -8    3.45    1.28
 -12   5   8    0.62    0.58
  11  -5  -8    6.12    0.86
 -11  -5   8    4.93    0.84
  11  -5  -8    7.00    1.25
 -11   5   8    6.30    1.16
  11   5  -8    2.84    1.76
 -10  -5   8    4.90    0.85
  10  -5  -8    3.71    0.98
  10  -5  -8    2.79    0.65
 -10   5   8    4.42    0.94
  10   5  -8    2.03    1.04
   9  -5  -8   15.30    1.60
   9  -5  -8   10.28    1.32
   9  -5  -8   13.32    1.75
  -9  -5   8   12.28    1.36
   9   5  -8   11.35    1.99
  -9   5   8   10.14    1.45
   8  -5  -8    1.82    0.74
   8  -5  -8    2.16    0.36
  -8  -5   8    2.16    0.70
   8  -5  -8    1.53    0.52
  -8  -5   8    1.56    0.54
   8   5  -8    2.44    1.01
  -8   5   8    2.24    0.71
   7  -5  -8    1.79    0.52
  -7  -5   8    1.16    0.53
  -7  -5   8    1.37    0.49
   7  -5  -8    2.26    0.81
   7  -5  -8    2.40    0.40
  -7   5   8    1.29    0.54
   7   5  -8    1.88    0.91
  -6  -5   8    0.09    0.30
   6  -5  -8   -0.19    0.18
  -6  -5   8    0.72    0.58
  -6  -5   8    0.06    0.34
   6  -5  -8   -0.37    0.41
   6  -5  -8    0.25    0.22
   6   5  -8   -0.52    0.48
  -6   5   8    0.37    0.35
  -5  -5   8    0.33    0.37
  -5  -5   8   -0.10    0.32
   5  -5  -8    0.27    0.26
   5  -5  -8   -0.28    0.38
  -5  -5   8    0.32    0.37
   5  -5  -8    0.02    0.18
   5   5  -8   -0.36    0.44
  -5   5   8    0.12    0.32
  -4  -5   8    0.60    0.49
  -4  -5   8    0.92    0.46
   4  -5  -8    0.88    0.34
   4  -5  -8    0.96    0.69
   4  -5  -8    0.39    0.25
   4   5  -8    1.16    0.60
  -4   5   8    0.52    0.34
   3  -5  -8    2.98    0.54
  -3  -5   8    3.17    0.72
  -3  -5   8    2.99    0.77
   3  -5  -8    4.07    1.13
   3  -5  -8    3.26    0.55
   3   5  -8    2.45    1.05
  -3   5   8    3.12    0.63
  -2  -5   8    0.86    0.53
   2  -5  -8    3.47    1.11
  -2  -5   8    1.83    0.54
   2  -5  -8    2.00    0.43
   2  -5  -8    2.59    0.51
   2   5  -8    2.25    0.76
   2   5  -8    1.25    0.67
  -2   5   8    1.27    0.42
   1  -5  -8   72.83    3.47
   1  -5  -8   73.29    4.72
  -1  -5   8   69.96    3.76
   1  -5  -8   71.49    3.68
  -1  -5   8   72.99    4.18
   1   5  -8   71.06    4.17
   1   5  -8   70.73    4.21
   0  -5   8    1.74    0.66
   0  -5  -8    0.84    0.25
   0  -5  -8    0.47    0.34
   0  -5   8    1.23    0.42
   0  -5  -8    0.45    0.66
   0   5  -8    0.31    0.39
   0   5  -8    0.74    0.55
   1  -5   8    0.63    0.53
  -1  -5  -8    0.65    0.20
   1  -5   8    1.07    0.57
  -1  -5  -8    0.20    0.63
  -1  -5  -8    1.05    0.42
   1  -5   8    0.83    0.37
  -1   5  -8    0.21    0.47
  -1   5  -8    0.28    0.42
  -2  -5  -8    1.28    0.47
   2  -5   8    0.46    0.28
   2  -5   8    1.44    0.62
  -2  -5  -8    0.23    0.69
   2  -5   8    0.49    0.49
  -2   5  -8   -0.02    0.31
  -2   5  -8    1.10    0.51
   3  -5   8    1.16    0.40
   3  -5   8    1.65    0.65
  -3  -5  -8    0.90    0.75
   3  -5   8    2.04    0.75
  -3   5  -8    1.90    0.68
  -3   5  -8    1.31    0.49
   4  -5   8   53.14    3.27
  -4   5  -8   40.53    2.97
  -5   5  -8    2.01    0.74
  -6  -5  -8    2.03    0.71
  -6   5  -8    1.12    0.62
  -7  -5  -8    0.78    0.57
  -7   5  -8    0.16    0.41
  -8  -5  -8   -0.41    0.39
  -8   5  -8    0.10    0.41
  -9  -5  -8    0.50    0.69
  -9   5  -8    0.64    0.44
 -10  -5  -8    0.22    0.48
 -10   5  -8    0.94    0.60
 -11  -5  -8    1.11    0.93
 -11   5  -8    0.99    0.68
 -15  -6   8    0.10    0.19
 -14  -6   8   10.95    1.26
 -13  -6   8    3.64    0.74
  13  -6  -8    5.22    0.83
  12  -6  -8    1.69    0.41
 -12  -6   8    1.09    0.43
 -11  -6   8    0.27    0.21
  11  -6  -8    0.10    0.21
  11  -6  -8    0.49    0.39
 -11   6   8    0.35    0.48
  10  -6  -8    5.33    0.57
 -10  -6   8    2.99    0.67
  10  -6  -8    4.22    0.81
  10  -6  -8    6.16    1.21
  10   6  -8    3.41    1.48
 -10   6   8    2.29    0.93
   9  -6  -8    0.18    0.37
  -9  -6   8    0.34    0.29
   9  -6  -8    0.58    0.28
   9   6  -8   -0.54    0.47
  -9   6   8    0.29    0.46
   8  -6  -8    1.89    0.78
   8  -6  -8    2.09    0.43
  -8  -6   8    1.57    0.50
  -8   6   8    1.68    0.63
   7  -6  -8    0.32    0.49
   7  -6  -8    0.45    0.30
   7  -6  -8    0.26    0.25
  -7  -6   8    0.32    0.34
  -7   6   8   -0.07    0.32
   7   6  -8   -0.61    0.40
   6  -6  -8    1.89    0.44
   6  -6  -8    1.39    0.55
  -6  -6   8    1.11    0.48
   6  -6  -8    0.60    0.64
  -6   6   8    1.65    0.58
   6   6  -8    1.28    0.79
   5  -6  -8    4.72    1.26
  -5  -6   8    5.85    1.03
   5  -6  -8    3.97    0.73
  -5  -6   8    5.82    1.05
   5  -6  -8    5.14    0.70
   5   6  -8    5.78    1.37
   4  -6  -8    5.26    0.73
   4  -6  -8    4.58    0.72
   4  -6  -8    4.49    1.40
  -4  -6   8    7.75    1.17
   4   6  -8    4.84    1.23
   3  -6  -8    3.45    0.62
   3  -6  -8    3.19    0.67
   3  -6  -8    3.93    1.13
   3   6  -8    2.54    0.92
  -2  -6   8    0.83    0.54
  -2  -6   8    0.40    0.36
   2  -6  -8    0.96    0.64
   2  -6  -8    0.32    0.26
   2  -6  -8    0.84    0.32
   2   6  -8    0.86    0.64
   1  -6  -8    3.67    1.16
   1  -6  -8    4.00    0.72
  -1  -6   8    4.29    0.79
   1  -6  -8    4.31    0.60
   1   6  -8    2.97    0.99
   0  -6   8    2.93    0.63
   0  -6  -8    1.66    0.34
   0  -6  -8    1.44    0.50
   0   6  -8    1.43    0.70
   0   6  -8    1.97    0.74
   1  -6   8    4.50    0.73
  -1  -6  -8    3.32    0.71
  -1   6  -8    4.38    1.00
  -1   6  -8    3.76    0.96
  -2  -6  -8    0.11    0.24
   2  -6   8    0.90    0.41
  -2   6  -8   -0.06    0.41
  -2   6  -8    0.67    0.52
   3  -6   8    8.32    0.95
  -3   6  -8    6.94    1.07
  -3   6  -8    5.72    1.40
  -4  -6  -8   -0.07    0.24
  -4   6  -8   -0.37    0.47
  -5   6  -8    0.75    0.53
  -6   6  -8    0.20    0.35
  -7  -6  -8    0.19    0.54
  -7   6  -8    2.41    0.83
  -8  -6  -8    0.58    0.55
  -8   6  -8    0.24    0.42
  -9  -6  -8    0.65    0.64
 -11  -7   8    4.09    0.76
 -10  -7   8    0.28    0.24
  10  -7  -8   -0.27    0.30
  -9  -7   8    0.38    0.27
   8  -7  -8    5.34    1.63
  -8  -7   8    5.64    0.95
   7  -7  -8    1.57    0.73
  -7  -7   8    0.30    0.34
   7   7  -8    1.52    0.82
   6  -7  -8    1.91    0.79
  -6  -7   8    0.06    0.29
   6   7  -8    0.06    0.70
  -5  -7   8    2.15    0.67
   5  -7  -8    3.19    0.60
   5  -7  -8    1.91    0.55
   5   7  -8    3.39    1.93
   4  -7  -8    1.49    0.44
   4   7  -8    2.16    0.93
   3  -7  -8    0.42    0.27
   3  -7  -8    0.89    0.30
   3   7  -8    0.71    0.76
  -2  -7   8    1.09    0.46
   2  -7  -8    0.69    0.28
   2  -7  -8    0.85    0.40
   2   7  -8    0.11    0.55
  -1  -7   8    1.98    0.55
   1  -7  -8    1.68    0.53
   1  -7  -8    0.99    0.31
   1   7  -8    1.23    0.88
   0  -7  -8    4.54    0.55
   0  -7   8    4.59    0.81
   0   7  -8    3.07    0.97
   1  -7   8    0.32    0.34
  -1  -7  -8    0.46    0.31
  -1   7  -8    0.22    0.79
   2  -7   8    0.40    0.30
  -2  -7  -8    1.05    0.52
  -2   7  -8    1.16    0.60
  -7  -8   8    3.32    0.81
  -6  -8   8    9.52    1.36
  -5  -8   8    1.53    0.65
  -4  -8   8    0.72    0.64
   3   8  -8    0.44    0.57
   2   8  -8   13.81    3.02
   1   8  -8    0.09    0.61
   0   8  -8    1.66    0.85
  22   0  -9    0.44    0.93
  21   0  -9    2.93    1.12
 -21   0   9    2.43    0.84
 -20   0   9    0.32    0.46
 -19   0   9   10.93    1.55
 -19   0   9    8.22    1.34
  19   0  -9    7.98    1.51
  18   0  -9   -0.08    0.41
 -18   0   9    0.40    0.40
 -18   0   9    0.46    0.49
  17   0  -9   -0.01    0.45
 -17   0   9    1.10    0.58
 -17   0   9    0.62    0.45
 -17   0   9    0.76    0.52
 -16   0   9    0.03    0.38
  16   0  -9   -0.26    0.38
 -16   0   9    0.17    0.31
 -16   0   9    0.56    0.44
 -15   0   9    9.10    1.31
 -15   0   9    6.23    1.07
 -15   0   9    7.71    1.11
  15   0  -9    5.86    1.03
  15   0  -9    7.13    1.26
 -14   0   9   -0.09    0.41
  14   0  -9   -0.03    0.32
  14   0  -9    0.61    0.47
 -14   0   9   -0.13    0.33
 -14   0   9    0.80    0.42
 -13   0   9    0.56    0.44
  13   0  -9    0.35    0.36
 -13   0   9    0.89    0.44
 -12   0   9    0.28    0.43
 -12   0   9    0.14    0.26
  12   0  -9   -0.02    0.31
  12   0  -9   -0.14    0.27
  11   0  -9    4.36    0.85
 -11   0   9    4.24    0.73
  11   0  -9    5.35    0.85
 -11   0   9    5.84    1.00
 -10   0   9   -0.32    0.32
 -10   0   9   -0.15    0.22
  10   0  -9   -0.33    0.21
  10   0  -9   -0.11    0.25
   9   0  -9    2.63    0.61
  -9   0   9    2.87    0.71
  -9   0   9    2.47    0.47
   9   0  -9    3.16    0.63
  -9   0   9    2.53    0.51
   8   0  -9    0.43    0.28
  -8   0   9   -0.19    0.15
  -8   0   9    0.02    0.30
  -8   0   9    0.01    0.19
   8   0  -9   -0.08    0.19
  -7   0   9   21.39    1.41
  -7   0   9   20.96    1.60
   7   0  -9   22.82    1.50
  -7   0   9   20.56    1.27
   6   0  -9   -0.02    0.21
   6   0  -9    0.50    0.29
  -6   0   9   -0.05    0.16
  -6   0   9   -0.04    0.16
   5   0  -9    4.74    0.72
  -5   0   9    5.93    0.61
  -5   0   9    5.36    0.67
   5   0  -9    4.70    0.71
   4   0  -9   -0.26    0.17
  -4   0   9   -0.23    0.14
   4   0  -9    0.10    0.23
   4   0  -9   -0.18    0.12
  -4   0   9   -0.02    0.15
   3   0  -9   40.26    2.32
  -3   0   9   38.55    2.02
  -3   0   9   37.41    2.11
   3   0  -9   40.88    2.04
  -2   0   9    0.10    0.19
   2   0  -9   -0.12    0.20
  -2   0   9    0.21    0.20
   2   0  -9    0.07    0.18
  -1   0   9    2.38    0.43
   1   0  -9    1.84    0.39
  -1   0   9    1.30    0.35
   0   0   9   -0.07    0.17
   0   0  -9   -0.02    0.19
   0   0   9    0.29    0.22
  -1   0  -9   31.39    1.78
   1   0   9   28.09    1.75
  -2   0  -9    0.24    0.25
   2   0   9    0.35    0.27
  -3   0  -9    8.70    1.02
   3   0   9    8.16    0.99
  -4   0  -9   -0.06    0.25
   4   0   9    0.02    0.29
  -5   0  -9    3.86    0.95
   5   0   9    2.34    0.62
  -5   0  -9    2.29    0.61
   5   0   9    2.32    0.51
  -6   0  -9   -0.55    0.45
   6   0   9   -0.11    0.23
   6   0   9    0.50    0.40
  -6   0  -9   -0.44    0.26
  -7   0  -9    0.18    0.40
  -7   0  -9   -0.76    0.43
   7   0   9   -0.07    0.34
   7   0   9    0.44    0.33
  -8   0  -9    1.09    0.56
   8   0   9    0.18    0.27
  -8   0  -9   -0.06    0.53
   8   0   9   -0.18    0.39
  -9   0  -9   25.70    2.10
   9   0   9   18.37    1.74
  -9   0  -9   22.38    1.90
   9   0   9   23.89    1.59
  10   0   9    0.40    0.49
 -10   0  -9    0.16    0.43
  10   0   9   -0.01    0.26
 -10   0  -9    0.03    0.40
 -11   0  -9   11.48    1.59
 -11   0  -9   12.25    1.72
  11   0   9   11.34    1.22
 -12   0  -9    0.09    0.37
 -12   0  -9   -0.23    0.31
  12   0   9    0.08    0.27
  13   0   9   20.84    1.53
 -13   0  -9   20.44    1.88
 -14   0  -9    0.79    0.50
 -14   0  -9    0.76    0.60
  14   0   9    0.52    0.53
 -15   0  -9   21.92    1.89
  15   0   9   18.60    1.51
 -16   0  -9    0.57    0.45
  22  -1  -9    2.88    1.00
 -22   1   9    3.41    0.93
  21  -1  -9    0.62    0.59
 -21   1   9    0.26    0.39
 -20  -1   9    0.47    0.47
 -20  -1   9    0.09    0.37
  20  -1  -9    0.82    0.55
 -20   1   9    0.20    0.39
  20   1  -9    1.79    0.89
 -19  -1   9    5.91    1.20
  19  -1  -9    6.55    1.29
 -19  -1   9    5.99    1.11
 -19   1   9    6.34    1.19
  19   1  -9    6.92    1.57
  18  -1  -9    0.46    0.45
 -18  -1   9   -0.38    0.29
 -18  -1   9    0.35    0.36
  18   1  -9    0.47    0.50
 -18   1   9    0.68    0.54
 -18   1   9    0.52    0.39
 -18   1   9   -0.12    0.39
  17  -1  -9    1.52    0.69
 -17  -1   9    0.89    0.55
 -17  -1   9    1.52    0.54
 -17   1   9    3.69    1.13
  17   1  -9    2.58    0.97
 -17   1   9    1.09    0.57
 -16  -1   9    1.35    0.49
 -16  -1   9    1.68    0.63
  16  -1  -9    1.68    0.65
  16   1  -9    1.68    0.61
 -16   1   9    1.09    0.58
 -16   1   9    1.07    0.65
  16   1  -9    1.66    0.82
 -16   1   9    0.88    0.49
 -15  -1   9    0.33    0.43
  15  -1  -9    0.00    0.43
 -15  -1   9    0.07    0.32
  15  -1  -9    0.46    0.41
 -15   1   9    0.14    0.34
  15   1  -9   -0.51    0.30
 -15   1   9    0.53    0.49
  15   1  -9    0.77    0.49
 -15   1   9    0.44    0.35
  14  -1  -9    3.61    0.82
 -14  -1   9    2.31    0.98
 -14  -1   9    1.31    0.49
  14  -1  -9    1.99    0.60
 -14   1   9    3.24    0.82
  14   1  -9    1.88    0.72
 -14   1   9    2.35    0.58
  14   1  -9    0.89    0.68
 -14   1   9    1.56    0.51
  13  -1  -9   -0.07    0.36
 -13  -1   9    0.99    0.42
 -13  -1   9    0.89    0.50
  13   1  -9    1.27    0.65
 -13   1   9    1.18    0.46
  13   1  -9    1.09    0.45
 -13   1   9    0.26    0.35
  12  -1  -9    3.66    0.75
 -12  -1   9    4.51    0.79
  12  -1  -9    3.86    0.77
 -12  -1   9    3.62    0.85
 -12   1   9    4.04    0.68
  12   1  -9    6.91    1.02
 -12   1   9    3.94    0.77
  12   1  -9    4.48    1.00
 -11  -1   9   24.86    1.69
  11  -1  -9   24.67    1.74
 -11  -1   9   28.59    1.93
  11  -1  -9   23.98    1.73
  11   1  -9   26.13    1.97
  11   1  -9   22.91    1.72
 -11   1   9   25.00    1.54
 -11   1   9   25.38    1.78
 -10  -1   9    0.10    0.27
  10  -1  -9    0.23    0.29
 -10  -1   9   -0.01    0.31
  10  -1  -9    0.28    0.32
  10   1  -9   -0.35    0.26
  10   1  -9    0.18    0.42
 -10   1   9   -0.18    0.18
   9  -1  -9    6.29    0.87
  -9  -1   9    7.20    0.91
  -9  -1   9    7.04    0.92
  -9  -1   9    6.13    0.96
   9  -1  -9    6.80    0.89
  -9   1   9    6.75    0.60
   9   1  -9    6.34    0.90
  -9   1   9    7.30    0.94
   9   1  -9    7.14    1.08
  -9   1   9    6.08    0.55
  -8  -1   9   -0.12    0.20
  -8  -1   9   -0.15    0.21
   8  -1  -9    0.03    0.21
   8  -1  -9   -0.07    0.20
  -8  -1   9   -0.10    0.29
  -8   1   9    0.14    0.15
   8   1  -9    0.25    0.31
  -8   1   9   -0.14    0.20
   8   1  -9   -0.07    0.25
  -7  -1   9    0.29    0.26
   7  -1  -9    0.52    0.35
  -7  -1   9    0.11    0.28
   7  -1  -9    0.42    0.27
  -7  -1   9    0.74    0.33
  -7   1   9    0.49    0.26
   7   1  -9    0.42    0.29
  -7   1   9    0.49    0.20
   7   1  -9    0.35    0.26
   6  -1  -9  100.70    5.11
  -6  -1   9  100.03    5.37
  -6  -1   9   99.97    4.99
   6  -1  -9  105.80    4.98
  -6  -1   9  108.79    4.99
  -6   1   9  103.72    4.58
   6   1  -9  104.82    5.10
  -6   1   9  106.38    4.95
   6   1  -9  103.45    5.06
  -5  -1   9   10.29    0.87
   5  -1  -9    9.24    1.13
  -5  -1   9   10.13    1.13
  -5  -1   9   11.21    0.92
   5  -1  -9   12.19    0.90
  -5   1   9   10.30    0.60
   5   1  -9   11.06    0.89
   5   1  -9   11.21    1.14
  -5   1   9    9.57    0.83
   4  -1  -9    1.95    0.25
  -4  -1   9    2.18    0.46
  -4  -1   9    1.86    0.44
  -4  -1   9    1.12    0.45
   4  -1  -9    1.93    0.43
  -4   1   9    1.83    0.40
   4   1  -9    1.71    0.42
   4   1  -9    1.56    0.39
  -4   1   9    2.15    0.29
   3  -1  -9    0.54    0.18
  -3  -1   9    0.57    0.34
  -3  -1   9    0.72    0.28
  -3  -1   9    0.26    0.24
   3  -1  -9    0.63    0.27
  -3   1   9    0.71    0.26
   3   1  -9    0.84    0.35
  -3   1   9    0.53    0.19
   3   1  -9    0.59    0.27
  -2  -1   9    4.51    0.65
   2  -1  -9    5.43    0.47
   2  -1  -9    5.69    0.66
  -2  -1   9    5.20    0.71
   2   1  -9    3.99    0.63
  -2   1   9    5.31    0.56
  -2   1   9    5.94    0.66
   2   1  -9    6.54    0.80
  -1  -1   9    5.47    0.74
   1  -1  -9    6.50    0.57
   1   1  -9    8.18    0.89
  -1   1   9    5.95    0.56
  -1   1   9    6.57    0.58
   1   1  -9    6.24    0.78
   0  -1   9  185.70    8.48
   0   1   9  184.21    8.29
   0   1  -9  180.81    8.45
   0   1  -9  188.24    8.47
   1  -1   9    2.89    0.56
  -1  -1  -9    2.88    0.51
   1   1   9    2.58    0.43
  -1   1  -9    2.73    0.56
  -1   1  -9    3.14    0.60
   1   1   9    2.18    0.46
  -2  -1  -9   11.28    0.97
   2  -1   9   14.07    1.11
  -2   1  -9   12.94    1.07
   2   1   9    9.31    0.91
   3  -1   9    7.14    1.00
  -3  -1  -9    6.91    0.90
  -3   1  -9    5.30    0.84
   3   1   9    5.76    0.85
   4  -1   9    4.81    0.83
  -4  -1  -9    7.58    0.98
  -4  -1  -9    3.84    1.10
  -4   1  -9    6.07    0.89
   5  -1   9    6.25    0.92
  -5  -1  -9    6.01    1.23
   5  -1   9    5.35    0.89
  -5  -1  -9    4.35    0.82
  -5   1  -9    5.66    0.93
   5   1   9    6.11    0.69
   5   1   9    5.72    0.90
   6  -1   9    2.38    0.66
  -6  -1  -9    2.78    0.73
   6  -1   9    5.32    0.85
  -6  -1  -9    2.28    0.89
  -6   1  -9    3.63    0.83
  -6   1  -9    3.70    0.80
   6   1   9    3.87    0.55
   7  -1   9    1.54    0.65
   7  -1   9    1.70    0.53
  -7  -1  -9    1.20    0.77
  -7  -1  -9    2.17    0.70
  -7   1  -9    1.50    0.69
  -7   1  -9    1.66    0.63
   7   1   9    2.90    0.50
  -8  -1  -9    0.20    0.44
   8  -1   9    1.00    0.47
   8  -1   9    0.11    0.40
  -8  -1  -9    1.09    0.71
  -8   1  -9   -0.13    0.43
  -8   1  -9    1.63    0.62
   8   1   9    0.85    0.30
   9  -1   9    0.07    0.29
  -9  -1  -9    0.23    0.45
  -9  -1  -9    0.16    0.57
   9   1   9    0.28    0.25
  -9   1  -9    0.88    0.47
  -9   1  -9    0.47    0.46
  10  -1   9   -0.20    0.29
 -10  -1  -9    0.18    0.43
  10  -1   9    0.47    0.37
 -10  -1  -9   -0.22    0.48
 -10   1  -9    0.27    0.40
  10   1   9   -0.02    0.20
 -10   1  -9    0.29    0.40
  11  -1   9    1.27    0.48
 -11  -1  -9    2.85    1.00
 -11  -1  -9    0.46    0.47
 -11   1  -9    1.30    0.61
  11   1   9    1.53    0.39
 -11   1  -9    1.56    0.56
 -12  -1  -9    0.35    0.50
  12  -1   9    0.15    0.30
 -12  -1  -9    0.62    0.59
 -12   1  -9   -0.07    0.39
  12   1   9    0.59    0.28
  13  -1   9    2.01    0.58
 -13  -1  -9    1.51    0.74
 -13  -1  -9    1.53    0.90
  13   1   9    1.56    0.42
 -13   1  -9    1.70    0.85
 -13   1  -9    1.76    0.57
 -14  -1  -9    0.98    0.74
 -14  -1  -9    0.41    0.55
  14   1   9    0.68    0.31
 -14   1  -9    0.47    0.34
 -14   1  -9    1.07    0.67
  15   1   9    7.50    0.94
 -15   1  -9    7.31    1.00
  16   1   9    2.96    0.61
 -16   1  -9    2.11    0.63
  21  -2  -9    0.55    0.50
 -21   2   9   -0.08    0.25
 -20  -2   9    0.10    0.32
  20  -2  -9    0.40    0.35
 -20   2   9    0.46    0.38
  19  -2  -9    1.83    0.68
 -19  -2   9    1.14    0.67
 -19  -2   9    0.76    0.48
 -19   2   9    0.32    0.38
  19   2  -9    0.17    0.58
  18  -2  -9    0.01    0.30
 -18   2   9    1.01    0.50
 -18   2   9    1.30    0.72
  18   2  -9    0.85    0.75
  17  -2  -9    0.22    0.31
 -17  -2   9    0.17    0.26
 -17   2   9   -0.20    0.32
 -17   2   9    0.03    0.30
  16  -2  -9   -0.40    0.27
 -16  -2   9    0.18    0.28
  16   2  -9   -0.37    0.41
 -16   2   9    0.17    0.33
  16   2  -9    0.38    0.38
 -16   2   9   -0.09    0.21
  15  -2  -9    0.32    0.37
 -15  -2   9    0.24    0.31
 -15   2   9    1.00    0.57
  15   2  -9   -0.35    0.25
  15   2  -9    0.17    0.53
 -15   2   9    0.63    0.37
 -14  -2   9   18.01    1.93
  14  -2  -9   18.22    1.49
 -14  -2   9   18.27    1.45
  14  -2  -9   16.87    2.16
 -14   2   9   17.85    1.89
  14   2  -9   18.43    2.28
 -14   2   9   14.72    1.19
  14   2  -9   20.98    1.83
 -13  -2   9    0.24    0.30
  13  -2  -9    0.15    0.28
 -13  -2   9    0.13    0.34
  13  -2  -9   -0.21    0.18
  13   2  -9    0.10    0.46
  13   2  -9   -0.20    0.26
 -13   2   9    0.11    0.33
 -13   2   9    0.23    0.24
 -12  -2   9    0.58    0.37
 -12  -2   9    0.91    0.51
  12  -2  -9    1.51    0.74
 -12  -2   9    0.64    0.44
  12  -2  -9    0.56    0.39
 -12   2   9    0.95    0.48
  12   2  -9    0.61    0.43
 -12   2   9    0.61    0.31
  12   2  -9    0.97    0.61
 -11  -2   9   66.33    3.48
  11  -2  -9   61.04    3.36
  11  -2  -9   59.50    3.44
 -11  -2   9   61.60    3.56
 -11  -2   9   65.28    3.65
  11   2  -9   65.25    3.51
 -11   2   9   61.50    3.49
  11   2  -9   67.74    3.94
 -11   2   9   62.03    3.00
 -10  -2   9   14.59    1.54
  10  -2  -9   12.25    1.10
 -10  -2   9   15.85    1.61
 -10  -2   9   12.86    1.13
  10  -2  -9   12.90    1.15
  10   2  -9   15.02    1.77
 -10   2   9   12.64    0.79
  10   2  -9   14.59    1.26
 -10   2   9   12.73    1.47
   9  -2  -9   -0.01    0.28
  -9  -2   9    0.19    0.35
  -9  -2   9    0.04    0.29
  -9  -2   9    0.13    0.37
   9  -2  -9    0.33    0.31
   9   2  -9   -0.13    0.32
  -9   2   9    0.22    0.27
   9   2  -9    0.00    0.34
  -8  -2   9   12.65    1.38
   8  -2  -9   13.71    1.10
   8  -2  -9   12.51    1.12
  -8  -2   9   11.73    1.33
  -8  -2   9   11.26    1.20
   8   2  -9   11.86    1.43
  -8   2   9   11.97    1.23
  -7  -2   9   27.15    1.83
  -7  -2   9   28.39    1.78
  -7  -2   9   25.30    1.82
   7  -2  -9   29.19    1.74
   7  -2  -9   24.93    1.84
  -7   2   9   27.62    1.72
   7   2  -9   27.85    1.96
  -6  -2   9    1.06    0.41
  -6  -2   9    2.15    0.58
  -6  -2   9    1.61    0.45
   6   2  -9    1.97    0.55
  -6   2   9    1.56    0.41
  -5  -2   9    6.58    0.97
  -5  -2   9    4.63    0.76
   5  -2  -9    5.36    0.69
  -5  -2   9    4.11    0.72
  -5   2   9    5.70    0.74
   5   2  -9    5.30    0.85
  -4  -2   9   13.75    1.15
  -4  -2   9   13.02    1.11
   4  -2  -9   14.37    1.02
  -4  -2   9   11.87    1.07
   4   2  -9   14.95    1.18
   4   2  -9   14.72    1.18
  -4   2   9   15.33    1.01
  -3  -2   9   47.68    2.62
  -3  -2   9   48.41    2.63
  -3  -2   9   45.45    2.57
   3  -2  -9   45.34    2.39
  -3   2   9   48.48    2.39
   3   2  -9   44.05    2.55
   3   2  -9   45.80    2.62
   2  -2  -9   12.66    0.91
  -2  -2   9   13.03    1.12
   2  -2  -9   13.87    0.81
  -2  -2   9   11.44    1.05
   2   2  -9   12.58    1.10
   2   2  -9   14.49    1.07
  -2   2   9   14.03    0.90
  -1  -2   9    2.92    0.65
   1  -2  -9    2.31    0.39
  -1  -2   9    2.88    0.62
   1  -2  -9    2.01    0.38
   1   2  -9    3.39    0.64
  -1   2   9    2.23    0.37
   1   2  -9    2.72    0.52
   0  -2  -9   22.50    1.47
   0  -2   9   21.74    1.58
   0   2   9   22.72    1.21
   0   2  -9   21.51    1.53
   0   2  -9   20.84    1.36
   1  -2   9   25.27    1.74
  -1  -2  -9   29.09    1.63
  -1   2  -9   24.40    1.49
  -1   2  -9   22.08    1.66
   1   2   9   26.27    1.34
   2  -2   9   14.87    1.30
  -2  -2  -9   21.83    2.28
  -2  -2  -9   16.01    1.20
  -2   2  -9   15.51    1.29
   2   2   9   15.81    0.88
  -2   2  -9   14.45    1.04
  -3  -2  -9    6.44    0.89
   3  -2   9    5.31    0.88
  -3  -2  -9    6.70    1.31
   3   2   9    5.39    0.44
  -3   2  -9    6.36    0.69
  -3   2  -9    5.85    0.93
  -4  -2  -9   -0.58    0.50
   4  -2   9    0.13    0.41
  -4  -2  -9    0.24    0.40
   4   2   9    0.69    0.21
   4   2   9    0.33    0.16
  -4   2  -9    0.11    0.22
  -4   2  -9    0.15    0.36
  -5  -2  -9    3.31    0.74
  -5  -2  -9    3.33    1.07
   5  -2   9    3.37    0.77
   5  -2   9    2.99    0.74
   5   2   9    3.37    0.38
  -5   2  -9    3.55    0.80
   5   2   9    3.59    0.39
  -5   2  -9    2.97    0.49
  -6  -2  -9   -0.28    0.34
   6  -2   9    0.47    0.43
  -6  -2  -9    1.14    0.77
   6  -2   9    0.15    0.40
   6   2   9   -0.19    0.14
  -6   2  -9    0.19    0.26
  -6   2  -9    0.79    0.45
   6   2   9    0.26    0.15
  -6   2  -9    0.33    0.41
   7  -2   9   10.67    1.32
  -7  -2  -9   10.03    1.76
   7  -2   9    8.67    1.26
  -7  -2  -9    8.14    1.48
  -7   2  -9    8.96    1.08
  -7   2  -9    8.61    1.25
   7   2   9    8.82    0.58
   8  -2   9    7.11    1.10
  -8  -2  -9    4.88    1.03
   8  -2   9    6.67    1.37
  -8  -2  -9    6.65    1.44
   8   2   9    4.67    0.42
  -8   2  -9    3.62    0.70
  -8   2  -9    5.79    1.05
   9  -2   9    0.03    0.37
   9  -2   9   -0.01    0.27
  -9  -2  -9    0.46    0.62
  -9  -2  -9   -0.12    0.37
  -9   2  -9   -0.50    0.21
  -9   2  -9   -0.09    0.26
   9   2   9    0.05    0.14
  10  -2   9    1.06    0.58
 -10  -2  -9    1.40    0.72
 -10  -2  -9    0.07    0.59
  10  -2   9    2.21    0.66
 -10   2  -9    1.84    0.44
 -10   2  -9    2.99    0.83
  10   2   9    2.02    0.34
 -11  -2  -9    8.86    1.65
  11  -2   9    7.25    1.17
 -11  -2  -9   11.06    1.63
 -11   2  -9    8.73    0.78
  11   2   9    8.82    0.66
 -11   2  -9    6.24    1.21
 -12  -2  -9    2.89    0.91
 -12  -2  -9    1.84    0.89
  12   2   9    1.57    0.34
 -12   2  -9    2.14    0.40
 -12   2  -9    1.76    0.73
 -13  -2  -9    0.61    0.65
 -13   2  -9    0.38    0.21
 -13   2  -9    0.11    0.42
  13   2   9    0.22    0.20
 -14  -2  -9    1.12    0.70
  14   2   9    2.67    0.44
 -14   2  -9    1.20    0.68
 -14   2  -9    1.95    0.32
 -20  -3   9    0.55    0.38
 -20   3   9    0.52    0.34
  19  -3  -9    0.66    0.41
 -19  -3   9    0.40    0.34
 -19   3   9    0.30    0.35
 -18  -3   9    3.77    0.79
 -18   3   9    2.66    0.59
  17  -3  -9    4.14    0.83
 -17  -3   9    3.96    0.79
 -17   3   9    4.15    0.69
  17   3  -9    3.61    1.23
 -16  -3   9    4.28    0.81
  16  -3  -9    2.26    0.62
  16   3  -9    3.85    1.32
 -16   3   9    2.19    0.49
 -16   3   9    2.97    0.83
 -15  -3   9    0.68    0.40
  15  -3  -9    0.28    0.28
 -15   3   9    0.32    0.25
  15   3  -9   -0.48    0.46
  14  -3  -9    0.15    0.28
 -14  -3   9    0.35    0.32
 -14   3   9    0.22    0.22
  14   3  -9    0.82    0.70
 -14   3   9    0.11    0.35
 -13  -3   9    2.10    0.55
  13  -3  -9    0.85    0.45
 -13  -3   9    1.45    0.60
 -13   3   9    0.40    0.43
  13   3  -9    1.41    0.78
 -12  -3   9    1.19    0.49
 -12  -3   9    3.03    0.78
  12  -3  -9    1.98    0.56
  12  -3  -9    1.72    0.50
 -12  -3   9    1.14    0.58
 -12   3   9    1.65    0.29
 -12   3   9    2.44    0.68
  12   3  -9    1.56    0.70
 -11  -3   9   16.84    1.33
  11  -3  -9   13.25    1.19
 -11  -3   9   18.26    1.95
 -11  -3   9   15.96    1.77
  11  -3  -9   13.17    1.73
 -11   3   9   16.29    1.74
  11   3  -9   15.97    2.05
  10  -3  -9    7.41    1.03
  10  -3  -9   10.79    1.17
 -10  -3   9    7.12    1.12
 -10  -3   9    7.74    1.01
 -10  -3   9    9.27    1.30
  10   3  -9    7.52    1.42
 -10   3   9    7.08    1.05
  -9  -3   9   47.38    2.94
  -9  -3   9   46.34    2.70
  -9  -3   9   45.62    2.88
   9  -3  -9   46.53    2.76
   9  -3  -9   45.14    2.68
  -9   3   9   49.54    2.80
   9   3  -9   45.27    3.15
  -8  -3   9    6.56    1.07
   8  -3  -9    6.27    1.02
  -8  -3   9    6.82    0.92
  -8  -3   9    7.04    1.07
   8  -3  -9    7.00    0.91
  -8   3   9    5.22    0.85
   8   3  -9    4.08    0.97
  -7  -3   9   15.86    1.35
  -7  -3   9   16.00    1.37
   7  -3  -9   13.64    1.12
  -7  -3   9   11.90    1.31
   7   3  -9   15.09    1.75
  -7   3   9   11.97    1.11
  -6  -3   9   14.40    1.35
  -6  -3   9   15.27    1.28
   6  -3  -9   18.58    1.26
  -6  -3   9   14.98    1.32
  -6   3   9   16.42    1.24
   6   3  -9   17.65    1.56
  -5  -3   9   16.56    1.32
  -5  -3   9   14.32    1.28
  -5  -3   9   20.01    1.51
   5   3  -9   17.04    1.49
  -5   3   9   15.56    1.17
  -4  -3   9   12.16    1.40
   4  -3  -9    9.11    0.85
  -4  -3   9   11.99    1.27
  -4  -3   9   12.98    1.31
   4   3  -9   13.08    1.43
  -4   3   9   11.13    0.89
   4   3  -9   11.34    1.33
  -3  -3   9    1.69    0.53
   3  -3  -9    2.03    0.30
   3  -3  -9    1.71    0.34
   3  -3  -9    2.39    0.43
  -3  -3   9    1.84    0.50
  -3   3   9    2.09    0.42
   3   3  -9    1.62    0.54
   3   3  -9    3.01    0.69
   2  -3  -9    1.24    0.35
  -2  -3   9    1.16    0.44
   2  -3  -9    1.36    0.31
  -2  -3   9    1.02    0.46
   2   3  -9    1.29    0.49
  -2   3   9    0.97    0.29
   2   3  -9    1.08    0.51
   1  -3  -9   30.22    1.57
  -1  -3   9   26.77    1.93
   1  -3  -9   30.03    1.67
  -1  -3   9   28.79    1.82
  -1   3   9   25.75    1.50
   1   3  -9   29.04    1.99
   1   3  -9   29.49    1.85
   0  -3  -9    0.18    0.18
   0  -3  -9   -0.19    0.50
   0  -3  -9    0.23    0.29
   0  -3   9   -0.23    0.24
   0  -3   9    0.09    0.33
   0   3  -9   -0.22    0.24
   0   3   9    0.04    0.15
   0   3  -9   -0.04    0.27
  -1  -3  -9    2.12    0.49
  -1  -3  -9    1.64    0.77
   1  -3   9    2.03    0.65
  -1   3  -9    1.18    0.41
   1   3   9    2.47    0.32
  -1   3  -9    1.33    0.50
  -2  -3  -9   11.36    1.81
  -2  -3  -9   10.21    1.16
   2  -3   9   11.00    1.38
  -2   3  -9   10.54    1.28
  -2   3  -9   10.11    0.87
  -3  -3  -9   23.26    1.69
   3  -3   9   24.58    1.87
  -3  -3  -9   21.18    2.58
  -3   3  -9   27.00    3.09
  -3   3  -9   24.56    1.46
   4  -3   9   39.16    2.61
  -4  -3  -9   39.05    3.16
  -4  -3  -9   39.66    2.49
   4  -3   9   41.41    2.63
  -4   3  -9   39.76    2.57
   5  -3   9    1.91    0.65
   5  -3   9    0.36    0.41
  -5  -3  -9    1.30    0.60
  -5  -3  -9    1.91    0.88
  -5   3  -9    1.69    0.34
  -5   3  -9    1.46    0.53
   6  -3   9    2.96    0.78
  -6  -3  -9    2.65    1.07
   6  -3   9    1.95    0.67
  -6   3  -9    1.60    0.31
  -6   3  -9    1.58    0.58
  -7  -3  -9    2.68    1.33
   7  -3   9    3.93    0.86
  -7  -3  -9    2.76    0.84
   7  -3   9    4.30    0.92
  -7   3  -9    5.68    1.04
   8  -3   9    2.21    0.68
  -8  -3  -9    1.24    0.66
  -8  -3  -9   -0.42    0.48
   8  -3   9    0.71    0.51
  -8   3  -9    1.31    0.57
  -9  -3  -9    0.60    0.52
   9  -3   9   -0.20    0.29
  -9  -3  -9    0.41    0.59
  -9   3  -9    0.32    0.44
 -10  -3  -9    0.43    0.45
 -10   3  -9    0.25    0.41
 -11  -3  -9    5.55    1.22
 -11   3  -9    5.05    1.11
 -12  -3  -9   17.12    2.24
 -12   3  -9   24.24    2.13
 -13  -3  -9    0.52    0.59
 -13   3  -9    1.04    0.61
 -20  -4   9    0.16    0.25
 -19  -4   9    0.59    0.42
 -18  -4   9    1.09    0.56
 -17  -4   9   12.71    1.44
  17  -4  -9   14.32    1.22
 -17   4   9   10.90    0.91
  16  -4  -9    9.93    1.19
 -16  -4   9   10.49    1.30
 -16   4   9   13.08    0.92
  15  -4  -9    6.68    0.91
 -15  -4   9    4.98    0.88
 -15   4   9    7.35    0.62
  15   4  -9   10.41    2.11
 -15   4   9    7.49    1.33
 -14  -4   9    0.25    0.24
  14  -4  -9    0.23    0.25
 -14   4   9    2.17    0.76
  14   4  -9    0.95    0.76
 -13  -4   9    0.70    0.38
  13  -4  -9    0.79    0.36
 -13   4   9    0.65    0.48
[truncated: 294,487 more chars]
