# Supplementary material for: (2E,2′E)-1,1′-([1,1′-Biphen­yl]-4,4′-di­yl)bis­[3-(di­meth­yl­amino)­prop-2-en-1-one]
Source: IUCrdata. 2024 Apr 26;9(Pt 4):x240358. doi: 10.1107/S2414314624003584 (PMC11074548; doi:10.1107/S2414314624003584)
Supplement: Supplementary file 2 [file x-09-x240358-Isup2.hkl]

data_I                                                                          
_shelx_title ' ydkr'                                                            
_shelx_refln_list_code          4                                               
_shelx_F_calc_maximum      177.60                                               
_exptl_crystal_F_000       744.00                                               
_reflns_d_resolution_high  0.6842                                               
                                                                                
loop_                                                                           
 _space_group_symop_operation_xyz                                               
 'x, y, z'                                                                      
 '-x+1/2, y+1/2, -z+1/2'                                                        
 '-x, -y, -z'                                                                   
 'x-1/2, -y-1/2, z-1/2'                                                         
                                                                                
_cell_length_a    15.8620                                                       
_cell_length_b     6.0503                                                       
_cell_length_c    19.0640                                                       
_cell_angle_alpha  90.000                                                       
_cell_angle_beta  105.287                                                       
_cell_angle_gamma  90.000                                                       
                                                                                
_shelx_F_squared_multiplier     1.000                                           
                                                                                
loop_                                                                           
 _refln_index_h                                                                 
 _refln_index_k                                                                 
 _refln_index_l                                                                 
 _refln_F_squared_calc                                                          
 _refln_F_squared_meas                                                          
 _refln_F_squared_sigma                                                         
 _refln_observed_status                                                         
   2   0   0          0.21          0.26         1.41 o                         
   4   0   0        129.89        121.20         6.10 o                         
   6   0   0         14.72         11.44         3.66 o                         
   8   0   0      13769.57      12550.92       725.63 o                         
  10   0   0        397.88        445.20        16.37 o                         
  12   0   0          0.46          2.65         4.09 o                         
  14   0   0        293.85        296.54        16.85 o                         
  16   0   0        229.93        193.65        14.59 o                         
  18   0   0          0.01          3.97         4.28 o                         
  20   0   0         13.32         21.84         8.29 o                         
   1   1   0       3111.90       2943.07       135.42 o                         
   2   1   0       2665.32       2527.42        75.33 o                         
   3   1   0         50.23         49.48         2.40 o                         
   4   1   0         85.79         81.77         3.51 o                         
   5   1   0         58.00         65.95         3.22 o                         
   6   1   0        634.83        575.87        11.90 o                         
   7   1   0        223.71        223.63         6.59 o                         
   8   1   0          1.40         -0.58         1.71 o                         
   9   1   0       1149.78       1191.99        20.59 o                         
  10   1   0        323.83        371.85        12.31 o                         
  11   1   0        633.88        625.24        14.55 o                         
  12   1   0         12.15          6.04         3.12 o                         
  13   1   0       1897.27       1862.04        33.19 o                         
  14   1   0        374.43        338.52        12.23 o                         
  15   1   0        104.88        102.14         7.88 o                         
  16   1   0         32.51         37.03         5.37 o                         
  17   1   0          8.75          5.47         3.71 o                         
  18   1   0         13.42         19.84         5.11 o                         
  19   1   0          3.35          4.35         4.54 o                         
  20   1   0         44.17         32.14        13.45 o                         
  21   1   0         18.65         15.52        11.54 o                         
   0   2   0        785.93        841.88        23.58 o                         
   1   2   0         65.57         71.09         5.20 o                         
   2   2   0         84.76         80.81         5.14 o                         
   3   2   0          2.64          6.32         1.92 o                         
   4   2   0        311.44        327.83         8.88 o                         
   5   2   0        306.10        309.10         9.61 o                         
   6   2   0        121.02        155.21         6.43 o                         
   7   2   0        343.63        343.77        10.20 o                         
   8   2   0        330.89        361.61        10.52 o                         
   9   2   0        348.71        342.05         9.92 o                         
  10   2   0        233.38        227.65         9.27 o                         
  11   2   0        169.52        177.24         8.67 o                         
  12   2   0         87.64         69.19         5.82 o                         
  13   2   0         44.02         39.09         4.86 o                         
  14   2   0         22.80         19.98         4.25 o                         
  15   2   0         57.55         58.63         7.32 o                         
  16   2   0         45.73         37.18         6.40 o                         
  17   2   0         17.14         13.84         5.86 o                         
  18   2   0         17.84         40.20        13.30 o                         
  19   2   0         64.67         78.49        11.32 o                         
  20   2   0         42.71         40.75        17.08 o                         
  21   2   0         16.68         11.98        11.68 o                         
   1   3   0        776.17        774.71        16.28 o                         
   2   3   0        748.67        768.73        17.30 o                         
   3   3   0       1849.76       2144.76        41.48 o                         
   4   3   0          1.60          1.66         2.33 o                         
   5   3   0        516.09        607.17        16.03 o                         
   6   3   0        388.76        372.66        12.25 o                         
   7   3   0        129.43         99.14         7.53 o                         
   8   3   0         12.62          8.61         3.42 o                         
   9   3   0        137.56         94.01         9.74 o                         
  10   3   0       1569.32       1549.03        36.42 o                         
  11   3   0       1198.74       1166.67        27.71 o                         
  12   3   0        141.26        141.82        11.68 o                         
  13   3   0        849.85        840.30        23.22 o                         
  14   3   0        189.04        208.45        14.95 o                         
  15   3   0        365.40        348.88        18.68 o                         
  16   3   0         99.59         93.60         9.54 o                         
  17   3   0         11.05          3.15        12.76 o                         
  18   3   0          2.47         13.50         6.64 o                         
  19   3   0         44.45         40.87        11.47 o                         
   0   4   0        393.48        442.48        19.73 o                         
   1   4   0         83.71        106.09         7.99 o                         
   2   4   0          3.38          2.66         2.94 o                         
   3   4   0        436.09        450.37        13.47 o                         
   4   4   0        651.79        647.91        18.40 o                         
   5   4   0        790.06        805.94        18.95 o                         
   6   4   0          0.00         -3.58         3.70 o                         
   7   4   0         20.57         17.87         5.02 o                         
   8   4   0          6.16          8.23         3.50 o                         
   9   4   0         91.83        103.06        11.28 o                         
  10   4   0        356.00        422.29        17.34 o                         
  11   4   0          0.11         -0.96         4.48 o                         
  12   4   0         57.95         52.65         8.77 o                         
  13   4   0        205.75        196.51        14.20 o                         
  14   4   0        115.41        123.78        17.43 o                         
  15   4   0        169.13        147.06        12.88 o                         
  16   4   0         54.80         70.44        11.98 o                         
  17   4   0          6.54          9.83         9.59 o                         
  18   4   0        124.58        166.58        32.96 o                         
   1   5   0          4.15          4.85         3.87 o                         
   2   5   0        117.20        137.80         9.82 o                         
   3   5   0        220.92        230.72        12.19 o                         
   4   5   0       1598.01       1498.04        40.95 o                         
   5   5   0         96.17        106.16         6.93 o                         
   6   5   0        193.22        185.34         9.01 o                         
   7   5   0         97.33        104.89         7.88 o                         
   8   5   0         14.50         26.86         4.32 o                         
   9   5   0         41.37         41.68        10.51 o                         
  10   5   0         65.01         57.87        12.03 o                         
  11   5   0          9.45         26.16         9.57 o                         
  12   5   0         44.43         42.18        14.28 o                         
  13   5   0          6.78          8.27         7.67 o                         
  14   5   0          0.00          0.60         7.19 o                         
  15   5   0        106.40        112.05        26.07 o                         
  16   5   0         10.03          8.39        10.49 o                         
  17   5   0         30.26         33.86        14.98 o                         
   0   6   0         34.03         26.36         7.89 o                         
   1   6   0        255.18        246.05        13.99 o                         
   2   6   0         37.07         33.93         6.34 o                         
   3   6   0        958.35        984.15        26.60 o                         
   4   6   0         15.13         21.77         5.00 o                         
   5   6   0        745.41        669.95        21.15 o                         
   6   6   0         34.98         45.29         5.47 o                         
   7   6   0        100.96        121.67         7.65 o                         
   8   6   0         38.34         50.27         8.12 o                         
   9   6   0        198.54        211.60        22.48 o                         
  10   6   0          1.59         -2.72         5.71 o                         
  11   6   0         28.29         14.07         9.57 o                         
  12   6   0         23.38         38.65        16.48 o                         
  13   6   0          7.80         44.94        17.68 o                         
  15   6   0         74.67         66.21        20.97 o                         
  16   6   0         77.01         91.68        29.36 o                         
   1   7   0         31.97         62.24         9.06 o                         
   2   7   0          0.05         -0.06         4.16 o                         
   3   7   0          0.05          7.40         7.79 o                         
   4   7   0        133.80        149.39        13.67 o                         
   5   7   0         20.82         40.40         7.93 o                         
   6   7   0          4.46         10.32         3.30 o                         
   7   7   0         82.62         93.12         7.35 o                         
   8   7   0        286.74        322.98        43.74 o                         
   9   7   0          9.12         21.87        13.18 o                         
  10   7   0         21.96         16.78        10.49 o                         
  12   7   0          1.05          2.10         7.19 o                         
  13   7   0         40.38         56.93        19.47 o                         
 -21   0   1        190.67        211.82        46.74 o                         
 -19   0   1        166.26        162.26        39.44 o                         
 -17   0   1          6.26         24.53        13.87 o                         
 -15   0   1        590.18        588.37        22.67 o                         
 -13   0   1        419.39        404.50        18.03 o                         
 -11   0   1        917.68        882.98        25.59 o                         
  -9   0   1        138.16        150.59        12.00 o                         
  -7   0   1       2703.06       3060.76        71.51 o                         
  -5   0   1         59.80         61.63         4.61 o                         
  -3   0   1       4376.01       3304.33       203.38 o                         
   1   0   1       2155.22       1320.68        63.82 o                         
   3   0   1         96.39         82.59         4.30 o                         
   5   0   1       6382.60       6283.72       282.83 o                         
   7   0   1          2.46          1.83         2.81 o                         
   9   0   1         19.63         38.84         5.66 o                         
  11   0   1        436.90        446.04        17.70 o                         
  13   0   1        505.09        525.02        22.60 o                         
  15   0   1        103.12         98.29        10.44 o                         
  17   0   1         63.22         74.70         9.97 o                         
  19   0   1         24.73         31.09        14.53 o                         
 -21   1   1         49.28         42.90        27.86 o                         
 -20   1   1        160.54        157.99        44.04 o                         
 -19   1   1         23.13         30.96         7.15 o                         
 -18   1   1          7.46         12.07         4.31 o                         
 -17   1   1          0.93          2.41         3.88 o                         
 -16   1   1        419.76        379.35        15.01 o                         
 -15   1   1        377.68        361.51        14.51 o                         
 -14   1   1        218.44        219.81        10.30 o                         
 -13   1   1       1858.99       1825.42        32.54 o                         
 -12   1   1        459.42        417.19        12.57 o                         
 -11   1   1         22.76         23.40         3.68 o                         
 -10   1   1         30.73         28.75         3.70 o                         
  -9   1   1         29.44         31.14         3.72 o                         
  -8   1   1        788.95        782.22        14.85 o                         
  -7   1   1         59.68         54.87         5.13 o                         
  -6   1   1         14.29         18.83         2.10 o                         
  -5   1   1       4185.56       4024.24       107.78 o                         
  -4   1   1        935.22        916.97        15.72 o                         
  -3   1   1          0.37         -1.06         1.52 o                         
  -2   1   1       1875.86       1755.43        41.39 o                         
  -1   1   1        892.90        741.97        14.08 o                         
   0   1   1        755.28        746.15        13.37 o                         
   1   1   1        269.74        275.20         7.22 o                         
   2   1   1        580.74        507.99        10.96 o                         
   3   1   1        577.19        559.79        11.23 o                         
   4   1   1       3488.24       3296.76        76.52 o                         
   5   1   1          3.54          1.66         1.56 o                         
   6   1   1         28.42         34.77         2.77 o                         
   7   1   1        461.42        468.78         9.77 o                         
   8   1   1       1919.42       1994.66        30.66 o                         
   9   1   1        223.84        233.34         9.95 o                         
  10   1   1        647.47        664.39        14.81 o                         
  11   1   1         38.05         40.55         4.42 o                         
  12   1   1        217.74        209.09         9.62 o                         
  13   1   1        277.21        279.83        11.02 o                         
  14   1   1         11.49         12.04         3.56 o                         
  15   1   1        192.63        200.11        10.88 o                         
  16   1   1        251.59        249.69        14.23 o                         
  17   1   1         14.70         21.14         5.99 o                         
  18   1   1          3.01          8.93         4.05 o                         
  19   1   1         43.42         42.19         9.05 o                         
  20   1   1          0.52          3.44         9.25 o                         
  21   1   1         76.84         85.72        20.37 o                         
 -20   2   1         18.43         12.58        12.88 o                         
 -19   2   1          3.34          9.04         9.21 o                         
 -18   2   1         21.13         20.06        10.33 o                         
 -17   2   1          3.32          9.11         4.43 o                         
 -16   2   1         28.32         25.67         5.70 o                         
 -15   2   1        370.78        357.46        15.23 o                         
 -14   2   1         77.60         71.04         6.81 o                         
 -13   2   1        751.79        730.77        20.58 o                         
 -12   2   1         87.02         96.35         6.86 o                         
 -11   2   1         21.42         19.41         3.78 o                         
 -10   2   1         19.75         25.88         5.06 o                         
  -9   2   1         29.71         31.02         3.81 o                         
  -8   2   1         99.80        113.65         5.71 o                         
  -7   2   1         70.38         62.87         4.03 o                         
  -6   2   1         15.67          5.24         1.82 o                         
  -5   2   1       2041.92       2065.79        35.81 o                         
  -4   2   1        373.04        374.42        12.39 o                         
  -3   2   1        591.14        659.79        13.70 o                         
  -2   2   1         17.13          9.29         2.74 o                         
  -1   2   1        214.19        226.84         6.66 o                         
   0   2   1        230.10        252.99         7.48 o                         
   1   2   1       4113.82       3978.95       166.58 o                         
   2   2   1        385.63        339.71        12.47 o                         
   3   2   1         19.11         22.81         2.85 o                         
   4   2   1        674.26        671.19        15.59 o                         
   5   2   1       1787.84       1795.72        35.02 o                         
   6   2   1        274.54        262.19         8.39 o                         
   7   2   1        118.22        121.51         6.44 o                         
   8   2   1        246.69        273.91        10.63 o                         
   9   2   1        243.08        215.04         9.14 o                         
  10   2   1          3.94          4.26         3.16 o                         
  11   2   1          7.92          7.10         2.91 o                         
  12   2   1        110.49        120.82         7.28 o                         
  13   2   1        560.29        604.35        17.79 o                         
  14   2   1         35.10         33.23         4.72 o                         
  15   2   1        131.59        131.63         9.02 o                         
  16   2   1         80.68         71.31         8.79 o                         
  17   2   1         10.21         13.86         5.13 o                         
  18   2   1          3.83         17.28         6.86 o                         
  19   2   1         28.43         51.40        11.09 o                         
  20   2   1          0.80         46.44        17.68 o                         
 -19   3   1          1.66          7.86         5.78 o                         
 -18   3   1          1.03          6.48        10.05 o                         
 -17   3   1         81.37         76.99        10.69 o                         
 -16   3   1         67.50         45.24         7.17 o                         
 -15   3   1         37.59         31.89         6.74 o                         
 -14   3   1          4.82         15.83         5.59 o                         
 -13   3   1         30.99         38.01         5.47 o                         
 -12   3   1         65.45         54.35         5.81 o                         
 -11   3   1          1.66          5.70         3.39 o                         
 -10   3   1       2615.47       2541.61        50.88 o                         
  -9   3   1        387.22        407.00        16.39 o                         
  -8   3   1         14.69         21.99         4.17 o                         
  -7   3   1          3.64          5.31         2.16 o                         
  -6   3   1         25.65         17.98         3.19 o                         
  -5   3   1        319.13        335.26        10.24 o                         
  -4   3   1         63.98         58.43         5.96 o                         
  -3   3   1         18.74         31.52         3.89 o                         
  -2   3   1       3486.48       3833.13        68.50 o                         
  -1   3   1       1829.03       1833.01        36.34 o                         
   0   3   1          2.55          2.52         2.06 o                         
   1   3   1        524.38        515.26        13.64 o                         
   2   3   1          0.05         -0.85         1.98 o                         
   3   3   1       1386.99       1532.21        30.89 o                         
   4   3   1         25.25         24.43         3.91 o                         
   5   3   1         38.87         48.49         7.37 o                         
   6   3   1       1090.29       1137.30        31.59 o                         
   7   3   1        294.90        289.22        24.36 o                         
   8   3   1        421.84        451.80        18.37 o                         
   9   3   1        229.68        205.85        10.30 o                         
  10   3   1        168.39        182.62        10.71 o                         
  11   3   1        903.44        869.27        21.53 o                         
  12   3   1        432.10        450.95        15.67 o                         
  13   3   1        101.61        120.53        10.23 o                         
  14   3   1        158.76        190.54        15.22 o                         
  15   3   1          2.12          3.95         4.03 o                         
  16   3   1        124.69        104.94         9.90 o                         
  17   3   1          1.66          9.54         6.70 o                         
  18   3   1         39.98         36.31        10.47 o                         
 -19   4   1          9.87          6.29         8.39 o                         
 -18   4   1        221.19        201.64        35.35 o                         
 -17   4   1         11.57         13.97         6.98 o                         
 -16   4   1          5.30          8.16         4.79 o                         
 -15   4   1          0.29         12.67         7.37 o                         
 -14   4   1        130.36        125.51        19.45 o                         
 -13   4   1        137.51        133.68        11.53 o                         
 -12   4   1         12.88         10.99         5.34 o                         
 -11   4   1         30.06         43.00         5.99 o                         
 -10   4   1         26.78         21.21         4.34 o                         
  -9   4   1         73.46         74.79         7.08 o                         
  -8   4   1        136.55        148.47         9.54 o                         
  -7   4   1        455.21        438.52        15.53 o                         
  -6   4   1        617.56        570.41        14.69 o                         
  -5   4   1        169.81        176.84         9.89 o                         
  -4   4   1        294.47        364.19        14.17 o                         
  -3   4   1        194.97        235.88        13.88 o                         
  -2   4   1         82.09         66.61         6.88 o                         
  -1   4   1        562.10        568.02        16.34 o                         
   0   4   1         90.08        100.10         7.43 o                         
   1   4   1        155.43        174.08         9.30 o                         
   2   4   1        135.87        144.90         8.48 o                         
   3   4   1         58.98         37.05         5.09 o                         
   4   4   1        265.79        298.23        13.10 o                         
   5   4   1         81.59        108.62         6.26 o                         
   6   4   1         97.58         77.60         6.91 o                         
   7   4   1          7.47          6.64         5.20 o                         
   8   4   1         18.92         32.73         5.37 o                         
   9   4   1         25.10         36.28         7.51 o                         
  10   4   1       1239.64       1064.12        41.31 o                         
  11   4   1         31.29         14.86         8.59 o                         
  12   4   1        278.33        259.62        15.27 o                         
  13   4   1         67.27         64.41        12.20 o                         
  14   4   1         34.60         35.87         7.57 o                         
  15   4   1         41.75         53.99        10.30 o                         
  16   4   1          0.07          3.40         5.12 o                         
  17   4   1         87.69        150.70        32.96 o                         
 -18   5   1          0.93         33.86        13.18 o                         
 -17   5   1         32.31         16.78        11.39 o                         
 -16   5   1          0.08          7.19         8.39 o                         
 -15   5   1        132.51        166.28        31.76 o                         
 -14   5   1         32.97         34.88         6.69 o                         
 -13   5   1        143.39        145.79        18.42 o                         
 -12   5   1         48.85         43.64         8.13 o                         
 -11   5   1        287.56        213.77        16.49 o                         
 -10   5   1        367.15        325.66        24.85 o                         
  -9   5   1         46.32         55.63         8.56 o                         
  -8   5   1        161.75        162.88        10.39 o                         
  -7   5   1         46.44         52.74         5.59 o                         
  -6   5   1        679.61        599.44        18.31 o                         
  -5   5   1         41.25         31.51         4.42 o                         
  -4   5   1        522.03        521.30        23.51 o                         
  -3   5   1       1299.44       1302.07        33.69 o                         
  -2   5   1          3.60          3.86         5.19 o                         
  -1   5   1          0.11         -1.89         4.12 o                         
   0   5   1          0.57         -3.31         3.31 o                         
   1   5   1         12.16         16.63         4.67 o                         
   2   5   1        451.92        459.63        15.03 o                         
   3   5   1        289.21        306.07        14.03 o                         
   4   5   1        189.94        184.28        12.63 o                         
   5   5   1        562.39        478.74        15.26 o                         
   6   5   1        104.21        125.62         6.68 o                         
   7   5   1          2.23         -3.10         4.56 o                         
   8   5   1          1.42          5.47         5.52 o                         
   9   5   1        557.50        511.34        31.68 o                         
  10   5   1        164.89        149.94        20.44 o                         
  11   5   1        114.48        142.38        18.77 o                         
  12   5   1         58.03         77.87        14.52 o                         
  13   5   1         11.12         23.67        13.78 o                         
  14   5   1          3.18         21.27        14.08 o                         
  16   5   1         43.94         80.00        21.87 o                         
 -16   6   1          7.34         14.08        10.79 o                         
 -14   6   1         47.87         81.79        21.27 o                         
 -13   6   1         76.33         90.78        22.77 o                         
 -12   6   1          0.05         -0.38         6.29 o                         
 -11   6   1          0.32          6.59         8.54 o                         
 -10   6   1          0.91          7.00         4.51 o                         
  -9   6   1        488.79        497.60        30.51 o                         
  -8   6   1         68.70         73.16         7.63 o                         
  -7   6   1          0.10          3.41         2.82 o                         
  -6   6   1          0.07         -1.23         2.83 o                         
  -5   6   1        446.48        416.87        17.50 o                         
  -4   6   1         67.95         69.53         7.52 o                         
  -3   6   1         73.22         68.10         8.02 o                         
  -2   6   1        232.53        228.72        13.31 o                         
  -1   6   1         92.54        112.94         9.61 o                         
   0   6   1        152.61        155.95        11.33 o                         
   1   6   1         22.33         19.83         5.10 o                         
   2   6   1          1.42          4.28         3.87 o                         
   3   6   1        910.92        842.01        25.87 o                         
   4   6   1        141.84        140.10         9.31 o                         
   5   6   1         18.77         13.90         3.77 o                         
   6   6   1        153.18        163.82        11.20 o                         
   7   6   1         64.67         69.74        14.21 o                         
   8   6   1         13.62         20.47         9.51 o                         
   9   6   1          6.15          8.54         7.84 o                         
  10   6   1         24.42         15.23        19.83 o                         
  11   6   1          1.97         -1.50         8.39 o                         
  12   6   1         52.38         64.42        20.07 o                         
  14   6   1         32.69         28.46        14.08 o                         
  15   6   1         98.29         71.91        21.87 o                         
 -13   7   1         20.52         23.67        12.58 o                         
 -12   7   1         23.96         40.45        17.08 o                         
 -11   7   1          0.76          5.99         8.99 o                         
 -10   7   1         20.50         11.68        11.09 o                         
  -9   7   1          9.37         16.18        11.68 o                         
  -8   7   1          2.05          4.67         3.55 o                         
  -7   7   1        216.80        259.23        13.57 o                         
  -6   7   1         80.98         91.19        10.11 o                         
  -5   7   1          0.86          7.93         7.11 o                         
  -4   7   1         39.81         38.93        11.78 o                         
  -3   7   1         26.82         17.69         8.42 o                         
  -2   7   1          0.84          6.98         3.84 o                         
  -1   7   1          2.01         11.93         4.71 o                         
   0   7   1         77.56        111.85        13.19 o                         
   1   7   1          3.62          6.83         4.16 o                         
   2   7   1          0.30          6.70         4.84 o                         
   3   7   1          6.17         15.50        10.19 o                         
   4   7   1         56.62         55.19         9.75 o                         
   5   7   1        406.65        354.24        30.36 o                         
   6   7   1         14.97         30.96         4.48 o                         
   7   7   1         20.70         38.05        15.88 o                         
   8   7   1         34.59         39.85        16.78 o                         
   9   7   1         45.64         35.35        17.68 o                         
  10   7   1         40.79         88.38        25.17 o                         
  11   7   1         26.27         36.55        14.98 o                         
  12   7   1         34.99         66.51        21.87 o                         
  -4   8   1          3.99          2.70         8.09 o                         
 -20   0   2         10.08         40.00        12.61 o                         
 -18   0   2          3.73         14.59         6.68 o                         
 -16   0   2         27.16         33.80         8.43 o                         
 -14   0   2       1545.98       1508.81        48.95 o                         
 -12   0   2        107.68        110.42         9.83 o                         
 -10   0   2        781.56        760.34        22.20 o                         
  -8   0   2        180.53        199.59        18.01 o                         
  -6   0   2       6100.17       5471.25       364.04 o                         
  -4   0   2         25.21         23.94         3.24 o                         
  -2   0   2        425.27        373.46        11.75 o                         
   0   0   2         19.15         22.88         2.64 o                         
   2   0   2       2188.35       2307.00       107.26 o                         
   4   0   2          7.94          6.99         2.53 o                         
   6   0   2         70.69         77.32         5.74 o                         
   8   0   2        576.73        554.59        17.57 o                         
  10   0   2         30.47         22.09         5.31 o                         
  12   0   2          1.95          3.00         5.18 o                         
  14   0   2        573.28        578.15        23.84 o                         
  16   0   2        487.87        567.31        26.12 o                         
  18   0   2        370.97        342.00        34.64 o                         
  20   0   2          3.94         15.88        15.58 o                         
 -21   1   2          7.18         25.52        11.31 o                         
 -20   1   2         83.22         87.41        14.90 o                         
 -19   1   2         45.25         35.00         6.40 o                         
 -18   1   2          3.30          7.30         4.15 o                         
 -17   1   2          9.35         22.86         4.50 o                         
 -16   1   2          0.86          1.54         3.21 o                         
 -15   1   2         51.32         74.32         7.50 o                         
 -14   1   2        144.52        142.79         8.14 o                         
 -13   1   2         50.13         45.69         5.03 o                         
 -12   1   2         60.80         47.98         4.96 o                         
 -11   1   2        309.76        291.60        10.26 o                         
 -10   1   2         91.14         95.63         5.99 o                         
  -9   1   2        303.69        280.03        13.24 o                         
  -8   1   2        562.40        543.66        12.01 o                         
  -7   1   2       3225.97       3202.34        47.28 o                         
  -6   1   2        125.68        124.84         5.72 o                         
  -5   1   2         61.15         58.82         3.18 o                         
  -4   1   2        391.81        402.78         9.24 o                         
  -3   1   2       1706.28       1587.09        30.93 o                         
  -2   1   2        374.07        346.10         7.10 o                         
  -1   1   2       6115.80       5625.91       185.23 o                         
   0   1   2      21135.01      18999.43       671.26 o                         
   1   1   2         75.63         84.54         3.74 o                         
   2   1   2        434.38        369.18         9.78 o                         
   3   1   2       8092.00       6974.94       374.42 o                         
   4   1   2         91.02         75.74         4.11 o                         
   5   1   2        125.09        126.02         4.52 o                         
   6   1   2        168.66        190.33         6.42 o                         
   7   1   2        225.63        244.34         8.63 o                         
   8   1   2        410.07        494.11        10.92 o                         
   9   1   2        279.18        277.12         8.75 o                         
  10   1   2          0.27          3.60         2.59 o                         
  11   1   2        348.07        349.32        11.01 o                         
  12   1   2         76.38         67.91         6.74 o                         
  13   1   2         44.25         47.76         5.08 o                         
  14   1   2        196.57        198.74        10.13 o                         
  15   1   2         28.03         33.40         5.04 o                         
  16   1   2        673.43        706.41        22.68 o                         
  17   1   2         15.41         19.55         5.03 o                         
  18   1   2          3.26          2.72         6.90 o                         
  19   1   2          7.79         17.37        11.42 o                         
  20   1   2         30.00         16.36        18.43 o                         
 -21   2   2        251.51        186.66        34.16 o                         
 -20   2   2          5.38          9.62         7.49 o                         
 -19   2   2          5.02          0.74         3.83 o                         
 -18   2   2          2.22         12.67         5.50 o                         
 -17   2   2         47.97         52.19         7.14 o                         
 -16   2   2          0.82          6.22         3.99 o                         
 -15   2   2        177.64        159.88        10.40 o                         
 -14   2   2        125.54        114.48         8.47 o                         
 -13   2   2       3248.58       3208.09        62.05 o                         
 -12   2   2         27.11         27.07         5.08 o                         
 -11   2   2        170.91        153.89         8.20 o                         
 -10   2   2        452.07        473.63        13.11 o                         
  -9   2   2         96.43        109.06         6.02 o                         
  -8   2   2          5.10         -0.09         1.89 o                         
  -7   2   2         97.34         92.37         5.69 o                         
  -6   2   2        682.75        709.13        14.10 o                         
  -5   2   2       6176.32       6418.90       169.08 o                         
  -4   2   2          1.10          1.18         1.71 o                         
  -3   2   2        812.77        848.66        17.87 o                         
  -2   2   2       1004.43       1039.02        20.57 o                         
  -1   2   2        661.67        666.77        14.60 o                         
   0   2   2        369.40        361.80         8.82 o                         
   1   2   2       1672.98       1712.98        32.30 o                         
   2   2   2         38.43         32.35         2.60 o                         
   3   2   2         39.36         56.76         3.56 o                         
   4   2   2        498.59        538.95        17.75 o                         
   5   2   2        754.04        793.25        18.36 o                         
   6   2   2        933.86       1037.07        21.18 o                         
   7   2   2         71.76         60.92         5.57 o                         
   8   2   2         10.28         20.64         3.30 o                         
   9   2   2        250.85        229.45         9.12 o                         
  10   2   2          7.69          4.67         3.16 o                         
  11   2   2         37.37         39.22         5.03 o                         
  12   2   2        189.51        196.30         8.39 o                         
  13   2   2       1434.75       1461.57        27.85 o                         
  14   2   2        487.26        483.84        14.26 o                         
  15   2   2          9.53         11.70         4.33 o                         
  16   2   2          1.06         11.26         3.71 o                         
  17   2   2         36.62         49.81         8.01 o                         
  18   2   2          0.03         18.14         8.91 o                         
  19   2   2          2.45         -6.10         6.77 o                         
 -20   3   2        104.69         79.00        17.08 o                         
 -19   3   2          0.44         14.17         8.58 o                         
 -18   3   2         59.71         64.98        14.84 o                         
 -17   3   2          3.83          5.48         5.88 o                         
 -16   3   2         18.91          8.64         5.43 o                         
 -15   3   2        124.88        127.83        11.36 o                         
 -14   3   2         17.04         13.30         5.67 o                         
 -13   3   2        122.21        122.24        10.02 o                         
 -12   3   2        273.89        251.93        12.54 o                         
 -11   3   2         15.52         21.11         4.87 o                         
 -10   3   2        345.09        338.91        11.51 o                         
  -9   3   2         52.35         46.30         5.17 o                         
  -8   3   2         21.87         18.49         3.40 o                         
  -7   3   2         18.23         23.89         4.19 o                         
  -6   3   2          1.45         -0.38         2.16 o                         
  -5   3   2         30.04         29.60         5.13 o                         
  -4   3   2         91.82        101.78         6.71 o                         
  -3   3   2        152.72        168.96         8.75 o                         
  -2   3   2       2564.14       2744.18        50.84 o                         
  -1   3   2        896.39        957.90        24.76 o                         
   0   3   2        305.66        316.49        14.44 o                         
   1   3   2        176.35        197.80         8.16 o                         
   2   3   2         34.52         44.68         4.08 o                         
   3   3   2        470.70        513.71        14.19 o                         
   4   3   2         45.81         47.85         3.81 o                         
   5   3   2          0.61          3.67         4.22 o                         
   6   3   2        647.93        734.37        24.21 o                         
   7   3   2          1.23         -5.18         5.31 o                         
   8   3   2        157.61        160.38         8.44 o                         
   9   3   2        252.97        262.80        11.90 o                         
  10   3   2          0.33          6.55         5.51 o                         
  11   3   2        178.14        194.73        14.75 o                         
  12   3   2          0.41         -0.59         4.44 o                         
  13   3   2         13.24         13.81         4.61 o                         
  14   3   2         88.28        111.97         8.87 o                         
  15   3   2         26.54         30.24         7.60 o                         
  16   3   2        190.88        195.24        18.00 o                         
  17   3   2         63.66         68.55         9.99 o                         
  18   3   2         23.73         29.66        26.67 o                         
 -19   4   2          0.00          8.09         9.29 o                         
 -18   4   2         63.75         90.18        24.87 o                         
 -17   4   2         26.74         43.44        17.38 o                         
 -16   4   2         42.63         25.04         7.35 o                         
 -15   4   2         18.54         23.06         6.14 o                         
 -14   4   2        109.98        121.01        11.15 o                         
 -13   4   2         25.67         28.61         6.23 o                         
 -12   4   2         10.33         15.44         5.01 o                         
 -11   4   2        160.49        178.80        10.96 o                         
 -10   4   2       2722.80       2635.76        53.30 o                         
  -9   4   2         65.55         68.55         5.33 o                         
  -8   4   2          0.75          1.79         2.44 o                         
  -7   4   2        388.86        371.60        12.23 o                         
  -6   4   2       1104.69       1030.14        21.76 o                         
  -5   4   2        647.48        634.05        19.28 o                         
  -4   4   2        128.82        124.67         8.85 o                         
  -3   4   2          0.00         -2.85         2.85 o                         
  -2   4   2        406.42        420.21        18.51 o                         
  -1   4   2       1243.56       1168.46        26.57 o                         
   0   4   2         40.60         51.25         5.25 o                         
   1   4   2         16.17         17.40         4.55 o                         
   2   4   2        610.17        592.60        15.03 o                         
   3   4   2        432.73        483.98        13.24 o                         
   4   4   2        238.56        277.99        11.87 o                         
   5   4   2        126.55        132.94        18.25 o                         
   6   4   2         21.30         36.64         8.32 o                         
   7   4   2        517.59        531.83        38.65 o                         
   8   4   2        186.42        175.29        15.25 o                         
   9   4   2        447.10        499.78        43.68 o                         
  10   4   2        174.20        169.89        24.33 o                         
  11   4   2       1536.72       1469.38        57.34 o                         
  12   4   2        139.09        167.00        22.41 o                         
  13   4   2         34.65         39.37        10.86 o                         
  14   4   2          5.58         11.40         8.64 o                         
  15   4   2         53.79         53.00        16.71 o                         
  16   4   2          3.54         -4.19         8.39 o                         
  17   4   2          0.36          3.00        12.58 o                         
 -18   5   2        324.00        334.07        44.04 o                         
 -17   5   2         16.11         23.97        12.58 o                         
 -16   5   2        106.96        121.04        25.77 o                         
 -15   5   2         15.28         15.55         9.68 o                         
 -14   5   2          0.27          8.94         7.64 o                         
 -13   5   2          8.88         19.94         5.31 o                         
 -12   5   2        143.55        155.97        12.17 o                         
 -11   5   2          5.57          6.10         4.01 o                         
 -10   5   2        311.44        272.92        17.64 o                         
  -9   5   2        118.98        123.12        12.90 o                         
  -8   5   2         45.64         50.01         4.85 o                         
  -7   5   2          7.94          5.10         3.24 o                         
  -6   5   2          7.55         -0.33         3.10 o                         
  -5   5   2        119.64         98.12         7.72 o                         
  -4   5   2         58.19         54.21         6.69 o                         
  -3   5   2        523.34        483.67        19.30 o                         
  -2   5   2       4500.33       4315.00        80.20 o                         
  -1   5   2          0.01          1.58         3.63 o                         
   0   5   2          0.88         -3.59         3.59 o                         
   1   5   2          5.81          1.38         3.37 o                         
   2   5   2        241.30        290.44        12.74 o                         
   3   5   2       2416.62       2363.38        45.05 o                         
   4   5   2         92.78         98.53         6.24 o                         
   5   5   2        216.56        189.32        13.17 o                         
   6   5   2        137.46        129.82        12.09 o                         
   7   5   2        111.76        101.41        11.62 o                         
   8   5   2        103.59        103.72        15.73 o                         
   9   5   2         92.75         91.34        16.16 o                         
  10   5   2        181.11        195.36        21.97 o                         
  11   5   2         30.12         25.98        16.19 o                         
  12   5   2         24.75         23.21        12.45 o                         
  13   5   2         16.78         36.25        16.48 o                         
  14   5   2          2.80         -1.20        12.88 o                         
  15   5   2         22.05         32.66        15.88 o                         
  16   5   2          6.15         46.44        20.67 o                         
 -15   6   2        215.11        240.89        37.15 o                         
 -14   6   2         38.70         44.64        16.48 o                         
 -13   6   2         57.74         73.71        14.91 o                         
 -12   6   2         76.11         97.79        10.34 o                         
 -11   6   2         32.14         40.28         8.65 o                         
 -10   6   2          2.90          6.69         5.83 o                         
  -9   6   2          7.75          9.53         4.48 o                         
  -8   6   2          8.20         12.54         3.61 o                         
  -7   6   2         21.61         39.84        11.53 o                         
  -6   6   2          2.68          7.40         4.98 o                         
  -5   6   2         98.53        100.22         8.60 o                         
  -4   6   2        180.30        165.16        11.28 o                         
  -3   6   2        445.23        482.33        19.33 o                         
  -2   6   2         48.51         42.49         6.21 o                         
  -1   6   2        107.87        119.22         9.70 o                         
   0   6   2          0.24         -1.00         3.40 o                         
   1   6   2         18.35         17.43         4.35 o                         
   2   6   2         49.61         52.61         6.90 o                         
   3   6   2        478.09        488.95        20.40 o                         
   4   6   2        106.36        130.37         7.77 o                         
   5   6   2         38.44         38.45         5.13 o                         
   6   6   2          3.32          9.02         6.83 o                         
   7   6   2         19.07         16.02        18.58 o                         
   8   6   2          5.92         26.49        15.15 o                         
   9   6   2          0.40          4.95        13.78 o                         
  10   6   2         52.30         69.51        22.17 o                         
  11   6   2         36.49         34.46        16.18 o                         
  13   6   2          9.35          4.49         9.59 o                         
  14   6   2        185.37        141.42        31.76 o                         
 -12   7   2          5.51         14.38         9.59 o                         
 -11   7   2          3.25         10.19        10.49 o                         
  -9   7   2          2.02         18.93         6.38 o                         
  -8   7   2         25.86         24.14         6.89 o                         
  -7   7   2        225.11        262.52        15.32 o                         
  -6   7   2         11.35         20.17         4.76 o                         
  -5   7   2         13.58         17.12         5.51 o                         
  -4   7   2          0.40          5.88         9.69 o                         
  -3   7   2          8.20         14.30         4.62 o                         
  -2   7   2          3.52          6.78         5.01 o                         
  -1   7   2         14.23         37.74         6.72 o                         
   0   7   2          5.20          9.14         4.97 o                         
   1   7   2        112.70        144.41        14.55 o                         
   2   7   2        181.45        246.21        21.67 o                         
   3   7   2         18.09         19.47        10.19 o                         
   4   7   2          6.99          8.65         4.58 o                         
   5   7   2         51.03         60.74        11.09 o                         
   6   7   2          9.58         24.37         6.14 o                         
   7   7   2         75.13         92.28        25.77 o                         
   9   7   2         57.31        111.16        28.16 o                         
  10   7   2         71.33         64.42        20.67 o                         
  11   7   2         56.52         65.02        22.17 o                         
  -4   8   2         76.28         33.56        14.08 o                         
 -21   0   3         34.71         74.90        29.36 o                         
 -19   0   3         18.77         13.48        10.10 o                         
 -17   0   3        549.59        573.75        24.27 o                         
 -15   0   3        581.10        578.08        22.16 o                         
 -13   0   3        574.03        561.44        20.10 o                         
 -11   0   3         20.94         18.62         4.82 o                         
  -9   0   3        268.14        306.21        12.37 o                         
  -7   0   3        725.23        715.31        21.03 o                         
  -5   0   3        251.99        205.32         8.29 o                         
  -3   0   3          1.02          0.10         1.75 o                         
  -1   0   3        845.74        919.61        21.89 o                         
   1   0   3         23.18         13.90         4.49 o                         
   3   0   3       3721.89       3454.20       137.52 o                         
   5   0   3          9.31         10.15         3.26 o                         
   7   0   3       3139.40       3094.76        61.20 o                         
   9   0   3         40.52         29.62         5.52 o                         
  11   0   3          0.07         -3.41         4.25 o                         
  13   0   3          3.94          0.73         7.09 o                         
  15   0   3       1195.45       1196.82        36.15 o                         
  17   0   3         40.10         36.32         7.59 o                         
  19   0   3          2.01         40.15        14.08 o                         
 -21   1   3         24.21         39.89        14.49 o                         
 -20   1   3          6.53         11.48         6.25 o                         
 -19   1   3         14.64         17.08         5.67 o                         
 -18   1   3         16.48         29.51         9.67 o                         
 -17   1   3         20.18         23.02         4.94 o                         
 -16   1   3         61.32         64.47         6.51 o                         
 -15   1   3       1119.33       1028.71        22.20 o                         
 -14   1   3        192.25        191.18         9.69 o                         
 -13   1   3        224.74        240.12        10.28 o                         
 -12   1   3        308.86        302.59        11.14 o                         
 -11   1   3          9.78          6.75         3.05 o                         
 -10   1   3        133.49        126.53         7.75 o                         
  -9   1   3          7.58         10.73         2.67 o                         
  -8   1   3        277.71        283.02         8.27 o                         
  -7   1   3       2189.86       2579.37        40.97 o                         
  -6   1   3        616.16        588.56        11.87 o                         
  -5   1   3         38.99         44.75         3.35 o                         
  -4   1   3          0.32         -0.24         1.46 o                         
  -3   1   3          1.75          5.65         1.45 o                         
  -2   1   3       4424.85       3960.26       148.46 o                         
  -1   1   3        656.14        627.89        14.93 o                         
   0   1   3        257.49        220.11         6.38 o                         
   1   1   3      25580.27      23994.19       699.37 o                         
   2   1   3       9770.41       8712.42       361.60 o                         
   3   1   3        706.75        653.34        16.02 o                         
   4   1   3        724.18        697.48        14.63 o                         
   5   1   3         43.06         52.46         3.39 o                         
   6   1   3         94.39         73.80         4.58 o                         
   7   1   3          0.01         -0.10         2.36 o                         
   8   1   3       1058.75       1041.62        19.64 o                         
   9   1   3        656.85        735.94        15.68 o                         
  10   1   3        428.70        468.31        12.57 o                         
  11   1   3         99.98         98.14         6.74 o                         
  12   1   3         89.81         72.75         6.98 o                         
  13   1   3        191.65        213.19        10.48 o                         
  14   1   3        112.39        101.02         7.95 o                         
  15   1   3         56.61         60.11         6.45 o                         
  16   1   3         86.81        111.89         9.14 o                         
  17   1   3         10.93         17.76         5.03 o                         
  18   1   3         18.92         29.16         6.85 o                         
 -22   2   3          2.65          8.09        12.58 o                         
 -21   2   3         34.26         52.73        19.47 o                         
 -20   2   3          9.98         11.82         6.69 o                         
 -19   2   3          0.75         -0.32         6.01 o                         
 -18   2   3          4.97          7.42         4.08 o                         
 -17   2   3         30.10         29.40         6.09 o                         
 -16   2   3         20.96         20.22         6.39 o                         
 -15   2   3         17.95         20.87         4.82 o                         
 -14   2   3         13.03         16.69         4.34 o                         
 -13   2   3       1143.54       1152.51        27.77 o                         
 -12   2   3       1771.33       1703.00        33.95 o                         
 -11   2   3        132.92        129.75         8.05 o                         
 -10   2   3         32.48         25.84         3.78 o                         
  -9   2   3         25.74         27.69         3.55 o                         
  -8   2   3        205.10        150.35         8.96 o                         
  -7   2   3          2.91         -1.50         1.50 o                         
  -6   2   3         17.95         25.96         3.01 o                         
  -5   2   3       2073.44       2249.81        44.67 o                         
  -4   2   3        823.42        866.37        17.01 o                         
  -3   2   3        194.74        196.84         6.61 o                         
  -2   2   3        171.14        175.02         6.70 o                         
  -1   2   3         18.50         11.20         2.07 o                         
   0   2   3        645.72        644.88        14.01 o                         
   1   2   3          2.87          5.77         1.77 o                         
   2   2   3        752.65        698.61        15.90 o                         
   3   2   3       1274.12       1335.10        29.53 o                         
   4   2   3        313.51        359.13        18.06 o                         
   5   2   3         57.67         53.06         6.79 o                         
   6   2   3       4060.62       4174.42        74.55 o                         
   7   2   3        591.08        630.01        17.10 o                         
   8   2   3         11.56          7.42         2.81 o                         
   9   2   3         67.62         70.78         5.61 o                         
  10   2   3         80.31         95.02         8.36 o                         
  11   2   3        471.05        552.01        15.54 o                         
  12   2   3        136.16        145.92         8.65 o                         
  13   2   3         17.16         13.17         3.75 o                         
  14   2   3       1829.28       1856.98        34.96 o                         
  15   2   3        102.20        115.21        10.11 o                         
  16   2   3         39.03         40.40         7.22 o                         
  17   2   3         13.88          0.21        11.98 o                         
  18   2   3         14.58         47.85        12.21 o                         
  19   2   3          2.50         38.65        33.26 o                         
 -20   3   3         27.17         23.79         9.60 o                         
 -19   3   3        161.75        146.49        16.06 o                         
 -18   3   3        113.08        104.94        23.92 o                         
 -17   3   3         38.63         32.92         8.94 o                         
 -16   3   3         68.90         62.52         7.45 o                         
 -15   3   3         74.88         58.95         7.86 o                         
 -14   3   3         89.65         97.44         8.22 o                         
 -13   3   3        159.04        159.80         9.20 o                         
 -12   3   3         29.58         37.80         4.89 o                         
 -11   3   3        376.21        388.04        13.89 o                         
 -10   3   3        272.12        290.52        10.73 o                         
  -9   3   3         53.53         61.79         5.48 o                         
  -8   3   3        299.06        278.48         9.93 o                         
  -7   3   3        222.61        234.40        11.26 o                         
  -6   3   3          0.81          5.06         2.74 o                         
  -5   3   3        932.42       1025.13        21.06 o                         
  -4   3   3         32.32         37.28         3.96 o                         
  -3   3   3        515.19        519.34        13.91 o                         
  -2   3   3        768.80        792.58        18.52 o                         
  -1   3   3         91.76        115.17         6.95 o                         
   0   3   3        464.53        507.27        13.45 o                         
   1   3   3        152.72        161.00         9.06 o                         
   2   3   3        596.35        632.94        16.46 o                         
   3   3   3       1162.18       1265.17        28.42 o                         
   4   3   3        101.61         94.78         6.81 o                         
   5   3   3        283.61        311.69        20.06 o                         
   6   3   3          3.57          6.83         4.52 o                         
   7   3   3         17.16         28.50         6.77 o                         
   8   3   3          5.75         17.20        12.67 o                         
   9   3   3          1.80         -2.48         4.70 o                         
  10   3   3         95.07         93.14        10.53 o                         
  11   3   3         78.42         85.78         7.61 o                         
  12   3   3          0.84          2.92         3.78 o                         
  13   3   3        398.33        380.26        17.23 o                         
  14   3   3        219.24        230.03        18.72 o                         
  15   3   3         85.45         88.36        16.02 o                         
  16   3   3         57.06         62.46        10.89 o                         
  17   3   3         79.55        139.04        28.02 o                         
 -20   4   3          0.15         26.37        15.28 o                         
 -19   4   3         34.93         41.05        19.77 o                         
 -18   4   3         11.46         11.38         6.74 o                         
 -17   4   3        138.84        193.55        33.26 o                         
 -16   4   3          6.35         17.35        11.66 o                         
 -15   4   3          2.39          2.75         4.93 o                         
 -14   4   3        189.33        202.12        15.48 o                         
 -13   4   3         29.65         41.07         8.24 o                         
 -12   4   3          1.10          4.84         4.41 o                         
 -11   4   3         19.68         36.14         6.26 o                         
 -10   4   3       2623.84       2497.12        43.58 o                         
  -9   4   3        405.44        389.65        15.93 o                         
  -8   4   3        121.47        132.13         7.18 o                         
  -7   4   3        119.71        132.60         7.86 o                         
  -6   4   3        560.36        548.57        15.36 o                         
  -5   4   3        148.57        176.97        10.30 o                         
  -4   4   3         18.61         20.41         4.11 o                         
  -3   4   3          0.00          3.12         3.39 o                         
  -2   4   3        355.82        407.60        15.72 o                         
  -1   4   3        656.18        646.80        28.87 o                         
   0   4   3        219.97        216.57        11.31 o                         
   1   4   3        369.53        382.12        12.55 o                         
   2   4   3       1536.56       1425.54        28.96 o                         
   3   4   3        124.66        163.08         7.70 o                         
   4   4   3         87.15         84.30         7.96 o                         
   5   4   3        102.63         86.23        19.89 o                         
   6   4   3        545.80        533.50        22.78 o                         
   7   4   3        615.38        607.36        43.06 o                         
   8   4   3        302.26        356.25        23.99 o                         
   9   4   3          6.47         14.24         7.05 o                         
  10   4   3        114.78        116.99        13.42 o                         
  11   4   3       1394.15       1281.54        52.95 o                         
  12   4   3        128.03        137.15        17.06 o                         
  13   4   3         28.61         45.95        12.95 o                         
  14   4   3         11.42         18.69        10.77 o                         
  15   4   3          8.45         16.18        14.38 o                         
  16   4   3          0.03          0.90         8.99 o                         
 -18   5   3        171.14        184.86        31.46 o                         
 -17   5   3          0.03         13.18        10.19 o                         
 -16   5   3          1.51          5.82         8.24 o                         
 -15   5   3          1.24          0.82         7.68 o                         
 -14   5   3          1.69          8.31         6.80 o                         
 -13   5   3         19.10         16.42         4.93 o                         
 -12   5   3         77.49         93.17        14.50 o                         
 -11   5   3          1.03          2.30         5.91 o                         
 -10   5   3        237.48        202.61        14.00 o                         
  -9   5   3        171.11        168.49        10.32 o                         
  -8   5   3         81.02         84.17         7.48 o                         
  -7   5   3         41.28         40.71         5.44 o                         
  -6   5   3         45.60         43.13         5.68 o                         
  -5   5   3         66.83         43.71         6.81 o                         
  -4   5   3        183.31        167.18        19.62 o                         
  -3   5   3        110.41         92.84        11.66 o                         
  -2   5   3       3098.55       2865.07        56.63 o                         
  -1   5   3         69.45        103.22         8.60 o                         
   0   5   3          1.53         -2.91         2.91 o                         
   1   5   3          2.54         -2.75         2.75 o                         
   2   5   3         30.24         35.51         4.94 o                         
   3   5   3       3597.85       3470.02        62.12 o                         
   4   5   3        267.41        240.39        10.13 o                         
   5   5   3         81.12         73.78         7.31 o                         
   6   5   3         76.12         69.52        10.48 o                         
   7   5   3          1.69         -4.74         5.31 o                         
   8   5   3         26.91         19.79        12.03 o                         
   9   5   3         15.09         22.59        10.13 o                         
  10   5   3         79.56         69.80        14.58 o                         
  11   5   3        170.65        195.13        28.98 o                         
  12   5   3         92.61         89.36        28.46 o                         
  13   5   3        221.85        219.91        38.95 o                         
  14   5   3          1.27         12.88        11.98 o                         
  15   5   3          2.50          2.10         8.69 o                         
 -15   6   3        261.38        325.38        41.95 o                         
 -14   6   3         54.21         92.58        23.37 o                         
 -13   6   3        166.79        179.83        16.79 o                         
 -12   6   3          2.99         29.83         9.81 o                         
 -11   6   3        180.63        163.07        17.67 o                         
 -10   6   3          3.09          6.48         6.01 o                         
  -9   6   3         80.43         77.17         7.81 o                         
  -8   6   3          0.00          3.09         3.33 o                         
  -7   6   3         13.10         20.06         5.25 o                         
  -6   6   3         53.77         57.00         7.70 o                         
  -5   6   3         39.84         42.06         6.63 o                         
  -4   6   3         73.24         70.84         8.38 o                         
  -3   6   3         84.82        100.79         9.00 o                         
  -2   6   3        341.27        380.65        17.69 o                         
  -1   6   3          0.01          1.72         3.42 o                         
   0   6   3         19.48         23.98         4.94 o                         
   1   6   3         11.81         11.18         4.04 o                         
   2   6   3        206.60        218.71        15.48 o                         
   3   6   3         12.31         14.89         4.07 o                         
   4   6   3        193.76        178.42        11.77 o                         
   5   6   3         26.73         34.57         6.14 o                         
   6   6   3          1.06          8.16         8.12 o                         
   7   6   3         12.62         29.47        12.05 o                         
   8   6   3          4.11         17.64        10.56 o                         
   9   6   3         10.06         18.45        11.95 o                         
  10   6   3          5.18          3.89         9.89 o                         
  12   6   3          3.96          0.90         6.89 o                         
  13   6   3         53.81         57.82        20.07 o                         
 -12   7   3        109.09        163.29        29.66 o                         
  -9   7   3        151.57        164.50        17.79 o                         
  -8   7   3         16.57         31.18         7.89 o                         
  -7   7   3         11.81         18.86        11.90 o                         
  -6   7   3          0.64         11.91         6.44 o                         
  -5   7   3         18.62         27.86         7.65 o                         
  -4   7   3         25.68         29.44         6.91 o                         
  -3   7   3          0.42          6.13         4.16 o                         
  -2   7   3          0.00          9.26         3.82 o                         
  -1   7   3        172.64        207.41        14.26 o                         
   0   7   3         13.85         31.06         7.31 o                         
   1   7   3          1.38          1.82         4.30 o                         
   2   7   3         62.64         73.44        11.65 o                         
   3   7   3          5.32         18.34         5.61 o                         
   5   7   3         27.92         17.63        11.83 o                         
   7   7   3         34.57         29.06        14.98 o                         
   8   7   3        319.84        280.73        43.44 o                         
   9   7   3         51.71         73.40        22.47 o                         
  10   7   3          0.13         22.17        13.48 o                         
  -5   8   3          1.97         13.78         9.59 o                         
  -4   8   3          5.47         17.68        11.39 o                         
  -3   8   3        605.69        433.24        73.70 o                         
 -22   0   4        180.20        160.59        44.94 o                         
 -20   0   4        100.71        132.15        19.23 o                         
 -18   0   4         29.13         16.22         7.72 o                         
 -16   0   4        102.54        103.35        10.84 o                         
 -14   0   4         26.86         24.75         6.88 o                         
 -12   0   4        739.13        659.69        24.99 o                         
 -10   0   4         98.18        112.87        10.96 o                         
  -8   0   4        595.67        607.85        19.52 o                         
  -6   0   4         69.98         84.30         7.47 o                         
  -4   0   4       6432.39       6176.17       337.04 o                         
  -2   0   4          5.78          5.12         1.91 o                         
   0   0   4       3447.60       3176.41       197.56 o                         
   2   0   4        335.29        340.80        17.05 o                         
   4   0   4       1338.76       1211.12        56.02 o                         
   6   0   4         10.58         10.49         5.45 o                         
   8   0   4       1458.62       1534.69        34.95 o                         
  10   0   4        460.69        406.85        25.60 o                         
  12   0   4        689.85        621.74        22.71 o                         
  14   0   4        715.06        764.82        28.89 o                         
  16   0   4         83.01         79.10        11.94 o                         
 -21   1   4          2.09         10.55         8.53 o                         
 -20   1   4        126.71        154.63        15.47 o                         
 -19   1   4          0.02          6.05         4.73 o                         
 -18   1   4         72.84         58.17         8.51 o                         
 -17   1   4          2.40          6.39         3.71 o                         
 -16   1   4         12.20         11.69         4.25 o                         
 -15   1   4        254.65        205.17        12.52 o                         
 -14   1   4         99.23        126.83         9.44 o                         
 -13   1   4         75.31         75.66         6.01 o                         
 -12   1   4        644.40        579.04        15.00 o                         
 -11   1   4        176.18        168.23         8.27 o                         
 -10   1   4        281.31        298.78        10.19 o                         
  -9   1   4        352.83        351.10         9.70 o                         
  -8   1   4         99.02        111.36         9.58 o                         
  -7   1   4       4578.86       4783.56        98.08 o                         
  -6   1   4        285.68        335.45         8.61 o                         
  -5   1   4         25.38         47.49         3.38 o                         
  -4   1   4          5.80          0.27         1.43 o                         
  -3   1   4       1953.00       1765.80        44.77 o                         
  -2   1   4        709.33        670.62        14.92 o                         
  -1   1   4       7157.03       6169.84       297.40 o                         
   0   1   4         15.35         12.69         1.97 o                         
   1   1   4        734.82        754.92        17.63 o                         
   2   1   4        442.56        352.99        12.85 o                         
   3   1   4         18.52         13.85         2.66 o                         
   4   1   4        237.75        246.70        12.17 o                         
   5   1   4        492.18        470.16        11.82 o                         
   6   1   4        532.56        534.81        13.40 o                         
   7   1   4         58.54         60.62         5.30 o                         
   8   1   4         23.67         25.45         3.81 o                         
   9   1   4         63.38         46.22         4.51 o                         
  10   1   4          8.93         13.74         3.83 o                         
  11   1   4          8.28         14.50         3.68 o                         
  12   1   4         55.90         65.49         6.36 o                         
  13   1   4         54.13         49.35         5.87 o                         
  14   1   4        655.19        691.76        18.43 o                         
  15   1   4        185.49        214.44        12.14 o                         
  16   1   4        294.43        285.70        15.89 o                         
  17   1   4        114.65        171.80        16.54 o                         
  18   1   4          0.60         19.69         6.40 o                         
 -21   2   4          5.40         13.47         7.80 o                         
 -20   2   4          4.66          0.25         7.92 o                         
 -19   2   4          0.11         -1.89         4.63 o                         
 -18   2   4         20.81         23.81         5.74 o                         
 -17   2   4          0.01          5.52         4.03 o                         
 -16   2   4         26.47         21.20         5.35 o                         
 -15   2   4        353.56        297.36        15.23 o                         
 -14   2   4         35.28         35.15         6.51 o                         
 -13   2   4          2.06         -2.69         3.00 o                         
 -12   2   4       1485.26       1509.40        32.85 o                         
 -11   2   4        277.18        288.11        12.04 o                         
 -10   2   4         12.63         12.77         3.45 o                         
  -9   2   4        101.45        123.65         6.97 o                         
  -8   2   4        801.81        754.69        18.15 o                         
  -7   2   4          2.70          4.78         2.05 o                         
  -6   2   4        197.65        218.49         8.46 o                         
  -5   2   4        440.54        468.89        10.91 o                         
  -4   2   4       2662.21       2846.28        50.65 o                         
  -3   2   4       1056.78       1089.76        23.42 o                         
  -2   2   4         54.86         50.50         3.69 o                         
  -1   2   4       1496.99       1400.65        28.53 o                         
   0   2   4       4122.08       4016.72       108.87 o                         
   1   2   4        525.36        529.91        11.68 o                         
   2   2   4          4.54          4.75         2.37 o                         
   3   2   4         21.91         24.35         3.71 o                         
   4   2   4        249.22        309.39        12.75 o                         
   5   2   4        117.06        107.17        12.05 o                         
   6   2   4       1029.38        988.29        27.59 o                         
   7   2   4        175.70        179.61        13.35 o                         
   8   2   4         10.43          3.96         3.32 o                         
   9   2   4         55.44         60.91         6.32 o                         
  10   2   4        206.36        200.81        16.95 o                         
  11   2   4         48.03         57.70         5.94 o                         
  12   2   4          6.08          2.75         3.91 o                         
  13   2   4         95.81        106.74         7.60 o                         
  14   2   4        111.40        120.55        10.21 o                         
  15   2   4          1.24          3.42         8.52 o                         
  16   2   4        186.90        195.66        24.26 o                         
  17   2   4         38.10         50.74        11.38 o                         
  18   2   4         17.92         33.86        15.88 o                         
 -21   3   4         15.52         81.49        25.47 o                         
 -20   3   4         40.62         52.75        22.77 o                         
 -19   3   4         44.88         42.60        10.51 o                         
 -18   3   4        156.62        202.80        17.44 o                         
 -17   3   4         65.95         83.82         8.85 o                         
 -16   3   4          3.14         10.85         4.50 o                         
 -15   3   4         71.12         75.19         9.26 o                         
 -14   3   4          2.69         -3.03         3.03 o                         
 -13   3   4        143.28        153.04         9.09 o                         
 -12   3   4        296.54        297.63        12.37 o                         
 -11   3   4        565.08        533.86        16.78 o                         
 -10   3   4       1686.12       1583.75        34.11 o                         
  -9   3   4        348.09        353.91        15.81 o                         
  -8   3   4        495.80        442.84        17.07 o                         
  -7   3   4        663.84        658.24        16.30 o                         
  -6   3   4        730.64        660.01        15.51 o                         
  -5   3   4        901.09       1057.44        22.05 o                         
  -4   3   4         92.82        103.57         6.30 o                         
  -3   3   4          1.26          2.49         2.38 o                         
  -2   3   4       1609.62       1808.44        33.13 o                         
  -1   3   4         28.98         48.40         4.20 o                         
   0   3   4         33.97         44.51         3.85 o                         
   1   3   4        184.64        159.21         7.58 o                         
   2   3   4       1854.47       1832.60        39.29 o                         
   3   3   4       2850.68       3053.66        56.88 o                         
   4   3   4          8.68          1.68         4.62 o                         
   5   3   4         38.15         30.49         6.63 o                         
   6   3   4        217.70        239.06        15.84 o                         
   7   3   4          0.56          2.39         4.53 o                         
   8   3   4          4.15          6.25         5.58 o                         
   9   3   4          3.26         -4.93         4.93 o                         
  10   3   4        286.41        310.31        19.81 o                         
  11   3   4       1649.30       1754.53        46.01 o                         
  12   3   4         25.02         19.92         5.78 o                         
  13   3   4         25.84         31.28         9.87 o                         
  14   3   4         34.58         38.19        12.89 o                         
  15   3   4          2.71         18.88         7.15 o                         
  16   3   4          1.27          5.94         5.60 o                         
 -20   4   4         17.52         12.58        11.39 o                         
 -19   4   4         38.05         44.95        12.60 o                         
 -18   4   4        325.48        337.44        62.17 o                         
 -17   4   4        324.03        323.80        66.21 o                         
 -16   4   4        173.05        173.03        29.06 o                         
 -15   4   4          3.51          3.86         5.26 o                         
 -14   4   4         31.49         27.95         6.60 o                         
 -13   4   4        120.48        109.38        11.92 o                         
 -12   4   4         65.87         67.58         5.68 o                         
 -11   4   4        181.99        157.88        13.45 o                         
 -10   4   4          0.14          4.52         2.75 o                         
  -9   4   4       1939.34       1783.73        32.33 o                         
  -8   4   4         43.70         49.91         4.84 o                         
  -7   4   4        141.73        163.19         8.85 o                         
  -6   4   4         36.12         35.66         4.63 o                         
  -5   4   4         63.30         55.53         5.36 o                         
  -4   4   4        291.41        307.11        12.71 o                         
  -3   4   4        301.69        313.63        15.48 o                         
  -2   4   4          0.28          3.41         3.05 o                         
  -1   4   4        164.11        206.40        11.41 o                         
   0   4   4          9.93         16.92         3.57 o                         
   1   4   4        433.12        403.82        12.54 o                         
   2   4   4         44.36         42.15         5.02 o                         
   3   4   4         35.34         37.21         5.44 o                         
   4   4   4         25.47         31.05         7.38 o                         
   5   4   4          0.33          4.04         4.99 o                         
   6   4   4        249.47        249.90        22.65 o                         
   7   4   4        307.45        334.45        20.74 o                         
   8   4   4        608.30        615.26        26.10 o                         
   9   4   4        105.10        117.26        15.92 o                         
  10   4   4          0.13         -0.54         6.35 o                         
  11   4   4         14.95         27.12         8.96 o                         
  12   4   4         70.09         96.92        17.63 o                         
  13   4   4         47.32         37.69        11.86 o                         
  14   4   4        194.89        220.64        37.20 o                         
  15   4   4         13.34         16.78        13.18 o                         
 -18   5   4          0.85          6.29         9.29 o                         
 -17   5   4          1.03         20.67        10.79 o                         
 -16   5   4         15.10         12.58         5.43 o                         
 -15   5   4         12.60         23.61         7.08 o                         
 -14   5   4          2.04         12.23         5.04 o                         
 -13   5   4          6.88         11.96         4.13 o                         
 -12   5   4        104.31         92.67        10.73 o                         
 -11   5   4         34.62         37.12         5.66 o                         
 -10   5   4         25.30         33.59         5.43 o                         
  -9   5   4        164.28        167.85        11.11 o                         
  -8   5   4        312.13        327.62        13.13 o                         
  -7   5   4          0.95         -2.54         2.54 o                         
  -6   5   4         12.85         17.63         4.50 o                         
  -5   5   4        132.26        142.39         9.83 o                         
  -4   5   4        348.78        306.58        15.47 o                         
  -3   5   4        134.62        119.31         9.90 o                         
  -2   5   4        314.41        309.76        16.29 o                         
  -1   5   4        240.28        282.86        13.84 o                         
   0   5   4          9.03          5.38         3.51 o                         
   1   5   4          7.93         11.40         3.67 o                         
   2   5   4          6.10         -2.30         4.52 o                         
   3   5   4          0.28         -2.39         2.39 o                         
   4   5   4        521.55        538.18        19.48 o                         
   5   5   4        398.94        434.57        30.89 o                         
   6   5   4         52.42         40.56         8.85 o                         
   7   5   4        334.37        331.92        27.82 o                         
   8   5   4          4.06          4.49         8.04 o                         
   9   5   4        220.50        216.54        23.54 o                         
  10   5   4         46.71         53.31        17.07 o                         
  11   5   4        323.08        355.18        42.10 o                         
  12   5   4        104.38         94.51        20.31 o                         
  13   5   4         73.83         81.19        22.47 o                         
  14   5   4        126.06        133.03        30.26 o                         
 -15   6   4         28.15         42.84        14.98 o                         
 -14   6   4        110.50        100.67        21.57 o                         
 -13   6   4        113.92        123.93        28.91 o                         
 -12   6   4         79.50         94.47        14.17 o                         
 -11   6   4         55.62         53.87         8.44 o                         
 -10   6   4          0.06          4.89         3.14 o                         
  -9   6   4         71.10         59.47         9.90 o                         
  -8   6   4         23.80         18.81         9.24 o                         
  -7   6   4         12.34         18.90         5.51 o                         
  -6   6   4         57.91         76.61         9.20 o                         
  -5   6   4        180.63        175.44        11.62 o                         
  -4   6   4        165.67        151.66        12.33 o                         
  -3   6   4        105.10        113.45         9.75 o                         
  -2   6   4        922.19        903.10        26.32 o                         
  -1   6   4         42.94         59.98         8.80 o                         
   0   6   4          5.38          7.87         4.03 o                         
   1   6   4        322.49        338.64        15.53 o                         
   2   6   4         46.10         39.48         5.13 o                         
   3   6   4        248.24        246.92        12.17 o                         
   4   6   4         62.11         70.56        13.49 o                         
   5   6   4        244.03        231.54        14.21 o                         
   6   6   4        307.30        299.31        44.94 o                         
   7   6   4         30.42         18.58        14.08 o                         
   8   6   4          8.53         18.58        13.48 o                         
   9   6   4         60.92         60.22        22.17 o                         
  10   6   4        115.54         67.71        24.87 o                         
  11   6   4          0.25         -5.09         9.29 o                         
  12   6   4          0.69          0.00        10.49 o                         
 -10   7   4          0.35         14.38         6.59 o                         
  -9   7   4         12.99         20.83         6.84 o                         
  -8   7   4         42.10         73.70        23.37 o                         
  -7   7   4         98.33        125.12        15.15 o                         
  -6   7   4          0.04          2.73         3.92 o                         
  -5   7   4          5.82         -0.73         3.63 o                         
  -4   7   4        533.70        489.14        25.23 o                         
  -3   7   4         86.00         88.86        10.59 o                         
  -2   7   4          3.04          7.26         4.56 o                         
  -1   7   4         31.26         27.68         5.28 o                         
   0   7   4          4.93          5.64         5.49 o                         
   1   7   4         28.14         41.41         7.55 o                         
   2   7   4         39.83         55.33         8.81 o                         
   3   7   4          8.83          9.45         6.04 o                         
   4   7   4         92.32         97.61        14.06 o                         
   5   7   4          1.84          7.95         5.84 o                         
   6   7   4          2.11         17.38        12.28 o                         
   7   7   4        179.55        178.27        36.25 o                         
   8   7   4        138.07        131.23        30.56 o                         
  -6   8   4         88.96        147.11        40.75 o                         
  -5   8   4          1.59         -3.30         5.99 o                         
  -4   8   4          1.23         -5.62         5.62 o                         
  -3   8   4         11.84         -0.60        15.58 o                         
  -2   8   4        215.97        242.38        55.73 o                         
 -23   0   5         16.96         53.33        38.35 o                         
 -21   0   5          1.60         36.25        17.98 o                         
 -19   0   5         10.84         19.31         6.89 o                         
 -17   0   5         22.30         33.81         8.12 o                         
 -15   0   5        400.21        309.63        20.79 o                         
 -13   0   5          1.98          7.99         7.99 o                         
 -11   0   5        172.32        172.94        17.40 o                         
  -9   0   5         24.42         19.45         4.39 o                         
  -7   0   5      17009.38      17376.13       809.70 o                         
  -5   0   5         59.36         63.86         6.27 o                         
  -3   0   5        524.67        462.46        11.54 o                         
  -1   0   5        133.35        137.19         7.62 o                         
   3   0   5         71.92         86.11        29.66 o                         
   5   0   5         34.05         47.13         6.25 o                         
   7   0   5         16.81         16.43         6.18 o                         
   9   0   5       3915.72       3901.14        95.23 o                         
  11   0   5        457.26        508.28        27.20 o                         
  13   0   5        104.60        123.07        14.20 o                         
  15   0   5        428.66        483.16        35.27 o                         
  17   0   5        112.45        193.85        32.36 o                         
 -21   1   5        101.92         87.54        14.88 o                         
 -20   1   5         98.55        119.39        12.77 o                         
 -19   1   5         38.48         28.43         6.30 o                         
 -18   1   5          6.53          7.40         4.69 o                         
 -17   1   5         80.30         93.48         8.01 o                         
 -16   1   5         74.98         90.89         7.94 o                         
 -15   1   5         17.24         10.69         4.14 o                         
 -14   1   5         40.45         29.09         4.67 o                         
 -13   1   5        352.51        319.85        13.59 o                         
 -12   1   5       3478.76       3307.36        58.10 o                         
 -11   1   5          0.39         -0.99         2.58 o                         
 -10   1   5        186.93        171.55         9.09 o                         
  -9   1   5        334.05        293.41         9.31 o                         
  -8   1   5       2102.60       2113.95        35.19 o                         
  -7   1   5         99.34        110.92         9.08 o                         
  -6   1   5         23.57         29.95         3.08 o                         
  -5   1   5        960.39        834.63        16.27 o                         
  -4   1   5         55.85         57.50         3.93 o                         
  -3   1   5        363.43        345.75        10.55 o                         
  -2   1   5       2866.22       2695.45        55.70 o                         
  -1   1   5       1036.55       1004.69        19.16 o                         
   0   1   5       6350.01       5912.06       224.48 o                         
   1   1   5       1357.08       1331.98        32.65 o                         
   2   1   5          6.46         14.89         4.08 o                         
   3   1   5       2050.54       1996.60        50.90 o                         
   4   1   5        410.11        400.62        12.27 o                         
   5   1   5          1.43          0.02         2.32 o                         
   6   1   5        195.82        165.32         8.04 o                         
   7   1   5         33.36         37.57         4.51 o                         
   8   1   5        123.31        124.88         7.68 o                         
   9   1   5         49.57         44.96         6.11 o                         
  10   1   5        476.44        528.75        16.29 o                         
  11   1   5        200.74        239.13        11.27 o                         
  12   1   5        469.56        510.67        16.92 o                         
  13   1   5         27.35         31.20         5.61 o                         
  14   1   5        635.00        661.13        21.59 o                         
  15   1   5        241.39        287.62        17.33 o                         
  16   1   5         59.78         53.75         8.20 o                         
  17   1   5         35.24         63.24        22.32 o                         
  18   1   5          7.62         23.37        10.19 o                         
 -21   2   5          5.32          3.66         6.53 o                         
 -20   2   5         21.31         19.01        18.28 o                         
 -19   2   5         32.72         23.36         6.67 o                         
 -18   2   5         20.44         31.92         6.23 o                         
 -17   2   5         52.82         77.95         8.29 o                         
 -16   2   5         18.97         16.22         5.02 o                         
 -15   2   5         17.99          4.16         4.04 o                         
 -14   2   5        107.29         94.02        12.09 o                         
 -13   2   5         90.02         92.41         7.48 o                         
 -12   2   5         21.58         28.27         4.72 o                         
 -11   2   5         35.92         28.09         4.34 o                         
 -10   2   5         15.71          4.49         2.89 o                         
  -9   2   5          0.40         -2.24         2.24 o                         
  -8   2   5        154.11        174.11         8.04 o                         
  -7   2   5        218.83        232.25         8.88 o                         
  -6   2   5        403.17        421.84        10.77 o                         
  -5   2   5        140.33        162.92         5.77 o                         
  -4   2   5        129.87        135.86         7.44 o                         
  -3   2   5         14.04         21.45         2.49 o                         
  -2   2   5        160.88        152.01         5.76 o                         
  -1   2   5        236.07        235.79         8.24 o                         
   0   2   5          1.05          8.12         1.88 o                         
   1   2   5        695.69        763.11        15.95 o                         
   2   2   5         89.72        119.02         8.71 o                         
   3   2   5         51.42         56.83         5.26 o                         
   4   2   5        277.90        336.11        11.33 o                         
   5   2   5        218.16        252.62        17.79 o                         
   6   2   5        155.88        168.82        11.36 o                         
   7   2   5         51.62         54.92         7.47 o                         
   8   2   5         95.11         87.92         6.84 o                         
   9   2   5        312.95        317.09        13.40 o                         
  10   2   5        349.04        337.07        14.53 o                         
  11   2   5        394.59        427.89        17.92 o                         
  12   2   5        265.45        276.41        13.57 o                         
  13   2   5         31.84         33.99         4.86 o                         
  14   2   5         58.76         70.31         8.06 o                         
  15   2   5        163.69        195.83        18.87 o                         
  16   2   5         23.84         31.80         9.52 o                         
  17   2   5         58.61         70.41        15.28 o                         
 -21   3   5          6.87         15.60         8.14 o                         
 -20   3   5         16.06         29.31        10.06 o                         
 -19   3   5          1.02         21.81         8.41 o                         
 -18   3   5        108.93        144.32        17.90 o                         
 -17   3   5          6.80         11.62         4.81 o                         
 -16   3   5          4.94          4.09         6.81 o                         
 -15   3   5         76.19         84.75         8.46 o                         
 -14   3   5        137.03        122.14         9.65 o                         
 -13   3   5         68.41         65.58         6.25 o                         
 -12   3   5        988.90        810.99        21.71 o                         
 -11   3   5        180.03        165.88         9.75 o                         
 -10   3   5       1184.83       1188.15        25.01 o                         
  -9   3   5       1711.14       1532.28        31.26 o                         
  -8   3   5        327.54        332.79        10.54 o                         
  -7   3   5         87.92         87.90         6.88 o                         
  -6   3   5        573.09        512.87        13.03 o                         
  -5   3   5        128.23        159.66         7.35 o                         
  -4   3   5        543.17        576.29        15.89 o                         
  -3   3   5         19.32         10.68         2.99 o                         
  -2   3   5        835.03        951.08        19.82 o                         
  -1   3   5        437.33        432.60        11.25 o                         
   0   3   5        523.26        492.79        12.91 o                         
   1   3   5         32.42         30.67         3.81 o                         
   2   3   5        364.68        391.14        14.05 o                         
   3   3   5        640.88        644.63        18.89 o                         
   4   3   5       1367.27       1465.30        37.21 o                         
   5   3   5         46.59         41.49         7.62 o                         
   6   3   5        178.07        211.30        20.74 o                         
   7   3   5        252.60        275.56        17.07 o                         
   8   3   5          0.55          1.86         5.20 o                         
   9   3   5          0.41          3.81         5.05 o                         
  10   3   5         49.04         41.06         7.74 o                         
  11   3   5        885.42        956.42        38.63 o                         
  12   3   5        573.14        609.25        52.54 o                         
  13   3   5         64.49         99.80        21.83 o                         
  14   3   5        465.76        454.75        26.47 o                         
  15   3   5        215.13        218.79        23.78 o                         
  16   3   5        282.42        220.81        40.45 o                         
 -19   4   5          4.15          9.40         7.19 o                         
 -18   4   5        188.63        168.30        19.67 o                         
 -17   4   5        297.93        351.60        28.35 o                         
 -16   4   5         77.19         64.09        11.81 o                         
 -15   4   5         13.89         14.83         5.70 o                         
 -14   4   5         79.43         79.74         8.32 o                         
 -13   4   5        282.96        309.99        30.36 o                         
 -12   4   5        101.58        106.19         8.26 o                         
 -11   4   5         86.70         84.78         6.35 o                         
 -10   4   5         27.87         25.85         3.77 o                         
  -9   4   5        456.70        555.80        14.82 o                         
  -8   4   5        314.95        321.41        10.82 o                         
  -7   4   5         49.62         48.62         5.07 o                         
  -6   4   5         20.23         19.16         4.12 o                         
  -5   4   5          0.27         -2.79         2.79 o                         
  -4   4   5        451.90        453.29        17.17 o                         
  -3   4   5        629.33        633.14        17.44 o                         
  -2   4   5        715.79        734.12        19.31 o                         
  -1   4   5         24.11          9.68         3.11 o                         
   0   4   5        114.82        126.68         7.90 o                         
   1   4   5        209.46        218.21         9.36 o                         
   2   4   5         10.75          9.91         4.25 o                         
   3   4   5         21.35         13.16         4.39 o                         
   4   4   5        118.34        117.58        10.21 o                         
   5   4   5        411.33        373.30        25.06 o                         
   6   4   5        662.74        673.63        27.16 o                         
   7   4   5         18.89         14.83         7.54 o                         
   8   4   5         10.59         14.23         6.31 o                         
   9   4   5         38.19         54.07         8.68 o                         
  10   4   5         26.69         29.34         8.97 o                         
  11   4   5        143.49        153.05        20.20 o                         
  12   4   5          4.26          1.60         8.60 o                         
  13   4   5         27.45         38.85        13.84 o                         
  14   4   5        236.31        264.61        37.90 o                         
  15   4   5          7.52          5.09        10.79 o                         
 -17   5   5        135.64        121.72        17.98 o                         
 -16   5   5          8.24         22.18        10.64 o                         
 -15   5   5          0.68         13.48         8.09 o                         
 -14   5   5         68.41         76.40        11.93 o                         
 -13   5   5          7.15          4.39         4.96 o                         
 -12   5   5          8.64         10.90         3.19 o                         
 -11   5   5          9.46          9.28         5.03 o                         
 -10   5   5          5.80         -3.31         3.31 o                         
  -9   5   5         57.93         52.82         5.56 o                         
  -8   5   5        164.29        179.71         9.88 o                         
  -7   5   5        170.85        172.75        11.04 o                         
  -6   5   5         53.19         51.20         7.67 o                         
  -5   5   5        267.49        262.21        12.59 o                         
  -4   5   5         50.71         58.02         6.93 o                         
  -3   5   5       1464.53       1385.80        34.86 o                         
  -2   5   5        124.85        110.35        10.10 o                         
  -1   5   5         59.41         77.89         7.31 o                         
   0   5   5         31.79         30.13         5.18 o                         
   1   5   5         69.80         68.32         6.10 o                         
   2   5   5          2.56          1.38         2.80 o                         
   3   5   5        114.02        120.74         8.88 o                         
   4   5   5        283.91        274.89        16.07 o                         
   5   5   5       1067.21       1000.68        45.23 o                         
   6   5   5        136.25        147.73        15.74 o                         
   7   5   5         66.86         55.09        15.58 o                         
   8   5   5        130.26        162.95        34.60 o                         
   9   5   5         14.44         28.46        14.98 o                         
  10   5   5          0.68          0.60        12.28 o                         
  11   5   5         63.64         44.50        14.52 o                         
  12   5   5         14.77          8.04        11.24 o                         
  13   5   5         55.87         63.52        22.17 o                         
 -14   6   5        115.63        119.54        21.27 o                         
 -13   6   5         59.36         56.17        10.20 o                         
 -12   6   5         70.25         74.10         9.48 o                         
 -11   6   5         11.89         24.70         4.71 o                         
 -10   6   5         12.63         11.89         3.73 o                         
  -9   6   5          7.69         12.61         4.28 o                         
  -8   6   5        217.16        191.45        15.64 o                         
  -7   6   5          9.61         17.59         5.82 o                         
  -6   6   5        133.99        144.19        14.00 o                         
  -5   6   5         30.09         47.77         7.03 o                         
  -4   6   5        407.56        395.51        20.15 o                         
  -3   6   5         10.74         10.06         5.78 o                         
  -2   6   5        701.95        682.97        22.99 o                         
  -1   6   5         27.42         31.49         5.69 o                         
   0   6   5        293.06        289.82        18.50 o                         
   1   6   5         32.41         35.85         6.02 o                         
   2   6   5        130.85        137.12         8.76 o                         
   3   6   5         13.48          4.80        12.43 o                         
   4   6   5        648.15        627.84        30.33 o                         
   5   6   5         89.34         90.08         9.94 o                         
   6   6   5        680.44        552.18        62.02 o                         
   7   6   5         28.08         51.53        19.77 o                         
   8   6   5         61.36         69.21        22.17 o                         
   9   6   5         63.37        100.97        26.96 o                         
  10   6   5         53.83        105.16        27.86 o                         
  11   6   5          4.33         14.38        13.18 o                         
 -10   7   5         18.41         35.05        10.79 o                         
  -9   7   5          1.44         13.78         8.69 o                         
  -8   7   5          0.05          6.97         4.71 o                         
  -7   7   5        507.81        573.09        64.69 o                         
  -6   7   5        141.51        169.11        22.24 o                         
  -5   7   5          3.73         13.49         5.41 o                         
  -4   7   5          0.03          7.74         4.33 o                         
  -3   7   5        126.54        150.16        13.38 o                         
  -2   7   5          0.33          8.61         6.21 o                         
  -1   7   5         55.57         71.40        16.68 o                         
   0   7   5         50.56         72.03         9.01 o                         
   1   7   5          9.71         15.38         4.97 o                         
   2   7   5          6.74         20.56         9.29 o                         
   3   7   5         49.14         98.87        17.08 o                         
   4   7   5         11.50         24.01         8.20 o                         
   5   7   5         67.25         71.91        24.57 o                         
   6   7   5         51.08         59.02        22.17 o                         
   7   7   5          3.74         -3.89         8.09 o                         
  -6   8   5          9.26         11.68         9.89 o                         
  -5   8   5        192.73        168.08        28.76 o                         
  -4   8   5          4.75         57.23        31.16 o                         
  -3   8   5          2.06         44.04        28.76 o                         
  -2   8   5         92.15        153.10        53.63 o                         
 -22   0   6        318.53        349.64        60.52 o                         
 -20   0   6        147.37        148.08        19.82 o                         
 -18   0   6        243.35        237.10        19.74 o                         
 -16   0   6          0.78         -4.71         4.71 o                         
 -14   0   6       1764.61       1606.07        42.22 o                         
 -12   0   6         49.53         44.66         6.77 o                         
 -10   0   6       1176.68       1113.53        32.88 o                         
  -8   0   6        172.39        186.89        12.76 o                         
  -6   0   6       1888.96       2069.40        50.84 o                         
  -4   0   6         87.97         92.31         5.98 o                         
  -2   0   6       1511.61       1354.08        29.99 o                         
   0   0   6        187.38        166.89        10.80 o                         
   2   0   6          0.04          5.67         5.09 o                         
   4   0   6         65.78         72.43         7.56 o                         
   6   0   6       1431.61       1490.80        47.90 o                         
   8   0   6         13.11         16.16         5.67 o                         
  10   0   6         66.36         64.19        10.28 o                         
  12   0   6        340.12        427.78        29.86 o                         
  14   0   6         27.71         44.66        12.21 o                         
  16   0   6         79.18         96.20        13.55 o                         
  18   0   6         52.10         57.53        19.18 o                         
 -22   1   6        106.04        125.84        34.75 o                         
 -21   1   6         11.58         18.27         9.22 o                         
 -20   1   6        142.91        197.85        15.83 o                         
 -19   1   6        319.68        324.16        20.53 o                         
 -18   1   6         36.24         39.66         6.98 o                         
 -17   1   6          2.37          2.76         3.56 o                         
 -16   1   6          0.17          2.79         3.20 o                         
 -15   1   6        612.42        531.47        15.25 o                         
 -14   1   6        194.36        192.31        10.25 o                         
 -13   1   6         74.69         73.24         6.62 o                         
 -12   1   6       3358.69       3180.72        56.34 o                         
 -11   1   6        884.63        775.94        17.41 o                         
 -10   1   6          2.98          6.37         2.86 o                         
  -9   1   6        394.77        360.68        10.24 o                         
  -8   1   6         78.48         59.55         4.75 o                         
  -7   1   6       1398.64       1436.01        28.27 o                         
  -6   1   6         15.48         12.06         2.74 o                         
  -5   1   6         81.82         82.96         3.46 o                         
  -4   1   6       4532.60       4299.43        97.74 o                         
  -3   1   6        762.91        747.40        19.14 o                         
  -2   1   6        135.34        127.51         7.77 o                         
  -1   1   6       4400.11       4073.50       189.35 o                         
   0   1   6       1079.18        992.16        21.09 o                         
   1   1   6        373.33        373.49        10.38 o                         
   2   1   6        527.36        535.33        17.63 o                         
   3   1   6        664.02        628.59        18.95 o                         
   4   1   6         18.30         12.46         3.84 o                         
   5   1   6       1493.27       1426.01        29.80 o                         
   6   1   6         23.61         19.81         5.54 o                         
   7   1   6         88.60         95.36        10.71 o                         
   8   1   6        169.29        182.47        11.12 o                         
   9   1   6        412.29        431.03        16.08 o                         
  10   1   6        163.01        174.25        10.50 o                         
  11   1   6        502.42        518.07        18.51 o                         
  12   1   6         25.63         41.78         5.92 o                         
  13   1   6         51.47         52.02         7.13 o                         
  14   1   6         85.98         88.89         8.68 o                         
  15   1   6          0.54         10.45         5.45 o                         
  16   1   6        187.40        184.59        13.89 o                         
  17   1   6        103.68        111.79        15.61 o                         
  18   1   6          8.58          8.69         6.59 o                         
 -22   2   6        723.27        749.62        86.29 o                         
 -21   2   6        122.19        118.87        19.53 o                         
 -20   2   6         48.78         46.44        10.53 o                         
 -19   2   6          8.91         14.97         6.25 o                         
 -18   2   6          1.53          0.02         5.16 o                         
 -17   2   6         45.79         41.60         6.45 o                         
 -16   2   6          1.73          3.48         5.10 o                         
 -15   2   6          0.93         -3.04         3.04 o                         
 -14   2   6        456.21        402.37        18.39 o                         
 -13   2   6        220.11        217.83        10.98 o                         
 -12   2   6       1856.93       1779.32        35.19 o                         
 -11   2   6          8.57         10.73         3.82 o                         
 -10   2   6        102.22         99.94         6.65 o                         
  -9   2   6          0.47         -1.80         2.82 o                         
  -8   2   6         94.77         92.28         5.84 o                         
  -7   2   6        164.45        163.33         7.54 o                         
  -6   2   6         21.20         19.28         3.48 o                         
  -5   2   6         52.46         71.95         6.06 o                         
  -4   2   6       1482.82       1613.91        33.96 o                         
  -3   2   6        399.50        386.45        11.49 o                         
  -2   2   6        431.60        467.52        11.27 o                         
  -1   2   6         58.07         71.71         5.51 o                         
   0   2   6        285.08        275.25         7.70 o                         
   1   2   6          7.32         12.66         2.31 o                         
   2   2   6        202.69        185.17         9.80 o                         
   3   2   6        179.90        181.49        14.60 o                         
   4   2   6        181.85        196.87        10.99 o                         
   5   2   6        119.67        101.48         8.95 o                         
   6   2   6        483.48        499.19        15.80 o                         
   7   2   6         99.01        101.71         8.04 o                         
   8   2   6         35.45         40.02         4.41 o                         
   9   2   6        369.93        351.39        25.64 o                         
  10   2   6         17.22         12.32         4.51 o                         
  11   2   6         61.24         70.90         6.43 o                         
  12   2   6          2.24          6.16         3.07 o                         
  13   2   6         32.28         32.72         5.16 o                         
  14   2   6        113.13        155.46        15.77 o                         
  15   2   6         38.17         44.28         9.97 o                         
  16   2   6        153.76        170.25        19.14 o                         
  17   2   6          0.18         17.08         9.29 o                         
 -21   3   6          1.77         25.77        14.68 o                         
 -20   3   6         10.90         32.36        14.68 o                         
 -19   3   6         41.15         49.52         9.66 o                         
 -18   3   6          0.00          5.44         4.74 o                         
 -17   3   6          8.61         10.25         4.35 o                         
 -16   3   6         31.24         30.85         5.91 o                         
 -15   3   6         72.40         64.92         7.59 o                         
 -14   3   6        136.29        122.60        11.63 o                         
 -13   3   6          1.09          6.10         3.28 o                         
 -12   3   6         59.88         62.12         8.10 o                         
 -11   3   6        103.29        102.18         7.70 o                         
 -10   3   6         15.55         21.04         4.38 o                         
  -9   3   6       2288.22       2117.07        42.15 o                         
  -8   3   6        242.68        245.84         8.88 o                         
  -7   3   6         15.90         15.57         3.16 o                         
  -6   3   6          0.53          0.07         2.51 o                         
  -5   3   6         52.93         54.06         5.16 o                         
  -4   3   6        254.03        280.27        10.58 o                         
  -3   3   6         43.55         57.42         4.69 o                         
  -2   3   6        205.31        226.60        13.44 o                         
  -1   3   6        994.66       1120.00        22.24 o                         
   0   3   6        536.37        568.74        14.35 o                         
   1   3   6          5.14          5.71         2.10 o                         
   2   3   6        424.27        435.00        15.71 o                         
   3   3   6         58.12         53.45        11.79 o                         
   4   3   6        471.21        476.24        17.87 o                         
   5   3   6         11.24          8.76         4.88 o                         
   6   3   6          3.38          4.69         7.11 o                         
   7   3   6        628.37        662.14        38.20 o                         
   8   3   6          7.18         22.45        10.81 o                         
   9   3   6        171.13        220.46        17.52 o                         
  10   3   6        103.07         85.29        11.22 o                         
  11   3   6         34.99         34.55         8.56 o                         
  12   3   6        219.41        217.16        28.02 o                         
  13   3   6        151.36        117.53        22.57 o                         
  14   3   6         37.81         52.85        16.52 o                         
  15   3   6         73.71         47.34        19.18 o                         
 -19   4   6          1.43          3.57         5.35 o                         
 -18   4   6          0.68         13.44        10.64 o                         
 -17   4   6        408.43        486.98        22.13 o                         
 -16   4   6         21.54         27.33         9.74 o                         
 -15   4   6         21.72         27.78         6.22 o                         
 -14   4   6         29.95         37.20         6.06 o                         
 -13   4   6        248.84        262.07        14.26 o                         
 -12   4   6         44.35         39.60         6.13 o                         
 -11   4   6         11.36          7.91         3.07 o                         
 -10   4   6          1.87          7.02         2.92 o                         
  -9   4   6         59.98         36.88         4.60 o                         
  -8   4   6        371.98        349.61        14.02 o                         
  -7   4   6        146.15        147.77         8.94 o                         
  -6   4   6        132.89        131.75         8.30 o                         
  -5   4   6        566.50        533.37        16.09 o                         
  -4   4   6         90.82         81.40         8.19 o                         
  -3   4   6       1040.61       1069.66        33.44 o                         
  -2   4   6        465.93        432.54        18.46 o                         
  -1   4   6        215.18        213.43         9.77 o                         
   0   4   6        939.19        878.20        25.64 o                         
   1   4   6         46.30         44.92         5.31 o                         
   2   4   6        217.27        215.73        12.52 o                         
   3   4   6         43.02         43.58         6.21 o                         
   4   4   6        122.63        130.83        11.26 o                         
   5   4   6        107.80        149.42        15.33 o                         
   6   4   6          0.07          1.81        10.79 o                         
   7   4   6        102.79         82.49        18.77 o                         
   8   4   6          0.21          1.67         5.10 o                         
   9   4   6          1.62         -3.50         6.83 o                         
  10   4   6         13.10         40.11        13.01 o                         
  11   4   6        436.19        411.28        37.95 o                         
  12   4   6         63.19         37.91        13.48 o                         
  13   4   6        222.28        201.81        28.12 o                         
  14   4   6         67.33        100.07        29.36 o                         
 -17   5   6          1.84          9.44        12.13 o                         
 -16   5   6         14.68          8.76         5.19 o                         
 -15   5   6          1.14         12.03         5.28 o                         
 -14   5   6        237.46        208.68        18.96 o                         
 -13   5   6         76.02         59.24        10.27 o                         
 -12   5   6         99.75        107.08         9.27 o                         
 -11   5   6          1.20         -2.55         2.55 o                         
 -10   5   6        322.21        284.78        12.60 o                         
  -9   5   6        408.60        362.86        14.89 o                         
  -8   5   6         17.11          8.36         4.26 o                         
  -7   5   6         45.11         43.74         5.76 o                         
  -6   5   6        133.23        119.46         8.51 o                         
  -5   5   6        798.21        743.66        19.76 o                         
  -4   5   6          5.48          2.31         3.29 o                         
  -3   5   6        521.30        491.53        20.02 o                         
  -2   5   6       1316.31       1282.68        32.57 o                         
  -1   5   6          8.28          8.11         5.23 o                         
   0   5   6          4.07          2.57         3.18 o                         
   1   5   6          3.68          7.25         5.03 o                         
   2   5   6         61.71         68.33         5.51 o                         
   3   5   6        350.10        372.80        20.01 o                         
   4   5   6        176.33        166.39        11.16 o                         
   5   5   6        120.10         96.29        16.56 o                         
   6   5   6        541.95        580.12        65.17 o                         
   7   5   6         22.31         10.62         9.34 o                         
   8   5   6         34.43         66.21        22.17 o                         
   9   5   6          1.06          4.36         8.64 o                         
  10   5   6        507.52        435.35        69.36 o                         
  11   5   6         88.81         64.66        17.13 o                         
  12   5   6        164.09        126.14        29.96 o                         
 -14   6   6          0.07          2.00         3.02 o                         
 -13   6   6          9.73         25.48         7.25 o                         
 -12   6   6        120.66        129.75        15.33 o                         
 -11   6   6         53.80         62.82         7.14 o                         
 -10   6   6          0.32          7.31         4.00 o                         
  -9   6   6          2.03         11.70         5.36 o                         
  -8   6   6        732.37        772.22        46.15 o                         
  -7   6   6         94.50        123.67        17.04 o                         
  -6   6   6         18.28         24.55         7.50 o                         
  -5   6   6         31.90         26.77         7.26 o                         
  -4   6   6        429.99        355.09        18.73 o                         
  -3   6   6          4.73          9.57         4.04 o                         
  -2   6   6         46.72         53.76         7.49 o                         
  -1   6   6        138.44        141.73        11.15 o                         
   0   6   6         33.95         40.36         6.02 o                         
   1   6   6         63.74         65.97         6.70 o                         
   2   6   6         91.34         84.23        11.00 o                         
   3   6   6         34.35         37.05         7.87 o                         
   4   6   6        530.77        477.45        25.53 o                         
   5   6   6         80.37         67.27        19.77 o                         
   6   6   6          9.20         26.67        16.18 o                         
   8   6   6         32.65         38.05        17.98 o                         
   9   6   6          6.25         -5.39         5.39 o                         
  10   6   6          1.33          2.70         9.89 o                         
 -11   7   6          0.19          8.09         5.99 o                         
 -10   7   6          0.01         16.48         8.09 o                         
  -9   7   6         82.06         68.20        19.45 o                         
  -8   7   6          0.62         12.69         6.25 o                         
  -7   7   6          0.03         10.23         4.84 o                         
  -6   7   6        191.03        226.49        29.90 o                         
  -5   7   6          5.24         11.50         4.71 o                         
  -4   7   6         18.37         20.02         8.51 o                         
  -3   7   6        105.65        109.46        12.57 o                         
  -2   7   6          8.65         16.50         5.28 o                         
  -1   7   6          1.58         18.27         7.27 o                         
   0   7   6         77.36         95.41        15.61 o                         
   1   7   6        122.98        149.35        12.11 o                         
   2   7   6          0.29          5.99         7.49 o                         
   3   7   6         14.16          7.35         8.84 o                         
   4   7   6         26.70         35.28         9.92 o                         
   5   7   6          8.13         34.46        18.28 o                         
  -6   8   6          0.15          6.59         7.49 o                         
  -5   8   6         70.78         62.32        22.47 o                         
  -4   8   6         86.87         89.23        40.15 o                         
  -3   8   6          2.37         38.65        25.17 o                         
  -2   8   6          3.13         42.84        34.16 o                         
  -1   8   6          5.25         58.42        27.86 o                         
 -21   0   7        329.02        364.38        57.53 o                         
 -19   0   7          7.43          8.77         6.79 o                         
 -17   0   7         43.88         42.51         9.51 o                         
 -15   0   7          8.56         25.58         6.37 o                         
 -13   0   7       1535.19       1465.56        38.87 o                         
 -11   0   7        198.46        194.36        16.35 o                         
  -9   0   7       3121.55       3050.34        74.40 o                         
  -7   0   7        316.65        316.14        13.80 o                         
  -5   0   7       4373.77       4261.52        97.62 o                         
  -3   0   7          4.17          2.33         2.23 o                         
  -1   0   7         11.68         21.24         4.39 o                         
   1   0   7          0.30         -2.22         3.58 o                         
   3   0   7       2628.64       2583.26        89.62 o                         
   5   0   7          8.43          8.68         4.54 o                         
   7   0   7        214.48        223.10        19.24 o                         
   9   0   7        212.56        176.14        14.75 o                         
  11   0   7          0.06         -0.90         5.81 o                         
  13   0   7          4.02          9.84        13.55 o                         
  15   0   7        412.28        421.92        31.06 o                         
 -22   1   7        445.43        400.78        45.98 o                         
 -21   1   7          5.15         14.24         9.26 o                         
 -20   1   7         12.78         13.68         6.13 o                         
 -19   1   7         55.63         47.23         8.43 o                         
 -18   1   7         99.01         95.52         9.69 o                         
 -17   1   7          3.37          1.34         4.25 o                         
 -16   1   7          0.32          0.57         3.93 o                         
 -15   1   7         19.85         13.89         4.44 o                         
 -14   1   7         15.55         30.67         4.85 o                         
 -13   1   7        314.63        313.31        12.73 o                         
 -12   1   7          4.25          6.21         3.39 o                         
 -11   1   7          2.75         -0.22         2.86 o                         
 -10   1   7        199.48        198.59         8.93 o                         
  -9   1   7          9.96          9.24         2.88 o                         
  -8   1   7         41.06         37.42         4.21 o                         
  -7   1   7        207.44        204.39         8.67 o                         
  -6   1   7       3013.37       2953.21        46.67 o                         
  -5   1   7        349.89        335.85         8.48 o                         
  -4   1   7         10.05         10.71         2.51 o                         
  -3   1   7        194.57        177.34         5.45 o                         
  -2   1   7        447.96        437.99         9.36 o                         
  -1   1   7          1.80          2.58         1.76 o                         
   0   1   7        499.27        487.64        12.74 o                         
   1   1   7       5102.63       5386.09       245.38 o                         
   2   1   7        476.23        454.09        13.84 o                         
   3   1   7         38.72         28.06         5.13 o                         
   4   1   7       3502.89       3475.12        75.04 o                         
   5   1   7         91.88         88.89         6.54 o                         
   6   1   7        226.65        229.96        10.64 o                         
   7   1   7        103.27         94.25        11.64 o                         
   8   1   7         46.86         47.43         5.84 o                         
   9   1   7         67.88         66.34         6.92 o                         
  10   1   7        173.69        180.17        10.87 o                         
  11   1   7          3.71          1.74         3.70 o                         
  12   1   7        289.65        295.64        14.44 o                         
  13   1   7        239.41        211.74        13.18 o                         
  14   1   7          1.64          6.10         5.31 o                         
  15   1   7         90.37         73.10         8.99 o                         
  16   1   7          0.01         11.80         5.46 o                         
  17   1   7        282.39        356.64        25.40 o                         
 -22   2   7        162.48        204.33        37.15 o                         
 -21   2   7          0.87          3.00         7.07 o                         
 -20   2   7        283.91        317.46        25.49 o                         
 -19   2   7          3.21          2.38         5.72 o                         
 -18   2   7          4.45          4.48         4.87 o                         
 -17   2   7          0.21         -1.51         3.52 o                         
 -16   2   7         35.66         34.81         6.31 o                         
 -15   2   7          9.29          2.12         4.02 o                         
 -14   2   7        350.58        295.14        14.52 o                         
 -13   2   7        143.19        136.04         9.91 o                         
 -12   2   7       3018.46       2951.41        53.23 o                         
 -11   2   7        250.79        250.76        10.79 o                         
 -10   2   7        117.65        112.91         8.56 o                         
  -9   2   7        398.23        385.81        10.98 o                         
  -8   2   7         13.02         13.43         3.00 o                         
  -7   2   7        101.69         81.04         6.66 o                         
  -6   2   7          1.08         -2.11         2.45 o                         
  -5   2   7        454.35        468.77        15.79 o                         
  -4   2   7       4115.66       4322.46        75.68 o                         
  -3   2   7          6.60          7.64         2.55 o                         
  -2   2   7        340.43        370.35         9.98 o                         
  -1   2   7        455.46        460.89        11.39 o                         
   0   2   7          0.53          4.76         2.06 o                         
   1   2   7        531.84        536.17        15.06 o                         
   2   2   7        560.91        539.36        14.66 o                         
   3   2   7         49.44         52.29         6.54 o                         
   4   2   7          1.32          1.48         3.82 o                         
   5   2   7        386.79        395.82        14.65 o                         
   6   2   7        244.64        288.37        11.70 o                         
   7   2   7        177.62        217.71         8.29 o                         
   8   2   7          5.06         -2.28         2.42 o                         
   9   2   7         10.71          5.71         3.31 o                         
  10   2   7         93.34        100.83         9.39 o                         
  11   2   7          4.37          8.23         3.03 o                         
  12   2   7         53.33         62.74         6.69 o                         
  13   2   7        146.69        192.04        16.99 o                         
  14   2   7        643.13        625.66        22.63 o                         
  15   2   7        109.63        111.04        13.46 o                         
  16   2   7          8.73         27.86         8.99 o                         
 -21   3   7          4.36         13.48        10.34 o                         
 -20   3   7         80.24         48.76        27.56 o                         
 -19   3   7        119.98        127.12        19.54 o                         
 -18   3   7          1.31          3.03         5.07 o                         
 -17   3   7        111.05        128.52        14.18 o                         
 -16   3   7          5.80          3.03         4.51 o                         
 -15   3   7         20.81         19.91         5.65 o                         
 -14   3   7        140.16        130.65        10.09 o                         
 -13   3   7         14.64         10.73         4.14 o                         
 -12   3   7         18.84         15.67         3.92 o                         
 -11   3   7         36.68         33.29         6.25 o                         
 -10   3   7        105.75         98.17         6.89 o                         
  -9   3   7        479.84        455.26        14.40 o                         
  -8   3   7          8.58          9.46         2.92 o                         
  -7   3   7         35.38         48.65         6.26 o                         
  -6   3   7         55.83         62.01         6.50 o                         
  -5   3   7          0.01         -2.56         2.75 o                         
  -4   3   7        155.67        149.55        10.22 o                         
  -3   3   7          2.71         -0.12         2.15 o                         
  -2   3   7         31.84         24.94         3.42 o                         
  -1   3   7       1252.12       1313.11        29.24 o                         
   0   3   7        385.68        405.52        11.87 o                         
   1   3   7        258.51        241.35        10.81 o                         
   2   3   7          3.46         -2.92         3.98 o                         
   3   3   7          5.89         -2.61         3.27 o                         
   4   3   7         31.27         39.07         7.03 o                         
   5   3   7         58.40         61.82         6.41 o                         
   6   3   7         22.96         16.48         6.40 o                         
   7   3   7        328.25        369.64        21.30 o                         
   8   3   7         20.36         26.36         7.26 o                         
   9   3   7        108.22         98.00        11.21 o                         
  10   3   7        191.46        201.99        16.65 o                         
  11   3   7         11.75         22.01        19.03 o                         
  12   3   7         30.61         25.71        13.02 o                         
  13   3   7        155.82        190.85        41.05 o                         
  14   3   7         38.53         18.21        17.38 o                         
 -20   4   7          4.86         17.98        14.38 o                         
 -19   4   7         20.11         23.42         8.48 o                         
 -18   4   7          3.21          4.28         5.24 o                         
 -17   4   7         88.03        105.23        18.38 o                         
 -16   4   7         33.42         48.30         9.08 o                         
 -15   4   7         11.18         11.51         4.21 o                         
 -14   4   7         53.34         52.40        10.00 o                         
 -13   4   7        184.96        178.73        15.59 o                         
 -12   4   7          1.18         -3.55         3.55 o                         
 -11   4   7          5.23         14.92         3.85 o                         
 -10   4   7        191.77        203.29        15.33 o                         
  -9   4   7       3284.05       2979.57        50.35 o                         
  -8   4   7          3.00          4.74         3.27 o                         
  -7   4   7          8.16          6.83         3.41 o                         
  -6   4   7        277.50        282.78        21.33 o                         
  -5   4   7        933.88        871.37        24.67 o                         
  -4   4   7        769.95        751.28        21.58 o                         
  -3   4   7        232.42        235.11        10.76 o                         
  -2   4   7         63.67         74.36         6.04 o                         
  -1   4   7        555.15        546.24        17.13 o                         
   0   4   7        448.98        383.62        11.96 o                         
   1   4   7         34.48         32.31         5.07 o                         
   2   4   7        272.92        249.11        13.67 o                         
   3   4   7        287.08        319.01        20.65 o                         
   4   4   7        307.29        311.16        16.78 o                         
   5   4   7        385.97        387.56        37.80 o                         
   6   4   7        154.45        150.87        17.99 o                         
   7   4   7          0.33          3.93         4.91 o                         
   8   4   7        302.53        291.66        35.16 o                         
   9   4   7        156.40        217.49        24.47 o                         
  10   4   7        486.04        435.36        39.08 o                         
  11   4   7         21.15         18.62        11.99 o                         
  12   4   7        599.74        578.22        48.29 o                         
  13   4   7        133.21         94.61        31.76 o                         
 -17   5   7        555.45        500.65        41.65 o                         
 -16   5   7         59.06         33.58         7.80 o                         
 -15   5   7         26.28         32.21         8.99 o                         
 -14   5   7         42.32         41.45         5.99 o                         
 -13   5   7         16.10         20.19         4.20 o                         
 -12   5   7         50.03         51.40        10.63 o                         
 -11   5   7         14.44         26.64         5.37 o                         
 -10   5   7         61.59         50.72         6.87 o                         
  -9   5   7        197.07        154.60        12.51 o                         
  -8   5   7         57.95         67.21         8.03 o                         
  -7   5   7         77.39         73.14         8.09 o                         
  -6   5   7         18.11         18.10         4.82 o                         
  -5   5   7         69.81         68.13         6.76 o                         
  -4   5   7         68.82         56.68         7.22 o                         
  -3   5   7         39.88         48.65         5.97 o                         
  -2   5   7        540.96        554.54        19.38 o                         
  -1   5   7       2929.90       2758.62        54.98 o                         
   0   5   7         62.25         66.08         8.04 o                         
   1   5   7          4.50          3.12         3.54 o                         
   2   5   7         14.74          5.96         4.09 o                         
   3   5   7        119.65        148.04        11.01 o                         
   4   5   7       1043.30       1012.32        32.96 o                         
   5   5   7         55.72         59.28        14.79 o                         
   6   5   7        199.74        205.26        29.85 o                         
   7   5   7        159.45        131.83        28.76 o                         
   8   5   7         72.46         86.72        18.32 o                         
   9   5   7        128.87        129.01        21.62 o                         
  10   5   7        111.42         87.77        22.17 o                         
  11   5   7         71.03        101.27        26.67 o                         
  12   5   7          0.72          4.19        14.38 o                         
 -15   6   7         42.08         63.52        24.27 o                         
 -14   6   7        282.88        272.94        32.96 o                         
 -13   6   7         15.06         29.36        10.79 o                         
 -12   6   7          4.07          6.13         4.13 o                         
 -11   6   7         53.09         74.04        13.19 o                         
 -10   6   7         67.43         57.77        12.95 o                         
  -9   6   7          1.65          3.84         3.83 o                         
  -8   6   7          0.42          1.33         4.27 o                         
  -7   6   7         39.70         39.08         6.14 o                         
  -6   6   7         45.22         60.98        10.38 o                         
  -5   6   7          0.63          8.86         5.58 o                         
  -4   6   7        254.60        277.12        18.54 o                         
  -3   6   7        262.83        246.49        20.21 o                         
  -2   6   7        497.06        497.16        19.23 o                         
  -1   6   7         78.03         85.70         9.96 o                         
   0   6   7         19.61         14.92         4.15 o                         
   1   6   7         22.21         33.92         5.72 o                         
   2   6   7         87.25         97.41        12.48 o                         
   3   6   7        106.43        110.83        13.03 o                         
   4   6   7        373.58        392.73        35.91 o                         
   5   6   7         42.14         78.41        23.22 o                         
   6   6   7         13.76          4.49        11.09 o                         
   7   6   7         39.05         54.23        21.27 o                         
   8   6   7          9.19         11.57         8.83 o                         
   9   6   7          9.97         -3.19         8.25 o                         
 -11   7   7          7.32         13.48         7.19 o                         
 -10   7   7         63.18         47.04        14.08 o                         
  -9   7   7        130.95        121.04        22.77 o                         
  -8   7   7          5.57         14.85         7.70 o                         
  -7   7   7          4.61          1.23         5.44 o                         
  -6   7   7         54.09         67.62        10.94 o                         
  -5   7   7          6.75         17.91         5.37 o                         
  -4   7   7        104.59        137.65        15.48 o                         
  -3   7   7         47.29         59.13        10.25 o                         
  -2   7   7          0.10          8.48         7.29 o                         
  -1   7   7          2.79         10.80         4.22 o                         
   0   7   7          1.40         14.22         4.34 o                         
   1   7   7         23.97         28.20         5.32 o                         
   2   7   7        197.78        250.23        30.49 o                         
   3   7   7        120.93        130.93        34.16 o                         
  -6   8   7         21.96         24.57        13.78 o                         
  -5   8   7          2.03         -4.19         6.59 o                         
  -4   8   7          1.88         -2.21         8.16 o                         
  -3   8   7         20.70         25.77        22.47 o                         
  -2   8   7         63.59         85.69        47.34 o                         
  -1   8   7          3.44         42.25        21.87 o                         
 -22   0   8        196.34        294.22        58.72 o                         
 -20   0   8         40.65         52.05        18.04 o                         
 -18   0   8         34.89         63.37        30.47 o                         
 -16   0   8        456.78        445.63        30.12 o                         
 -14   0   8        418.06        365.27        19.75 o                         
 -12   0   8        413.43        384.76        21.58 o                         
 -10   0   8        187.25        187.19        13.05 o                         
  -8   0   8        319.41        351.81        20.95 o                         
  -6   0   8        172.50        181.34         9.81 o                         
  -4   0   8        996.50        963.56        23.51 o                         
  -2   0   8         19.18         20.49         3.88 o                         
   0   0   8       1171.93       1125.67        42.47 o                         
   2   0   8         13.62         13.26         6.04 o                         
   4   0   8       3171.05       3020.75       105.29 o                         
   6   0   8          0.01          0.77         4.49 o                         
   8   0   8        950.24       1009.90        38.92 o                         
  10   0   8          3.91         19.58         8.75 o                         
  12   0   8         54.25         62.33        18.72 o                         
  14   0   8          9.73         19.54         8.07 o                         
  16   0   8        683.69        827.27        77.30 o                         
 -22   1   8        403.76        480.53        47.63 o                         
 -21   1   8          0.28         18.88        15.88 o                         
 -20   1   8         25.08         26.46         9.45 o                         
 -19   1   8         12.26         23.56         8.90 o                         
 -18   1   8          2.78          3.16         4.83 o                         
 -17   1   8         19.83         26.99         6.57 o                         
 -16   1   8         25.24         24.64         5.07 o                         
 -15   1   8         75.44         73.34         6.93 o                         
 -14   1   8       1238.85       1018.74        22.93 o                         
 -13   1   8        473.84        452.59        13.76 o                         
 -12   1   8        128.37        140.17         9.20 o                         
 -11   1   8        555.93        499.35        13.81 o                         
 -10   1   8        173.61        165.81        11.34 o                         
  -9   1   8          0.55         -1.12         2.33 o                         
  -8   1   8         12.83         11.31         2.71 o                         
  -7   1   8         92.43         91.30         5.22 o                         
  -6   1   8       2557.08       2688.98        43.22 o                         
  -5   1   8        750.60        729.27        16.05 o                         
  -4   1   8          0.75          1.90         1.72 o                         
  -3   1   8         43.63         44.90         3.10 o                         
  -2   1   8         99.60        121.81         5.55 o                         
  -1   1   8        451.01        407.33        11.29 o                         
   0   1   8        291.00        287.50         9.54 o                         
   1   1   8        312.19        296.73         9.88 o                         
   2   1   8       9791.48       9107.78       395.33 o                         
   3   1   8       3705.15       3827.34        91.07 o                         
   4   1   8        297.53        295.91        15.72 o                         
   5   1   8        129.84        116.22         8.07 o                         
   6   1   8        212.53        240.60        11.77 o                         
   7   1   8         49.01         60.24         6.54 o                         
   8   1   8          8.21          9.25         4.30 o                         
   9   1   8        180.37        188.30        11.23 o                         
  10   1   8        394.65        419.64        15.90 o                         
  11   1   8        264.92        270.55        14.82 o                         
  12   1   8         52.53         61.51         7.51 o                         
  13   1   8          1.23          6.81         6.12 o                         
  14   1   8        240.69        267.51        15.62 o                         
  15   1   8         83.08         78.25         9.50 o                         
  16   1   8         31.58         36.21         8.37 o                         
  17   1   8        100.21         88.09        20.37 o                         
 -22   2   8          0.59         40.45        16.18 o                         
 -21   2   8          9.98         17.75         8.91 o                         
 -20   2   8         49.85         65.43        11.87 o                         
 -19   2   8          0.13          2.87         5.01 o                         
 -18   2   8          7.64         11.55         7.44 o                         
 -17   2   8          2.07          0.51         5.19 o                         
 -16   2   8         87.85         97.49         9.41 o                         
 -15   2   8          3.88         -2.10         3.56 o                         
 -14   2   8         67.24         75.39         6.94 o                         
 -13   2   8         22.12         17.81         4.07 o                         
 -12   2   8       1362.62       1210.72        26.43 o                         
 -11   2   8        953.68        860.15        22.19 o                         
 -10   2   8         37.44         50.22         4.87 o                         
  -9   2   8         69.19         66.19         4.98 o                         
  -8   2   8         18.26         12.76         3.85 o                         
  -7   2   8          0.04          6.15         3.23 o                         
  -6   2   8          0.49         -2.34         2.34 o                         
  -5   2   8          3.39          5.18         2.85 o                         
  -4   2   8       1294.57       1399.77        28.63 o                         
  -3   2   8          9.62         16.56         4.58 o                         
  -2   2   8         18.82         18.72         2.95 o                         
  -1   2   8        499.26        541.45        16.49 o                         
   0   2   8          0.00         -1.50         1.50 o                         
   1   2   8         10.19         13.84         3.22 o                         
   2   2   8        234.24        275.19        10.43 o                         
   3   2   8        103.84         93.32         8.66 o                         
   4   2   8        760.06        826.92        17.87 o                         
   5   2   8         49.77         50.82         4.72 o                         
   6   2   8         52.06         56.12         5.01 o                         
   7   2   8       1018.66        975.55        21.61 o                         
   8   2   8        296.09        294.39        14.87 o                         
   9   2   8          6.17         16.29         4.03 o                         
  10   2   8        118.95        125.39         8.85 o                         
  11   2   8          1.19          2.09         2.86 o                         
  12   2   8        375.01        474.14        17.36 o                         
  13   2   8         69.22         85.84         8.52 o                         
  14   2   8         56.82         65.31         7.39 o                         
  15   2   8        557.62        566.56        41.65 o                         
 -20   3   8          1.36         11.42         6.77 o                         
 -19   3   8         63.96         89.53        23.37 o                         
 -18   3   8        306.30        321.03        31.46 o                         
 -17   3   8        183.46        193.30        15.00 o                         
 -16   3   8         41.22         47.18         6.98 o                         
 -15   3   8         16.67          6.72         4.55 o                         
 -14   3   8          0.07          0.99         4.47 o                         
 -13   3   8         92.60         83.70         7.33 o                         
 -12   3   8        222.55        218.41        12.55 o                         
 -11   3   8        275.67        270.52        14.51 o                         
 -10   3   8       1156.15       1116.95        29.46 o                         
  -9   3   8        201.67        212.35        12.03 o                         
  -8   3   8         85.40         81.83         7.83 o                         
  -7   3   8        219.24        232.59        12.71 o                         
  -6   3   8        215.06        225.08        12.12 o                         
  -5   3   8          0.14          0.43         2.99 o                         
  -4   3   8        652.61        709.94        18.19 o                         
  -3   3   8         57.19         62.69         4.32 o                         
  -2   3   8        486.53        443.08        11.15 o                         
  -1   3   8        256.22        258.29         9.36 o                         
   0   3   8        113.16        113.67         6.27 o                         
   1   3   8        240.81        245.78         9.09 o                         
   2   3   8         60.14         57.03         9.90 o                         
   3   3   8        219.89        202.68        14.10 o                         
   4   3   8         92.37         99.60         9.85 o                         
   5   3   8         18.82         15.91         4.80 o                         
   6   3   8        188.13        200.76        13.77 o                         
   7   3   8          8.64         13.55         6.52 o                         
   8   3   8         19.88         17.76        10.13 o                         
   9   3   8          7.90          5.97         5.23 o                         
  10   3   8          0.24          1.88        15.27 o                         
  11   3   8         89.64        108.87        20.42 o                         
  12   3   8          0.37         22.77        16.78 o                         
  13   3   8          5.02         10.51        10.37 o                         
  14   3   8        267.48        235.19        43.74 o                         
 -20   4   8         54.51         61.72        19.18 o                         
 -18   4   8          9.31         22.58         8.39 o                         
 -17   4   8          8.36         11.33         4.67 o                         
 -16   4   8        185.91        177.54        14.60 o                         
 -15   4   8          6.91         12.10         3.90 o                         
 -14   4   8          1.10          8.07         4.34 o                         
 -13   4   8        169.86        165.56        14.58 o                         
 -12   4   8         19.38         17.26         4.54 o                         
 -11   4   8        121.76        131.58         9.25 o                         
 -10   4   8         40.67         31.59         6.19 o                         
  -9   4   8       2665.95       2553.46        52.43 o                         
  -8   4   8        411.40        403.18        19.52 o                         
  -7   4   8          2.80          2.62         3.93 o                         
  -6   4   8         64.77         63.15         7.53 o                         
  -5   4   8        205.87        199.27         9.14 o                         
  -4   4   8        266.83        284.18        13.31 o                         
  -3   4   8          4.85          4.18         3.04 o                         
  -2   4   8         99.72        102.56         6.99 o                         
  -1   4   8        153.22        187.71         9.28 o                         
   0   4   8        352.89        338.95        13.90 o                         
   1   4   8        708.23        723.30        21.94 o                         
   2   4   8        606.24        626.00        20.70 o                         
   3   4   8        936.22        935.24        26.97 o                         
   4   4   8         18.98         22.63         5.72 o                         
   5   4   8        212.78        188.53        13.15 o                         
   6   4   8         63.52         74.97        10.21 o                         
   7   4   8        423.28        441.30        38.59 o                         
   8   4   8        225.04        150.56        21.71 o                         
   9   4   8        193.87        228.84        28.39 o                         
  10   4   8         16.48         21.68        12.07 o                         
  11   4   8         81.62         65.25        17.14 o                         
  12   4   8        515.92        480.16        44.04 o                         
 -18   5   8         11.06         15.58        13.78 o                         
 -17   5   8        181.70        204.93        30.56 o                         
 -16   5   8          9.62          9.59         7.49 o                         
 -15   5   8          0.86         22.17        10.49 o                         
 -14   5   8         44.82         43.89         6.10 o                         
 -13   5   8          0.17         13.41         4.74 o                         
 -12   5   8         91.94         76.75        12.07 o                         
 -11   5   8        156.33        172.90        17.61 o                         
 -10   5   8         87.10        111.99        13.57 o                         
  -9   5   8        488.20        365.75        20.39 o                         
  -8   5   8         51.50         59.83         6.44 o                         
  -7   5   8         50.12         55.11         6.14 o                         
  -6   5   8          1.02          1.02         3.54 o                         
  -5   5   8          5.97          1.63         3.13 o                         
  -4   5   8         22.19         21.28         4.37 o                         
  -3   5   8        106.66         94.03         7.85 o                         
  -2   5   8         71.27         56.92         7.22 o                         
  -1   5   8       2138.25       2149.38        44.98 o                         
   0   5   8         30.21         23.55         4.59 o                         
   1   5   8         11.25         18.89         3.96 o                         
   2   5   8         13.06         18.95         5.75 o                         
   3   5   8         37.73         43.48         6.97 o                         
   4   5   8       1494.91       1410.63       188.90 o                         
   5   5   8         51.41         60.22        22.17 o                         
   6   5   8         57.53         46.27        13.99 o                         
   7   5   8         18.51         12.57         9.97 o                         
   8   5   8          4.52         -4.83         8.47 o                         
   9   5   8         11.21         17.54        11.12 o                         
  10   5   8          3.94         16.18        11.23 o                         
  11   5   8         17.49         31.18        16.45 o                         
 -15   6   8          9.02          3.00         5.69 o                         
 -14   6   8        371.31        328.07        37.75 o                         
 -13   6   8        102.87        134.27        23.67 o                         
 -12   6   8         44.95         43.27         8.99 o                         
 -11   6   8          1.32          7.92         3.99 o                         
 -10   6   8        138.92        134.37        16.86 o                         
  -9   6   8          3.87          6.86         4.67 o                         
  -8   6   8         39.52         55.77         8.13 o                         
  -7   6   8          0.71          3.99         4.01 o                         
  -6   6   8         36.07         41.95         6.73 o                         
  -5   6   8        110.93        153.58        11.38 o                         
  -4   6   8        169.49        162.59        14.56 o                         
  -3   6   8         82.80         98.91        11.49 o                         
  -2   6   8          9.18         19.02         4.70 o                         
  -1   6   8        104.98        121.40        10.55 o                         
   0   6   8         44.33         56.65         6.87 o                         
   1   6   8        111.08        120.39        12.29 o                         
   2   6   8         19.45         10.37         6.57 o                         
   3   6   8        204.53        223.01        21.92 o                         
   4   6   8          0.44         -5.14         6.40 o                         
   5   6   8         30.20         22.47        15.88 o                         
   6   6   8          7.96          5.99        10.49 o                         
   7   6   8         25.33         31.91        33.26 o                         
   8   6   8         16.25         11.60        10.00 o                         
   9   6   8          1.13         19.47        19.18 o                         
 -11   7   8        110.91        122.54        22.77 o                         
 -10   7   8          3.21          1.07         8.24 o                         
  -9   7   8          0.05         11.39         8.09 o                         
  -8   7   8        197.67        166.79        24.59 o                         
  -7   7   8          3.06         26.47        13.46 o                         
  -6   7   8          4.58         13.22        15.76 o                         
  -5   7   8         53.94         77.82        10.90 o                         
  -4   7   8         18.60         50.57        11.92 o                         
  -3   7   8          4.32         19.57         5.81 o                         
  -2   7   8         12.46         21.31         5.76 o                         
  -1   7   8         27.96         42.71         6.95 o                         
   0   7   8        109.56        130.75        12.34 o                         
   1   7   8          4.19         10.90         6.59 o                         
   2   7   8         11.48         22.88         7.39 o                         
  -7   8   8         59.77         99.47        24.27 o                         
  -6   8   8        260.83        285.23        40.75 o                         
  -5   8   8         38.57         45.84        19.47 o                         
  -4   8   8         30.99         21.57        19.18 o                         
  -3   8   8          1.92         13.18        17.08 o                         
  -2   8   8        333.22        413.76        90.48 o                         
  -1   8   8          0.96          2.70        18.28 o                         
   0   8   8          0.78         49.74        25.47 o                         
 -21   0   9         92.59         79.23        20.13 o                         
 -19   0   9        205.71        273.54        27.26 o                         
 -17   0   9         14.15         17.45         7.37 o                         
 -15   0   9        198.28        216.02        15.29 o                         
 -13   0   9         25.82         17.46         7.05 o                         
 -11   0   9        140.18        147.15        12.61 o                         
  -9   0   9         75.48         80.83         7.59 o                         
  -7   0   9        703.13        641.15        21.41 o                         
  -5   0   9        152.43        158.82        10.08 o                         
  -3   0   9       1125.77       1177.24        31.66 o                         
  -1   0   9         54.39         56.16         7.87 o                         
   1   0   9        843.79        892.94        49.44 o                         
   3   0   9        239.42        252.59        21.28 o                         
   5   0   9         83.84         77.19         9.36 o                         
   7   0   9          0.51         -0.53         6.27 o                         
   9   0   9        650.28        680.63        38.23 o                         
  11   0   9        310.49        347.85        25.27 o                         
  13   0   9        617.55        619.67        35.55 o                         
  15   0   9        562.75        599.98        49.74 o                         
 -22   1   9         76.77         95.31        20.40 o                         
 -21   1   9         20.00         12.08         9.75 o                         
 -20   1   9          0.18         15.24         7.07 o                         
 -19   1   9        157.11        188.45        16.70 o                         
 -18   1   9          0.00          6.72         4.46 o                         
 -17   1   9         41.60         49.88        10.23 o                         
 -16   1   9         28.60         40.70         6.28 o                         
 -15   1   9          2.58          6.05         3.78 o                         
 -14   1   9         94.46         63.60         7.06 o                         
 -13   1   9         13.78         21.84         5.32 o                         
 -12   1   9        131.01        131.47         8.56 o                         
 -11   1   9        785.63        753.57        18.52 o                         
 -10   1   9          1.00          0.11         3.04 o                         
  -9   1   9        208.57        199.01         7.64 o                         
  -8   1   9          0.10         -0.79         2.10 o                         
  -7   1   9         11.26         12.58         2.68 o                         
  -6   1   9       3045.36       3112.70        49.96 o                         
  -5   1   9        305.33        318.33         8.81 o                         
  -4   1   9         42.28         56.79         3.67 o                         
  -3   1   9         12.96         17.48         2.47 o                         
  -2   1   9        157.10        160.77         6.58 o                         
  -1   1   9        211.41        193.17         8.02 o                         
   0   1   9       5623.91       5535.83       126.16 o                         
   1   1   9         82.55         81.29         6.23 o                         
   2   1   9        319.65        356.53        27.76 o                         
   3   1   9        189.63        188.16        13.35 o                         
   4   1   9        178.18        177.25        21.62 o                         
   5   1   9        185.68        170.39         9.94 o                         
   6   1   9         89.01        108.83         9.53 o                         
   7   1   9         70.87         60.18         7.01 o                         
   8   1   9         35.44         18.37         6.60 o                         
   9   1   9          5.48          9.62         4.46 o                         
  10   1   9          1.60          2.68         3.68 o                         
  11   1   9         27.98         41.29         6.50 o                         
  12   1   9          8.88          9.51         4.90 o                         
  13   1   9         37.78         50.55         7.45 o                         
  14   1   9         10.73         20.04         5.83 o                         
  15   1   9        191.69        222.07        20.52 o                         
  16   1   9         63.63         78.48        13.13 o                         
 -21   2   9          1.87          3.89         9.44 o                         
 -20   2   9          0.06          9.27         6.01 o                         
 -19   2   9         15.61         22.66         7.44 o                         
 -18   2   9          0.99         18.57         8.26 o                         
 -17   2   9          5.38          1.86         4.41 o                         
 -16   2   9          6.87         -0.97         3.55 o                         
 -15   2   9         18.59          7.40         4.34 o                         
 -14   2   9        564.82        530.68        17.64 o                         
 -13   2   9          3.18          1.35         2.86 o                         
 -12   2   9         24.85         22.69         4.34 o                         
 -11   2   9       1900.83       1895.62        34.63 o                         
 -10   2   9        405.84        401.37        12.04 o                         
  -9   2   9          1.53          2.89         3.30 o                         
  -8   2   9        364.61        370.29        14.03 o                         
  -7   2   9        882.03        818.46        20.48 o                         
  -6   2   9         67.17         49.28         6.23 o                         
  -5   2   9        135.23        158.21         9.46 o                         
  -4   2   9        416.27        422.35        12.42 o                         
  -3   2   9       1316.13       1393.58        28.68 o                         
  -2   2   9        407.33        398.60        11.04 o                         
  -1   2   9         78.73         75.37         5.30 o                         
   0   2   9        654.56        657.26        18.90 o                         
   1   2   9        785.13        769.19        27.81 o                         
   2   2   9        431.93        472.91        19.70 o                         
   3   2   9        160.83        174.56         8.81 o                         
   4   2   9          5.10          7.38         2.99 o                         
   5   2   9         68.01        100.51         5.94 o                         
   6   2   9          3.65          5.53         3.47 o                         
   7   2   9        266.98        270.37        11.79 o                         
   8   2   9        148.25        154.21        13.81 o                         
   9   2   9          0.60         -2.16         2.74 o                         
  10   2   9         39.46         52.27         8.36 o                         
  11   2   9        255.68        257.78        15.12 o                         
  12   2   9         49.16         58.04         6.83 o                         
  13   2   9          4.96          9.00         4.01 o                         
  14   2   9         44.97         60.63        10.58 o                         
 -20   3   9          2.19         16.00         7.59 o                         
 -19   3   9          2.81         13.25         6.28 o                         
 -18   3   9         85.49         94.38        16.63 o                         
 -17   3   9         77.45        121.05        12.42 o                         
 -16   3   9         72.05         88.19        11.10 o                         
 -15   3   9          4.00          7.18         5.54 o                         
 -14   3   9          4.67          7.94         4.10 o                         
 -13   3   9         34.83         36.35         7.48 o                         
 -12   3   9         42.79         53.40         5.32 o                         
 -11   3   9        506.57        466.58        18.05 o                         
 -10   3   9        262.42        246.65        13.78 o                         
  -9   3   9       1517.95       1396.29        32.08 o                         
  -8   3   9        167.04        187.80        10.91 o                         
  -7   3   9        419.29        419.70        21.08 o                         
  -6   3   9        524.14        489.33        17.87 o                         
  -5   3   9        486.81        498.12        21.68 o                         
  -4   3   9        291.85        340.94        12.88 o                         
  -3   3   9         39.95         61.20         4.52 o                         
  -2   3   9         38.22         35.18         4.31 o                         
  -1   3   9        794.88        857.81        19.65 o                         
   0   3   9          0.87         -0.06         2.46 o                         
   1   3   9         56.09         60.53         5.67 o                         
   2   3   9        291.34        313.54        16.00 o                         
   3   3   9        721.18        722.74        25.69 o                         
   4   3   9       1168.98       1194.47        35.70 o                         
   5   3   9         59.85         42.36         6.04 o                         
   6   3   9         49.07         57.66         7.36 o                         
   7   3   9         93.44        122.79        14.11 o                         
   8   3   9         38.30         27.63        10.63 o                         
   9   3   9          0.68          6.05         6.16 o                         
  10   3   9          1.62         10.06         9.08 o                         
  11   3   9        119.81        158.44        24.60 o                         
  12   3   9        667.63        643.12       106.66 o                         
  13   3   9         38.27         23.24        12.71 o                         
 -20   4   9         30.39          4.79         7.49 o                         
 -19   4   9         43.16         17.68        12.58 o                         
 -18   4   9         25.47         32.66        16.78 o                         
 -17   4   9        448.05        372.17        26.19 o                         
 -16   4   9        325.19        352.01        31.14 o                         
 -15   4   9        206.08        210.60        19.66 o                         
 -14   4   9         13.81         16.83        11.42 o                         
 -13   4   9         26.10         21.56         6.88 o                         
 -12   4   9        103.79        112.57        13.15 o                         
 -11   4   9         77.16         75.76        11.99 o                         
 -10   4   9         52.00         44.50         6.55 o                         
  -9   4   9         11.02         15.85         4.77 o                         
  -8   4   9       1535.70       1523.72        41.59 o                         
  -7   4   9         46.42         53.03        12.07 o                         
  -6   4   9        248.38        242.27        14.90 o                         
  -5   4   9         69.65         70.51        10.03 o                         
  -4   4   9         45.61         28.12         5.17 o                         
  -3   4   9        370.37        375.86        15.20 o                         
  -2   4   9        173.01        173.75         8.25 o                         
  -1   4   9         29.23         29.95         4.01 o                         
   0   4   9         71.42         73.20         5.86 o                         
   1   4   9         22.60         26.25         5.85 o                         
   2   4   9        421.69        445.49        34.69 o                         
   3   4   9         27.48         33.13         7.04 o                         
   4   4   9         28.95         30.28         7.79 o                         
   5   4   9          0.00          0.84         4.00 o                         
   6   4   9         71.08         72.56        10.33 o                         
   7   4   9        227.56        247.40        28.04 o                         
   8   4   9         60.35         87.65        18.71 o                         
   9   4   9        439.16        407.92        37.84 o                         
  10   4   9         80.62         49.73        15.03 o                         
  11   4   9         11.69          7.22        10.36 o                         
  12   4   9          5.91          8.82        10.13 o                         
 -18   5   9         11.71         12.58         8.99 o                         
 -17   5   9          6.68         12.28         8.69 o                         
 -16   5   9         20.72         22.47        10.49 o                         
 -15   5   9          1.99         -0.51         6.44 o                         
 -14   5   9          0.66          2.19         3.94 o                         
 -13   5   9         14.44         20.71         5.27 o                         
 -12   5   9         29.80         35.02         6.90 o                         
 -11   5   9        264.08        251.39        17.21 o                         
 -10   5   9         25.88         33.92         7.95 o                         
  -9   5   9          0.02          5.88         4.67 o                         
  -8   5   9        101.37         91.28        10.43 o                         
  -7   5   9         72.66         76.88        10.07 o                         
  -6   5   9          1.48          4.28         3.60 o                         
  -5   5   9         26.08         24.56         4.27 o                         
  -4   5   9        103.88        121.77         9.76 o                         
  -3   5   9        156.04        159.83        12.45 o                         
  -2   5   9         27.43         30.73         4.57 o                         
  -1   5   9        236.97        233.08        14.23 o                         
   0   5   9         32.09         39.38         5.31 o                         
   1   5   9         30.67         19.27         5.73 o                         
   2   5   9         30.13         27.21         6.32 o                         
   3   5   9          9.55          3.95         8.06 o                         
   4   5   9          4.68          5.94         8.87 o                         
   5   5   9         67.97         74.31        16.72 o                         
   6   5   9        204.90        167.34        23.83 o                         
   7   5   9         35.13         40.26        15.22 o                         
   8   5   9         60.74         60.97        20.37 o                         
   9   5   9         51.82         44.34        25.02 o                         
  10   5   9        143.05        125.52        23.67 o                         
 -15   6   9          3.70          7.79         7.49 o                         
 -14   6   9        105.92         98.27        20.37 o                         
 -13   6   9         73.56         72.96        20.37 o                         
 -12   6   9        151.14        134.66        16.33 o                         
 -11   6   9          4.03          5.09         4.79 o                         
 -10   6   9         23.24         19.61         6.39 o                         
  -9   6   9          0.45         10.34         6.92 o                         
  -8   6   9         30.02         35.22        13.83 o                         
  -7   6   9         17.57         19.43         6.54 o                         
  -6   6   9          4.19          9.38         4.45 o                         
  -5   6   9         20.21         24.08         4.82 o                         
  -4   6   9        114.00        113.82        10.49 o                         
  -3   6   9        293.90        315.10        29.05 o                         
  -2   6   9         26.78         42.32         9.30 o                         
  -1   6   9        567.58        508.63        57.06 o                         
   0   6   9         56.14         65.87         7.74 o                         
   1   6   9         55.32         60.51         9.71 o                         
   2   6   9        436.54        441.32        22.46 o                         
   3   6   9          0.09          1.35         5.35 o                         
   4   6   9        167.74        169.41        16.46 o                         
   5   6   9         33.16         23.97        16.63 o                         
   6   6   9        260.76        203.42        27.59 o                         
   7   6   9        159.19        131.23        36.25 o                         
   8   6   9         58.38         79.10        26.96 o                         
 -12   7   9          0.35          4.49         5.39 o                         
 -11   7   9         35.79         22.47         9.89 o                         
 -10   7   9         72.76         59.99        12.66 o                         
  -9   7   9         46.99         47.94        15.28 o                         
  -8   7   9          0.01          5.45         8.63 o                         
  -7   7   9         35.56         42.58        13.54 o                         
  -6   7   9         82.11         75.85        17.69 o                         
  -5   7   9         17.70         35.21        13.93 o                         
  -4   7   9         68.83         57.48        11.49 o                         
  -3   7   9        547.07        549.03        27.15 o                         
  -2   7   9         48.16         52.56        12.32 o                         
  -1   7   9         24.86         29.33         8.26 o                         
   0   7   9         57.42         58.38        10.98 o                         
   1   7   9          2.99          7.97         6.14 o                         
   2   7   9          6.33         30.93        11.33 o                         
   4   7   9         17.67         -0.60         9.29 o                         
   5   7   9        167.06        159.99        34.16 o                         
   6   7   9          4.18         13.48        14.68 o                         
  -3   8   9         11.06         44.34        26.07 o                         
  -2   8   9         15.83         41.95        28.46 o                         
  -1   8   9        282.29        311.89        56.03 o                         
 -22   0  10         15.65         22.77        17.68 o                         
 -20   0  10        103.64        126.68        26.67 o                         
 -18   0  10         14.75          6.34         6.72 o                         
 -16   0  10        102.95         86.05        13.23 o                         
 -14   0  10        533.97        474.94        20.43 o                         
 -12   0  10        294.56        307.88        22.39 o                         
 -10   0  10         57.69         69.68         7.76 o                         
  -8   0  10        200.61        213.39        15.65 o                         
  -6   0  10       6957.08       7103.65       231.72 o                         
  -4   0  10         27.49         27.33         5.06 o                         
  -2   0  10       1034.08       1100.19        30.85 o                         
   0   0  10         85.49         76.76         8.76 o                         
   2   0  10      31542.62      29081.07      1250.38 o                         
   4   0  10         34.60         37.32        10.27 o                         
   6   0  10        139.18        127.26        14.34 o                         
   8   0  10         22.07         24.13         7.51 o                         
  10   0  10        699.66        708.30        28.79 o                         
  12   0  10        255.90        277.58        30.69 o                         
  14   0  10        282.10        281.40        23.90 o                         
  16   0  10        207.39        228.60        37.45 o                         
 -22   1  10         24.20         50.53        15.85 o                         
 -21   1  10         43.70         52.43        20.67 o                         
 -20   1  10         77.33         85.90        13.57 o                         
 -19   1  10        203.94        238.90        18.18 o                         
 -18   1  10         20.57         24.64         6.46 o                         
 -17   1  10         11.65         12.58         5.29 o                         
 -16   1  10        124.96        121.73        11.82 o                         
 -15   1  10         85.36         86.88         8.36 o                         
 -14   1  10          2.19          1.90         3.31 o                         
 -13   1  10          3.32          1.65         4.19 o                         
 -12   1  10        185.06        187.09         9.79 o                         
 -11   1  10       3558.07       3495.69        57.89 o                         
 -10   1  10         23.56         21.28         3.52 o                         
  -9   1  10         50.35         41.68         4.37 o                         
  -8   1  10        147.68        131.98         6.84 o                         
  -7   1  10       1895.71       1899.15        33.00 o                         
  -6   1  10        193.43        194.73        14.90 o                         
  -5   1  10         19.23         16.23         4.65 o                         
  -4   1  10         27.26         21.68         2.75 o                         
  -3   1  10        117.20        140.26         6.43 o                         
  -2   1  10        297.42        293.32         8.85 o                         
  -1   1  10       3009.06       2909.06        62.40 o                         
   0   1  10        313.36        289.27        12.57 o                         
   1   1  10       2576.76       2663.62        53.33 o                         
   2   1  10       1012.49        991.16        26.40 o                         
   3   1  10        131.72        112.69        10.73 o                         
   4   1  10        527.72        534.63        20.41 o                         
   5   1  10        276.10        279.45        13.29 o                         
   6   1  10          7.16         13.16         4.69 o                         
   7   1  10         58.50         55.52         7.04 o                         
   8   1  10          6.14         -1.87         3.63 o                         
   9   1  10         14.83         17.55         4.86 o                         
  10   1  10         63.14         49.97         8.95 o                         
  11   1  10        226.71        237.52        15.91 o                         
  12   1  10        111.60        144.15        11.57 o                         
  13   1  10        129.99        122.71        10.37 o                         
  14   1  10         21.79         28.74         7.27 o                         
  15   1  10        130.89        153.20        41.20 o                         
 -21   2  10        448.08        470.09        60.22 o                         
 -20   2  10         81.82         94.34        16.94 o                         
 -19   2  10         17.87         16.87         6.91 o                         
 -18   2  10         12.06         39.92        12.35 o                         
 -17   2  10          1.38         -1.48         4.38 o                         
 -16   2  10         61.32         74.20        12.70 o                         
 -15   2  10          6.15          7.63         3.91 o                         
 -14   2  10          1.65          6.78         4.01 o                         
 -13   2  10         82.03         82.17         6.53 o                         
 -12   2  10        411.80        364.99        13.02 o                         
 -11   2  10          0.59          6.57         3.08 o                         
 -10   2  10          0.16         -3.00         3.00 o                         
  -9   2  10          5.41          6.18         4.13 o                         
  -8   2  10        180.45        202.18        11.15 o                         
  -7   2  10         15.72         10.51         4.03 o                         
  -6   2  10        225.11        267.54        12.83 o                         
  -5   2  10         37.12         35.35         4.63 o                         
  -4   2  10         39.03         39.81         5.18 o                         
  -3   2  10          9.95         12.78         2.78 o                         
  -2   2  10         95.20         98.62         6.20 o                         
  -1   2  10        218.06        227.55         9.92 o                         
   0   2  10         58.37         59.21         5.95 o                         
   1   2  10          1.47          3.04         3.00 o                         
   2   2  10        879.72        920.50        23.53 o                         
   3   2  10        174.13        200.13        10.00 o                         
   4   2  10         87.40         76.34         6.74 o                         
   5   2  10        234.21        246.30        10.61 o                         
   6   2  10         55.73         54.67         4.85 o                         
   7   2  10         50.83         49.14         5.20 o                         
   8   2  10          8.21          4.88         2.99 o                         
   9   2  10          7.00         11.32         3.59 o                         
  10   2  10        210.29        229.33        12.97 o                         
  11   2  10        234.09        231.04        13.01 o                         
  12   2  10        267.71        292.17        16.48 o                         
  13   2  10        184.09        219.07        13.21 o                         
  14   2  10          0.85         16.55         9.14 o                         
 -19   3  10          2.07         13.13         5.64 o                         
 -18   3  10         29.15         36.46         8.04 o                         
 -17   3  10        173.70        192.59        16.84 o                         
 -16   3  10         51.38         35.42         8.05 o                         
 -15   3  10          0.02          2.52         3.75 o                         
 -14   3  10         25.39         23.11         5.08 o                         
 -13   3  10          4.47          0.76         5.83 o                         
 -12   3  10          0.75          2.68         3.40 o                         
 -11   3  10        737.53        629.72        29.52 o                         
 -10   3  10        141.32        125.29        10.99 o                         
  -9   3  10        446.48        469.91        17.61 o                         
  -8   3  10       1046.69        938.85        24.24 o                         
  -7   3  10        298.19        279.95        15.46 o                         
  -6   3  10        123.33        138.45         9.90 o                         
  -5   3  10        526.51        546.01        17.19 o                         
  -4   3  10          4.09          3.06         3.29 o                         
  -3   3  10        327.90        363.49        14.64 o                         
  -2   3  10         55.71         59.04         5.36 o                         
  -1   3  10        103.37        112.76         7.28 o                         
   0   3  10        232.03        256.22        10.49 o                         
   1   3  10        109.57        101.41         8.35 o                         
   2   3  10         39.97         35.24         4.53 o                         
   3   3  10         20.25         20.28         5.70 o                         
   4   3  10        469.96        493.82        20.21 o                         
   5   3  10        405.41        439.11        20.05 o                         
   6   3  10         29.87         22.45         5.18 o                         
   7   3  10         32.21         52.24         5.62 o                         
   8   3  10         53.57         67.41        11.77 o                         
   9   3  10         41.70         65.21        16.83 o                         
  10   3  10          1.46         15.05        10.57 o                         
  11   3  10         49.74         41.95        18.88 o                         
  12   3  10        366.97        364.53        38.47 o                         
 -19   4  10          7.25         17.68        10.19 o                         
 -18   4  10          1.93          6.92         5.70 o                         
 -17   4  10        238.27        259.72        25.84 o                         
 -16   4  10        360.77        356.64        29.12 o                         
 -15   4  10        184.76        173.58        20.15 o                         
 -14   4  10          2.97          1.90         4.42 o                         
 -13   4  10         20.72         15.42        10.47 o                         
 -12   4  10        296.82        308.55        20.98 o                         
 -11   4  10         39.66         41.99         7.28 o                         
 -10   4  10        104.08        117.62         9.79 o                         
  -9   4  10        139.35        116.69         9.76 o                         
  -8   4  10        257.99        295.64        16.15 o                         
  -7   4  10        457.55        505.88        20.50 o                         
  -6   4  10        209.19        227.51        14.50 o                         
  -5   4  10         27.44         20.11         5.03 o                         
  -4   4  10          6.86          3.93         3.78 o                         
  -3   4  10        100.25        110.02         6.42 o                         
  -2   4  10        321.73        354.13        18.27 o                         
  -1   4  10        699.38        679.81        17.25 o                         
   0   4  10         56.21         67.17         6.41 o                         
   1   4  10        108.35        119.42        11.79 o                         
   2   4  10         50.79         45.59         8.35 o                         
   3   4  10          1.46          3.62         4.48 o                         
   4   4  10         43.44         40.39         6.90 o                         
   5   4  10         39.98         26.67         6.65 o                         
   6   4  10        206.11        203.54        24.89 o                         
   7   4  10        294.52        292.70        35.50 o                         
   8   4  10         47.90         41.23        14.98 o                         
   9   4  10          3.12         -3.07         7.94 o                         
  10   4  10         23.24         18.45        24.42 o                         
  11   4  10         16.62          7.11        18.88 o                         
 -18   5  10         10.46         30.56        13.18 o                         
 -17   5  10        128.80        130.93        26.37 o                         
 -16   5  10        120.82         96.77        21.87 o                         
 -15   5  10          0.12          5.28         4.31 o                         
 -14   5  10          0.11         13.16         5.56 o                         
 -13   5  10         38.47         29.25         7.17 o                         
 -12   5  10         26.15         29.67         7.04 o                         
 -11   5  10          2.37         -3.42         6.79 o                         
 -10   5  10          0.07          0.35         5.78 o                         
  -9   5  10          7.33          9.68         8.11 o                         
  -8   5  10         60.63         66.96         9.64 o                         
  -7   5  10        273.86        249.91        15.43 o                         
  -6   5  10        323.79        299.97        16.35 o                         
  -5   5  10         45.98         46.36         7.60 o                         
  -4   5  10        224.94        209.58        15.95 o                         
  -3   5  10         39.53         41.86         5.70 o                         
  -2   5  10        823.95        752.61        24.49 o                         
  -1   5  10         75.71         86.74         6.47 o                         
   0   5  10         13.59         16.46         6.11 o                         
   1   5  10         45.00         39.62         8.30 o                         
   2   5  10        122.46        105.71        13.84 o                         
   3   5  10          6.06          7.11         6.86 o                         
   4   5  10         62.42         75.47        14.56 o                         
   5   5  10        187.18        175.64        23.79 o                         
   6   5  10        560.42        588.63        48.02 o                         
   7   5  10        119.83        144.72        57.67 o                         
   8   5  10          2.58         11.44        14.83 o                         
   9   5  10        102.97         79.78        20.76 o                         
  10   5  10         43.35         35.05        21.57 o                         
 -15   6  10         72.08         88.98        20.37 o                         
 -14   6  10         15.47         22.77        11.39 o                         
 -13   6  10        113.43         93.18        21.27 o                         
 -12   6  10         74.24         58.76        11.21 o                         
 -11   6  10        155.25        152.29        14.85 o                         
 -10   6  10          0.00          3.73         5.89 o                         
  -9   6  10          0.85         11.39         7.23 o                         
  -8   6  10          0.17         26.08         9.30 o                         
  -7   6  10         54.00         41.19        11.31 o                         
  -6   6  10          0.03          0.12         5.16 o                         
  -5   6  10        124.15        132.00        10.21 o                         
  -4   6  10         16.53         23.45         5.69 o                         
  -3   6  10         81.26         88.74         9.55 o                         
  -2   6  10         72.63         77.33         9.40 o                         
  -1   6  10        276.61        287.32        15.01 o                         
   0   6  10          2.23         11.26         4.14 o                         
   1   6  10        168.78        170.90        20.45 o                         
   2   6  10         22.83         21.04         7.81 o                         
   3   6  10         23.13         24.64         6.81 o                         
   4   6  10          0.07          0.65         4.95 o                         
   5   6  10        251.89        160.94        26.37 o                         
   6   6  10        116.33        100.67        26.96 o                         
   7   6  10        354.73        394.59        54.83 o                         
   8   6  10         17.73         53.33        24.27 o                         
 -12   7  10          0.23         32.36        14.68 o                         
 -11   7  10         53.67         52.43        16.18 o                         
 -10   7  10          0.89          6.29        10.49 o                         
  -9   7  10          0.35         15.58         9.59 o                         
  -8   7  10         46.18         19.47        12.58 o                         
  -7   7  10          3.27         11.68        10.19 o                         
  -6   7  10        609.33        760.46       132.58 o                         
  -5   7  10        144.58        154.50        38.39 o                         
  -4   7  10          1.66         17.30         7.36 o                         
  -3   7  10         11.10         16.92         7.60 o                         
  -2   7  10         51.68         73.15        13.05 o                         
  -1   7  10          6.42         30.34         8.23 o                         
   0   7  10        124.06        154.81        19.58 o                         
   1   7  10         37.73         81.08        16.60 o                         
   2   7  10         19.84         30.12         8.35 o                         
   3   7  10          0.00         11.68        11.09 o                         
   4   7  10         79.36         62.62        22.17 o                         
   5   7  10         47.82         45.24        18.88 o                         
   6   7  10          9.83          5.99        14.68 o                         
  -3   8  10          1.54         25.77        25.77 o                         
  -2   8  10          0.35         33.86        22.77 o                         
 -21   0  11        715.71        682.41        58.82 o                         
 -19   0  11         59.62         97.28        21.01 o                         
 -17   0  11        223.52        216.74        27.06 o                         
 -15   0  11         15.03          9.59         5.52 o                         
 -13   0  11       2485.65       2205.96        54.56 o                         
 -11   0  11         41.56         53.75         7.83 o                         
  -9   0  11        559.37        517.96        18.67 o                         
  -7   0  11        557.11        560.99        19.83 o                         
  -5   0  11        148.51        169.85         9.89 o                         
  -3   0  11         54.67         57.22         6.79 o                         
  -1   0  11        106.75        124.69        11.17 o                         
   1   0  11        118.39        122.41        14.81 o                         
   3   0  11        722.04        564.03        48.99 o                         
   5   0  11         19.59         13.72         8.30 o                         
   7   0  11        126.00        140.42        13.67 o                         
   9   0  11          4.23          8.22         6.60 o                         
  11   0  11        140.75        154.02        27.90 o                         
  13   0  11        134.39        138.91        23.35 o                         
  15   0  11         43.20         75.20        23.37 o                         
 -22   1  11        223.10        318.79        56.63 o                         
 -21   1  11         55.33         44.35        11.84 o                         
 -20   1  11         14.69         19.19         8.24 o                         
 -19   1  11        256.96        310.42        30.32 o                         
 -18   1  11        343.37        390.01        25.50 o                         
 -17   1  11         33.12         30.84         7.11 o                         
 -16   1  11          1.73         -3.48         3.48 o                         
 -15   1  11          0.12          2.29         3.38 o                         
 -14   1  11        425.38        380.00        14.50 o                         
 -13   1  11         19.23         25.11         4.61 o                         
 -12   1  11          2.43          1.47         2.98 o                         
 -11   1  11       3707.27       3587.92        55.81 o                         
 -10   1  11        392.49        378.20        11.50 o                         
  -9   1  11         73.67         73.23         5.60 o                         
  -8   1  11        782.37        776.19        17.07 o                         
  -7   1  11         75.90         76.45         7.13 o                         
  -6   1  11        682.26        631.80        16.80 o                         
  -5   1  11          1.96          2.40         2.03 o                         
  -4   1  11        152.91        156.95         7.20 o                         
  -3   1  11       1483.83       1551.47        28.72 o                         
  -2   1  11        157.56        148.68         7.91 o                         
  -1   1  11        112.77        120.38         7.59 o                         
   0   1  11       2075.64       2201.09        45.48 o                         
   1   1  11        634.46        642.01        18.02 o                         
   2   1  11         61.07         69.22         6.61 o                         
   3   1  11        180.25        210.92        12.57 o                         
   4   1  11        661.48        640.20        23.38 o                         
   5   1  11         55.26         60.38        11.19 o                         
   6   1  11        328.17        350.54        15.51 o                         
   7   1  11         22.82         20.37         5.32 o                         
   8   1  11        101.41        111.45         9.27 o                         
   9   1  11         14.97         19.25         6.21 o                         
  10   1  11         94.42         66.40         9.13 o                         
  11   1  11         62.66         51.84         9.72 o                         
  12   1  11        237.33        291.73        15.76 o                         
  13   1  11        112.58        155.97        13.44 o                         
  14   1  11          0.58         12.81         6.53 o                         
  15   1  11         24.81         38.03        11.60 o                         
 -20   2  11        168.09        159.10        20.69 o                         
 -19   2  11        105.86         94.09        17.36 o                         
 -18   2  11          0.44         13.40         6.00 o                         
 -17   2  11          1.81          7.30         4.78 o                         
 -16   2  11         20.97         35.05         6.96 o                         
 -15   2  11          5.58          3.04         4.73 o                         
 -14   2  11         19.92         15.54         4.46 o                         
 -13   2  11        307.84        262.41         9.90 o                         
 -12   2  11        165.07        160.70         6.99 o                         
 -11   2  11       2092.62       1955.30        39.29 o                         
 -10   2  11         17.46         16.34         4.55 o                         
  -9   2  11        155.35        163.72        12.31 o                         
  -8   2  11         54.94         65.46         9.15 o                         
  -7   2  11        365.68        361.42        14.44 o                         
  -6   2  11        113.00        132.86         9.32 o                         
  -5   2  11         15.68         17.95         3.96 o                         
  -4   2  11         33.80         38.54         5.24 o                         
  -3   2  11        498.19        513.44        13.08 o                         
  -2   2  11        238.26        248.36        10.74 o                         
  -1   2  11        109.30        119.38         8.67 o                         
   0   2  11        145.88        184.70        10.82 o                         
   1   2  11         38.17         52.89         7.00 o                         
   2   2  11          0.00          1.35         4.46 o                         
   3   2  11        100.90        107.94        13.30 o                         
   4   2  11        393.53        390.65        23.67 o                         
   5   2  11        147.80        151.89         8.20 o                         
   6   2  11         35.93         30.87         4.14 o                         
   7   2  11         52.20         49.41         5.10 o                         
   8   2  11          7.46          2.55         3.01 o                         
   9   2  11          1.02         -1.00         2.94 o                         
  10   2  11        185.44        187.69        10.91 o                         
  11   2  11          1.37          4.09         3.36 o                         
  12   2  11         48.94         73.45         7.19 o                         
  13   2  11          0.61         15.38         6.31 o                         
  14   2  11         14.31          4.93         7.87 o                         
 -20   3  11         26.23         30.86        16.78 o                         
 -19   3  11         14.22          3.13         3.58 o                         
 -18   3  11         14.50         16.31         5.00 o                         
 -17   3  11          2.34         14.10         5.85 o                         
 -16   3  11         18.29         13.04         5.25 o                         
 -15   3  11          2.19         -2.90         6.76 o                         
 -14   3  11         59.43         52.76        13.36 o                         
 -13   3  11        221.19        230.77        16.93 o                         
 -12   3  11          3.19         -2.42         4.15 o                         
 -11   3  11        127.00        128.94         9.90 o                         
 -10   3  11        146.80        137.83        13.82 o                         
  -9   3  11         32.01         37.24         6.12 o                         
  -8   3  11       1075.54       1079.92        29.44 o                         
  -7   3  11         99.59        114.14        10.76 o                         
  -6   3  11          4.88         11.77         4.75 o                         
  -5   3  11          9.34         10.80         4.07 o                         
  -4   3  11         23.59         30.96         4.94 o                         
  -3   3  11        123.17        138.77         7.65 o                         
  -2   3  11         26.98         38.45         4.61 o                         
  -1   3  11        205.43        211.20         9.76 o                         
   0   3  11         65.11         91.84         7.68 o                         
   1   3  11         38.12         41.78         5.47 o                         
   2   3  11          4.46          1.77         3.09 o                         
   3   3  11        134.42        132.17        11.41 o                         
   4   3  11        241.30        231.74        14.37 o                         
   5   3  11         85.15         90.64         9.00 o                         
   6   3  11          1.90          4.81         3.94 o                         
   7   3  11          0.01         -0.58         3.60 o                         
   8   3  11        232.94        205.96        15.18 o                         
   9   3  11         41.36         55.62        16.33 o                         
  10   3  11         59.17         66.55        18.22 o                         
  11   3  11         54.21         27.07        18.13 o                         
  12   3  11          0.37         12.58        19.77 o                         
 -18   4  11          2.71         21.21         7.94 o                         
 -17   4  11          5.58         19.14         7.29 o                         
 -16   4  11        409.68        409.98        35.80 o                         
 -15   4  11         13.81          5.74         4.55 o                         
 -14   4  11         38.92         37.32         7.93 o                         
 -13   4  11         71.93         68.88        11.69 o                         
 -12   4  11        196.39        200.54        17.44 o                         
 -11   4  11          7.16          6.71         8.38 o                         
 -10   4  11        106.77        100.08        10.93 o                         
  -9   4  11          6.81         -4.20         6.41 o                         
  -8   4  11         94.20         59.16         7.50 o                         
  -7   4  11        584.46        568.29        22.45 o                         
  -6   4  11         89.32         76.66         7.95 o                         
  -5   4  11          2.48          1.25         3.32 o                         
  -4   4  11        254.25        256.88        15.99 o                         
  -3   4  11         92.82         91.69         5.99 o                         
  -2   4  11       1106.98       1108.09        24.39 o                         
  -1   4  11        571.92        528.23        16.17 o                         
   0   4  11        223.27        234.14        11.51 o                         
   1   4  11        707.78        683.93        20.62 o                         
   2   4  11        193.37        209.68        15.12 o                         
   3   4  11        176.71        155.26        12.78 o                         
   4   4  11          0.89          8.00         6.99 o                         
   5   4  11        140.41        141.87        21.36 o                         
   6   4  11         56.71         68.91        11.79 o                         
   7   4  11         14.00          3.66        13.18 o                         
   8   4  11         79.64         86.07        18.74 o                         
   9   4  11          1.22         -5.94         7.37 o                         
  10   4  11          6.79         34.75        14.70 o                         
  11   4  11          4.50         26.37        20.67 o                         
 -17   5  11         93.66        154.90        29.66 o                         
 -16   5  11          8.75         11.59         6.69 o                         
 -15   5  11          0.01          5.39         7.49 o                         
 -14   5  11         11.72         14.68         6.47 o                         
 -13   5  11        145.46        137.33        14.96 o                         
 -12   5  11         62.07         57.96        14.57 o                         
 -11   5  11         34.41         25.55        10.55 o                         
 -10   5  11         27.45         24.47         7.40 o                         
  -9   5  11        156.10        109.72        11.65 o                         
  -8   5  11        421.41        379.87        21.67 o                         
  -7   5  11          0.16          5.71         4.63 o                         
  -6   5  11          0.50         -3.05         3.75 o                         
  -5   5  11         77.24         69.56         8.39 o                         
  -4   5  11        511.06        483.35        16.90 o                         
  -3   5  11          2.73          2.27         2.78 o                         
  -2   5  11        394.00        352.36        13.92 o                         
  -1   5  11        633.89        616.42        16.56 o                         
   0   5  11         10.75          9.58         3.76 o                         
   1   5  11          3.59         11.54         6.42 o                         
   2   5  11          0.37          2.95         8.70 o                         
   3   5  11         94.57        102.04        13.71 o                         
   4   5  11        115.40        105.10        14.35 o                         
   5   5  11         71.66         62.12        17.98 o                         
   6   5  11         34.13         35.98        12.48 o                         
   7   5  11        334.95        226.70        48.84 o                         
   9   5  11         53.10         22.47        19.47 o                         
 -16   6  11         24.54         12.88        10.49 o                         
 -15   6  11        266.46        289.72        40.45 o                         
 -14   6  11          1.97         15.88         9.89 o                         
 -13   6  11          2.82         11.08         4.93 o                         
 -12   6  11          6.56          8.39         8.99 o                         
 -11   6  11         93.22         95.35        12.32 o                         
 -10   6  11        125.47        111.65        13.58 o                         
  -9   6  11          0.43         16.48         6.91 o                         
  -8   6  11          1.10          7.90         6.26 o                         
  -7   6  11        509.66        521.90        26.91 o                         
  -6   6  11        101.14         81.42        12.07 o                         
  -5   6  11         44.57         60.93         9.38 o                         
  -4   6  11         72.37         90.08        12.80 o                         
  -3   6  11        262.21        258.89        13.46 o                         
  -2   6  11         81.81         84.40        20.99 o                         
  -1   6  11         15.29         14.72         4.14 o                         
   0   6  11         50.12         47.24         7.73 o                         
   1   6  11          1.10          3.72         4.97 o                         
   2   6  11         27.82         32.99         7.88 o                         
   3   6  11         89.71         86.39        14.82 o                         
   4   6  11         74.40         83.06        12.98 o                         
   5   6  11        196.70        163.59        32.66 o                         
   6   6  11         13.48         23.07        14.38 o                         
   7   6  11         30.41         10.19        17.68 o                         
   8   6  11          6.66         31.76        26.07 o                         
 -12   7  11          9.61         26.37        13.18 o                         
 -11   7  11          0.63         34.46        16.78 o                         
 -10   7  11         15.38          4.01        12.28 o                         
  -9   7  11          5.94          2.23         7.29 o                         
  -8   7  11        139.48        118.95        27.56 o                         
  -7   7  11          2.98         30.56        15.28 o                         
  -6   7  11         10.26         20.37        22.77 o                         
  -5   7  11         82.18         84.65        19.86 o                         
  -4   7  11          5.27         25.47        17.38 o                         
  -3   7  11         40.47         24.24         9.29 o                         
  -2   7  11        107.55        102.96        17.11 o                         
  -1   7  11         11.16         35.13        12.56 o                         
   0   7  11          3.37          2.03         8.39 o                         
   1   7  11        131.37        119.28        19.38 o                         
   2   7  11        107.91        101.14        18.11 o                         
   3   7  11          0.29         15.28        11.68 o                         
   5   7  11         25.63         29.96        16.48 o                         
  -3   8  11         94.03         79.10        32.66 o                         
  -2   8  11          1.27         67.11        43.14 o                         
 -22   0  12          3.74         38.05        18.58 o                         
 -20   0  12        197.43        268.07        32.29 o                         
 -18   0  12         11.41         10.74         8.17 o                         
 -16   0  12         96.35        123.65        20.57 o                         
 -14   0  12          0.32          8.72         4.78 o                         
 -12   0  12       1289.96       1249.05        39.39 o                         
 -10   0  12         90.55        114.51        11.97 o                         
  -8   0  12       2869.62       2756.72        69.04 o                         
  -6   0  12        153.12        165.51        12.80 o                         
  -4   0  12       1162.92       1098.14        31.83 o                         
  -2   0  12          0.13         -2.86         3.53 o                         
   0   0  12         22.27         25.34         6.63 o                         
   2   0  12          5.45          8.55         8.02 o                         
   4   0  12       1070.20       1098.87        94.38 o                         
   6   0  12          1.17          8.16         6.58 o                         
   8   0  12        182.87        192.37        26.81 o                         
  10   0  12         76.43         88.74        14.58 o                         
  12   0  12          6.21         12.29         7.27 o                         
  14   0  12          0.00          6.08         6.78 o                         
 -21   1  12        572.70        615.40        74.60 o                         
 -20   1  12         15.73         26.72         9.90 o                         
 -19   1  12         10.80         11.34         8.95 o                         
 -18   1  12         28.76         34.98         8.46 o                         
 -17   1  12        163.67        156.51        15.17 o                         
 -16   1  12          2.23          7.17         5.43 o                         
 -15   1  12          3.02          6.49         4.27 o                         
 -14   1  12         58.38         62.76         5.85 o                         
 -13   1  12          1.59          8.46         3.20 o                         
 -12   1  12        452.66        443.43        13.99 o                         
 -11   1  12        135.95        138.98         8.21 o                         
 -10   1  12          2.91          1.99         3.05 o                         
  -9   1  12         23.08         25.77         4.70 o                         
  -8   1  12          9.86          7.58         3.02 o                         
  -7   1  12          1.80         -1.03         2.79 o                         
  -6   1  12         90.14        110.63         8.41 o                         
  -5   1  12        832.19        813.72        16.85 o                         
  -4   1  12        209.26        211.89         8.61 o                         
  -3   1  12        127.10        150.65         7.96 o                         
  -2   1  12         26.43         16.40         3.66 o                         
  -1   1  12         15.25         16.66         4.12 o                         
   0   1  12          7.95          9.62         3.77 o                         
   1   1  12         32.06         48.49         6.21 o                         
   2   1  12        956.84       1050.23        29.14 o                         
   3   1  12        137.65        157.87        11.38 o                         
   4   1  12          0.55          2.23         9.82 o                         
   5   1  12       1151.52       1170.31        31.43 o                         
   6   1  12        127.47        140.89         9.95 o                         
   7   1  12        160.95        165.04        12.23 o                         
   8   1  12         46.85         45.61        10.02 o                         
   9   1  12         11.10         18.23         5.56 o                         
  10   1  12         18.37         18.50         6.23 o                         
  11   1  12         74.76         84.20         9.79 o                         
  12   1  12          8.33          6.10         5.50 o                         
  13   1  12        170.56        211.58        34.01 o                         
  14   1  12        254.08        266.80        23.83 o                         
 -21   2  12        312.24        274.44        56.93 o                         
 -20   2  12          1.40          4.30         7.38 o                         
 -19   2  12        168.22        175.79        21.07 o                         
 -18   2  12          0.00          0.53         4.58 o                         
 -17   2  12          6.00          4.12         4.23 o                         
 -16   2  12          2.02          3.80         3.35 o                         
 -15   2  12          2.30          6.83         3.33 o                         
 -14   2  12         20.19         18.83         4.36 o                         
 -13   2  12        380.64        319.12        15.62 o                         
 -12   2  12        193.75        188.94        11.14 o                         
 -11   2  12       1203.24       1153.33        29.74 o                         
 -10   2  12        416.14        411.72        16.88 o                         
  -9   2  12         61.17         59.07         6.71 o                         
  -8   2  12        340.51        362.34        15.52 o                         
  -7   2  12         11.20         10.98         4.18 o                         
  -6   2  12         84.00         65.46        11.21 o                         
  -5   2  12         99.61        113.90         8.13 o                         
  -4   2  12        264.83        283.81        13.85 o                         
  -3   2  12       1405.62       1430.10        29.69 o                         
  -2   2  12          0.08          4.24         2.98 o                         
  -1   2  12         88.28        134.37         9.46 o                         
   0   2  12        146.36        154.19        10.43 o                         
   1   2  12        289.54        321.55        14.48 o                         
   2   2  12        261.26        268.12        16.65 o                         
   3   2  12         25.77         22.76         4.74 o                         
   4   2  12         53.94         54.18         6.71 o                         
   5   2  12          4.90          2.06         2.86 o                         
   6   2  12        204.26        209.37         9.76 o                         
   7   2  12         67.22         70.47         5.73 o                         
   8   2  12         35.32         48.33         5.18 o                         
   9   2  12         11.07         18.19         4.41 o                         
  10   2  12          3.01          7.09         3.77 o                         
  11   2  12          4.84         11.32         4.16 o                         
  12   2  12          5.29         16.24         6.45 o                         
  13   2  12         60.14         79.96         8.35 o                         
  14   2  12         67.46         -1.80         3.00 o                         
 -20   3  12         25.71         33.56        16.18 o                         
 -19   3  12         21.88         14.98        11.98 o                         
 -18   3  12         91.04         92.62        16.58 o                         
 -17   3  12         10.19         33.98        10.36 o                         
 -16   3  12        130.12        161.29        16.29 o                         
 -15   3  12          2.67         -4.76         4.76 o                         
 -14   3  12        146.92        125.61        15.89 o                         
 -13   3  12         82.80         93.65        14.81 o                         
 -12   3  12         73.74         75.19         9.47 o                         
 -11   3  12          3.85          3.04         3.84 o                         
 -10   3  12         22.25         22.21         5.53 o                         
  -9   3  12         91.41         86.54         8.60 o                         
  -8   3  12        401.14        446.73        21.71 o                         
  -7   3  12          3.03          4.51         4.17 o                         
  -6   3  12          8.49         10.27         4.34 o                         
  -5   3  12         33.36         37.61         5.57 o                         
  -4   3  12          0.11         -1.08         3.43 o                         
  -3   3  12        166.99        177.93         8.77 o                         
  -2   3  12         28.47         31.01         4.45 o                         
  -1   3  12          2.18         -2.94         2.94 o                         
   0   3  12        263.41        282.91        17.88 o                         
   1   3  12        189.97        176.61        13.25 o                         
   2   3  12        147.87        141.70         9.96 o                         
   3   3  12         16.83          7.21         5.36 o                         
   4   3  12         67.13         60.77         8.90 o                         
   5   3  12          6.42          2.47         3.96 o                         
   6   3  12        134.74        157.76        17.90 o                         
   7   3  12         34.34         35.07         6.78 o                         
   8   3  12        157.87        195.07        25.08 o                         
   9   3  12         25.87         30.40         5.63 o                         
  10   3  12         66.94         77.00        25.47 o                         
  11   3  12         98.38         79.10        28.16 o                         
 -18   4  12         25.70         35.95        14.08 o                         
 -17   4  12         15.62         40.72        11.32 o                         
 -16   4  12         73.02         73.05        13.56 o                         
 -15   4  12         12.33         16.07         7.29 o                         
 -14   4  12          0.03         17.40         6.23 o                         
 -13   4  12         37.84         28.28         6.99 o                         
 -12   4  12         81.36         95.38        12.86 o                         
 -11   4  12         35.16         30.21         8.24 o                         
 -10   4  12         57.18         61.05         8.62 o                         
  -9   4  12        187.30        183.54        15.41 o                         
  -8   4  12       2287.46       2217.89        51.44 o                         
  -7   4  12         16.25         15.16         4.99 o                         
  -6   4  12         51.00         58.91         7.29 o                         
  -5   4  12         92.64        100.65         9.14 o                         
  -4   4  12        417.88        379.71        25.68 o                         
  -3   4  12        636.99        628.67        15.71 o                         
  -2   4  12        245.02        254.88        10.39 o                         
  -1   4  12        104.41        117.17         7.71 o                         
   0   4  12        419.92        438.60        16.64 o                         
   1   4  12         69.23         71.39         6.85 o                         
   2   4  12        104.55        104.98        11.23 o                         
   3   4  12        309.48        270.61        24.28 o                         
   4   4  12         75.23         72.75        11.12 o                         
   5   4  12        177.15        189.65        16.86 o                         
   6   4  12        182.26        201.03        19.84 o                         
   7   4  12         65.07         66.59        17.05 o                         
   8   4  12          4.52         19.46        10.43 o                         
   9   4  12        152.42        156.10        34.46 o                         
  10   4  12         78.52        117.75        32.36 o                         
 -16   5  12        691.66        681.61        52.13 o                         
 -15   5  12        141.43        122.34        51.83 o                         
 -14   5  12          4.88          9.56        11.24 o                         
 -13   5  12         27.37         19.53         7.05 o                         
 -12   5  12        111.36        122.39        14.18 o                         
 -11   5  12        109.52        102.16        13.60 o                         
 -10   5  12         21.39         21.43         6.97 o                         
  -9   5  12        193.21        168.46        16.19 o                         
  -8   5  12         10.77          8.76         5.82 o                         
  -7   5  12          3.52         -2.11         5.78 o                         
  -6   5  12         89.81         92.97         9.81 o                         
  -5   5  12        113.96         93.42        16.61 o                         
  -4   5  12        146.51        143.58        13.58 o                         
  -3   5  12         14.99         16.23         3.66 o                         
  -2   5  12         28.38         28.80         5.17 o                         
  -1   5  12        263.96        281.55        11.85 o                         
   0   5  12        967.61        960.74        29.54 o                         
   1   5  12        108.85         86.83        12.86 o                         
   2   5  12          1.84          2.18         6.51 o                         
   3   5  12          1.38         -4.48         4.48 o                         
   4   5  12          4.88          6.90         6.18 o                         
   5   5  12        264.26        261.05        20.66 o                         
   6   5  12         20.75          5.85         9.08 o                         
   7   5  12        119.14        154.60        33.86 o                         
   8   5  12        118.17         50.03        22.47 o                         
   9   5  12         12.90         -1.20        17.68 o                         
 -14   6  12         71.32         96.77        23.37 o                         
 -13   6  12        259.22        268.92        57.38 o                         
 -12   6  12          0.04          3.41         4.93 o                         
 -11   6  12         14.13         20.18         7.11 o                         
 -10   6  12         14.81         16.46         7.30 o                         
  -9   6  12         57.90         33.79        10.39 o                         
  -8   6  12          4.35         11.10         7.74 o                         
  -7   6  12          9.23         36.22        11.73 o                         
  -6   6  12        124.94        152.96        21.15 o                         
  -5   6  12         43.50         33.30         9.34 o                         
  -4   6  12          3.79         15.57        11.80 o                         
  -3   6  12        256.17        269.04        18.49 o                         
  -2   6  12        170.72        166.92        14.83 o                         
  -1   6  12        287.38        266.37        15.05 o                         
   0   6  12         73.15         73.54        12.30 o                         
   1   6  12          0.21          5.41         8.41 o                         
   2   6  12         43.62         74.51        23.42 o                         
   3   6  12         69.40         50.86        10.30 o                         
   4   6  12         85.74         67.11        21.57 o                         
   5   6  12        213.31        108.46        26.37 o                         
   6   6  12          3.95          5.39        16.48 o                         
   7   6  12          4.27         13.48        12.88 o                         
 -10   7  12          3.17          9.89        14.08 o                         
  -9   7  12        125.26        142.02        33.26 o                         
  -6   7  12          0.04         31.16        23.07 o                         
  -5   7  12          0.05         -2.10        11.09 o                         
  -4   7  12         14.12         26.37        20.67 o                         
  -3   7  12        137.57        128.23        37.75 o                         
  -2   7  12         96.78         65.91        25.77 o                         
  -1   7  12         12.61         13.57        16.33 o                         
   0   7  12         40.80         25.53        10.14 o                         
   1   7  12         15.71         21.16         9.62 o                         
   2   7  12         27.50         23.97        14.68 o                         
   3   7  12        151.56        133.33        28.16 o                         
   5   7  12          1.01         16.48        17.08 o                         
 -21   0  13         83.91         75.80        24.27 o                         
 -19   0  13         25.53          8.70         6.99 o                         
 -17   0  13         43.52         55.22         9.66 o                         
 -15   0  13        149.87        181.60        16.73 o                         
 -13   0  13        151.61        140.39        12.31 o                         
 -11   0  13        437.62        445.09        20.61 o                         
  -9   0  13        398.10        405.22        18.86 o                         
  -7   0  13        235.15        237.65        14.86 o                         
  -5   0  13          8.07         12.54         4.96 o                         
  -3   0  13        603.01        545.40        20.24 o                         
  -1   0  13         19.98         13.56         6.01 o                         
   1   0  13        366.27        362.96        20.12 o                         
   3   0  13         13.74         10.68         9.43 o                         
   5   0  13       1690.17       1703.48        72.14 o                         
   7   0  13          0.31         -6.04         6.04 o                         
   9   0  13        214.88        240.06        21.99 o                         
  11   0  13          1.07          2.98         6.29 o                         
  13   0  13         56.46         71.25        14.22 o                         
 -21   1  13        379.59        507.03        74.45 o                         
 -20   1  13          0.24         15.91        12.78 o                         
 -19   1  13         11.54         29.18         7.91 o                         
 -18   1  13         11.00         26.96         6.43 o                         
 -17   1  13          0.79          0.71         3.31 o                         
 -16   1  13         10.25         11.18         4.64 o                         
 -15   1  13          8.16          7.47         3.92 o                         
 -14   1  13         35.00         41.98         5.62 o                         
 -13   1  13        917.34        770.44        17.75 o                         
 -12   1  13        563.68        549.07        14.86 o                         
 -11   1  13         45.40         41.09         5.49 o                         
 -10   1  13        351.30        341.36        12.23 o                         
  -9   1  13        140.79        122.68         7.37 o                         
  -8   1  13          7.69          9.19         3.81 o                         
  -7   1  13         19.04         23.60         4.95 o                         
  -6   1  13          6.82          5.28         3.13 o                         
  -5   1  13       1141.00       1148.56        22.28 o                         
  -4   1  13        471.76        472.48        12.66 o                         
  -3   1  13          0.04         -1.15         2.82 o                         
  -2   1  13         52.04         47.84         7.33 o                         
  -1   1  13          8.55          8.53         3.66 o                         
   0   1  13         23.47         20.38         4.78 o                         
   1   1  13        109.99        100.01         8.46 o                         
   2   1  13        203.76        223.17        18.09 o                         
   3   1  13       2999.95       2967.13        75.09 o                         
   4   1  13       1147.58       1150.21        30.78 o                         
   5   1  13        104.69        103.29        11.59 o                         
   6   1  13         41.66         36.54         6.55 o                         
   7   1  13         89.96        105.73        10.98 o                         
   8   1  13         14.98          4.60         4.91 o                         
   9   1  13          3.13          9.11         5.00 o                         
  10   1  13         22.50         17.42         6.83 o                         
  11   1  13        167.24        177.27        13.78 o                         
  12   1  13        108.29        122.86        26.56 o                         
  13   1  13         15.15         25.35        17.08 o                         
 -21   2  13          0.00         19.77        17.08 o                         
 -20   2  13         12.69         25.47        17.38 o                         
 -19   2  13         36.76         47.48        10.75 o                         
 -18   2  13         19.73         18.83         5.06 o                         
 -17   2  13         25.50         26.03         5.43 o                         
 -16   2  13          0.57         14.78         4.29 o                         
 -15   2  13         74.80         91.01         8.58 o                         
 -14   2  13          8.08         -1.24         4.26 o                         
 -13   2  13         86.12         82.70         9.13 o                         
 -12   2  13         47.47         45.82         6.47 o                         
 -11   2  13        871.64        827.66        23.21 o                         
 -10   2  13        176.35        177.20        13.83 o                         
  -9   2  13          3.79          8.38         4.32 o                         
  -8   2  13        126.74        138.28        10.01 o                         
  -7   2  13          7.61          0.53         4.00 o                         
  -6   2  13        136.60        170.39        10.82 o                         
  -5   2  13          7.91          9.20         3.99 o                         
  -4   2  13          9.58         12.05         3.55 o                         
  -3   2  13        361.22        389.31        14.50 o                         
  -2   2  13         49.12         46.00         6.88 o                         
  -1   2  13         72.70         89.47         8.04 o                         
   0   2  13        380.51        426.69        21.80 o                         
   1   2  13          2.26         -0.49         3.63 o                         
   2   2  13        276.02        262.84        13.53 o                         
   3   2  13        334.53        363.38        15.63 o                         
   4   2  13          0.14          6.26         3.98 o                         
   5   2  13        409.65        407.05        17.78 o                         
   6   2  13          2.28          0.32         2.78 o                         
   7   2  13         22.56         26.39         5.65 o                         
   8   2  13        127.08        154.00        10.49 o                         
   9   2  13        117.43        147.30         9.98 o                         
  10   2  13         16.70         19.47         5.27 o                         
  11   2  13         85.40         90.95         9.43 o                         
  12   2  13         26.34         45.65         6.69 o                         
  13   2  13        246.31          6.59         5.09 o                         
 -20   3  13         23.93         33.86        15.28 o                         
 -19   3  13          5.57         16.18        10.49 o                         
 -18   3  13         86.76         75.80        21.57 o                         
 -17   3  13        322.90        321.57        40.15 o                         
 -16   3  13        206.97        225.59        24.63 o                         
 -15   3  13         25.49         31.85         8.24 o                         
 -14   3  13          4.17         -3.03         6.27 o                         
 -13   3  13         33.50         52.09         9.61 o                         
 -12   3  13         26.20         40.78        10.57 o                         
 -11   3  13        220.97        228.89        24.19 o                         
 -10   3  13        450.69        446.02        20.63 o                         
  -9   3  13       1052.22       1048.27        31.46 o                         
  -8   3  13         76.49         96.39         8.63 o                         
  -7   3  13         15.08         17.59         6.60 o                         
  -6   3  13         78.81        106.63        12.95 o                         
  -5   3  13        162.13        178.93        11.10 o                         
  -4   3  13          0.95          8.95         4.01 o                         
  -3   3  13        233.48        247.75        10.95 o                         
  -2   3  13         23.45         13.21         4.38 o                         
  -1   3  13        121.03        127.18         9.67 o                         
   0   3  13          4.10          4.51         3.56 o                         
   1   3  13        214.55        241.19        18.97 o                         
   2   3  13         93.70         82.61         7.78 o                         
   3   3  13         88.11         90.86         7.22 o                         
   4   3  13        163.99        178.81        14.28 o                         
   5   3  13          4.27          1.39         4.74 o                         
   6   3  13          5.33          9.06         6.59 o                         
   7   3  13         53.46         59.75         8.74 o                         
   8   3  13          0.27          3.12         4.89 o                         
   9   3  13          8.49         16.46         7.31 o                         
  10   3  13         11.48         -1.26         9.37 o                         
  11   3  13          1.54         32.96        19.47 o                         
 -18   4  13          9.74          8.99         9.89 o                         
 -17   4  13          0.24         11.45         8.69 o                         
 -16   4  13          3.16         22.06         8.48 o                         
 -15   4  13        171.29        141.04        19.07 o                         
 -14   4  13          1.38         12.91         6.42 o                         
 -13   4  13         13.51         23.40         6.46 o                         
 -12   4  13         16.49         11.55         6.04 o                         
 -11   4  13          0.08          5.45         5.62 o                         
 -10   4  13        327.16        336.87        20.13 o                         
  -9   4  13        184.66        177.76        17.66 o                         
  -8   4  13       1636.44       1607.57        48.51 o                         
  -7   4  13        177.05        197.43        18.09 o                         
  -6   4  13         76.07         81.78        11.21 o                         
  -5   4  13         26.99         28.48         5.54 o                         
  -4   4  13         23.36         23.10         5.12 o                         
  -3   4  13        220.71        250.09        14.71 o                         
  -2   4  13          4.26          2.52         2.90 o                         
  -1   4  13        184.86        194.28        11.95 o                         
   0   4  13         36.47         38.35         6.28 o                         
   1   4  13         87.60         86.45         9.12 o                         
   2   4  13        612.77        590.00        28.16 o                         
   3   4  13        480.06        486.07        26.31 o                         
   4   4  13        398.84        387.03        23.95 o                         
   5   4  13          3.74          3.95         5.49 o                         
   6   4  13        171.02        174.59        24.24 o                         
   7   4  13         37.67         32.20        12.28 o                         
   8   4  13        296.84        297.38        34.52 o                         
   9   4  13         70.87         64.72        26.67 o                         
  10   4  13         90.76         92.28        29.06 o                         
 -16   5  13        139.98        127.93        24.57 o                         
 -15   5  13         20.01         11.87         6.03 o                         
 -14   5  13          8.00         10.94         6.99 o                         
 -13   5  13        112.70        112.99        16.17 o                         
 -12   5  13          0.89         -2.75         7.71 o                         
 -11   5  13        116.73        122.32        17.62 o                         
 -10   5  13        183.20        168.86        16.61 o                         
  -9   5  13        218.04        222.65        26.25 o                         
  -8   5  13        441.76        417.36        22.25 o                         
  -7   5  13          0.06         -4.48         5.19 o                         
  -6   5  13         19.06         12.94         5.58 o                         
  -5   5  13          8.85         13.41         6.26 o                         
  -4   5  13        109.37        113.81        10.29 o                         
  -3   5  13          6.81         11.26         3.18 o                         
  -2   5  13         34.98         39.88         4.87 o                         
  -1   5  13         17.41         15.12         6.18 o                         
   0   5  13        881.91        867.67        34.23 o                         
   1   5  13        249.95        264.03        27.45 o                         
   2   5  13         18.96         23.21         8.65 o                         
   3   5  13         17.28         18.74         7.87 o                         
   4   5  13         14.57         11.85         7.14 o                         
   5   5  13        303.08        274.90        45.84 o                         
   6   5  13          0.01         16.18        13.18 o                         
   7   5  13         19.60         36.85        23.07 o                         
   8   5  13          0.51         21.87        19.47 o                         
 -13   6  13        368.56        371.82        44.04 o                         
 -12   6  13         87.47         95.10        20.37 o                         
 -11   6  13          2.38          3.43         6.11 o                         
 -10   6  13          9.79          6.20         6.21 o                         
  -9   6  13         82.87         70.72        16.49 o                         
  -8   6  13          6.38          5.04        17.57 o                         
  -7   6  13          0.50          3.03         7.01 o                         
  -6   6  13          1.75         10.34         5.36 o                         
  -5   6  13         63.39         77.43        12.93 o                         
  -4   6  13        134.15        172.50        15.06 o                         
  -3   6  13        199.89        213.45        11.73 o                         
  -2   6  13         46.19         49.85         6.39 o                         
  -1   6  13          9.21         11.26         6.31 o                         
   0   6  13         15.12         25.87         8.31 o                         
   1   6  13         81.22         94.36        15.24 o                         
   2   6  13        151.31        171.52        17.35 o                         
   3   6  13          6.68         21.94         7.14 o                         
   4   6  13        105.41         50.03        17.98 o                         
   5   6  13          0.27         -0.60         8.09 o                         
   6   6  13          0.14         43.14        18.58 o                         
   7   6  13         40.97         37.75        19.77 o                         
 -10   7  13         88.16         85.09        27.26 o                         
  -9   7  13         23.73          2.40         9.89 o                         
  -8   7  13          7.39         30.56        16.18 o                         
  -5   7  13         30.47         23.37        20.07 o                         
  -4   7  13        117.86        168.38        44.64 o                         
  -3   7  13         10.92          9.89        19.77 o                         
  -2   7  13          0.24         32.96        20.67 o                         
  -1   7  13         21.84         44.94        20.37 o                         
   0   7  13         67.15         80.00        25.77 o                         
   1   7  13         57.59        132.43        40.75 o                         
   2   7  13         15.49          3.00        11.39 o                         
   3   7  13         12.92         15.28        13.48 o                         
   4   7  13         20.35         37.75        19.47 o                         
   5   7  13         12.07         13.78        15.88 o                         
 -22   0  14         24.56          7.19        14.68 o                         
 -20   0  14          4.43          6.89        13.48 o                         
 -18   0  14        403.75        543.27        30.62 o                         
 -16   0  14          1.45         -3.88         3.88 o                         
 -14   0  14        286.85        299.21        22.42 o                         
 -12   0  14        253.56        278.10        18.12 o                         
 -10   0  14         86.20         91.32        10.14 o                         
  -8   0  14        289.52        298.96        17.70 o                         
  -6   0  14        121.05        130.84        12.04 o                         
  -4   0  14         54.57         56.01         7.79 o                         
  -2   0  14          0.02         -2.36         4.02 o                         
   0   0  14         24.46         29.36         7.55 o                         
   2   0  14          0.06         -5.17         5.17 o                         
   4   0  14        125.13        147.76        20.22 o                         
   6   0  14          0.01         -2.03         4.73 o                         
   8   0  14          2.63          3.50         7.03 o                         
  10   0  14        255.52        274.48        25.19 o                         
  12   0  14        140.02        155.39        21.67 o                         
 -21   1  14         46.41         57.53        22.17 o                         
 -20   1  14         67.69         81.86        14.22 o                         
 -19   1  14          1.76         22.34         7.83 o                         
 -18   1  14        139.54        198.01        17.35 o                         
 -17   1  14          0.62          4.77         3.79 o                         
 -16   1  14          8.15          5.92         4.06 o                         
 -15   1  14         44.16         46.62         6.55 o                         
 -14   1  14          3.26          4.52         4.00 o                         
 -13   1  14          4.05          2.33         3.06 o                         
 -12   1  14          3.85          3.72         2.67 o                         
 -11   1  14         96.53        106.17         7.29 o                         
 -10   1  14        566.69        556.02        16.63 o                         
  -9   1  14        134.89        133.57         8.13 o                         
  -8   1  14         10.89         20.54         4.19 o                         
  -7   1  14        131.71        137.33         8.75 o                         
  -6   1  14          1.53          1.10         3.04 o                         
  -5   1  14        940.77        979.19        22.50 o                         
  -4   1  14        106.19         99.78         6.92 o                         
  -3   1  14         30.37         31.79         5.05 o                         
  -2   1  14         16.10         19.77         4.44 o                         
  -1   1  14          5.62          6.20         3.75 o                         
   0   1  14          1.92         -3.39         3.39 o                         
   1   1  14       2035.86       2024.46        44.77 o                         
   2   1  14         34.07         35.11         6.71 o                         
   3   1  14         90.50        104.39         9.32 o                         
   4   1  14        192.29        181.31        12.40 o                         
   5   1  14         62.85         59.63         7.64 o                         
   6   1  14         70.13         60.36         7.43 o                         
   7   1  14          5.71         10.55        10.96 o                         
   8   1  14         27.18         11.26         5.65 o                         
   9   1  14         15.50         15.79         8.94 o                         
  10   1  14          1.09          3.18         5.11 o                         
  11   1  14         14.34         15.94         9.64 o                         
  12   1  14         42.34         97.31        18.88 o                         
  13   1  14          0.27          7.36         7.21 o                         
 -21   2  14        456.70        398.48        58.42 o                         
 -20   2  14         12.32         20.07        14.08 o                         
 -19   2  14         12.99         29.66        17.38 o                         
 -18   2  14         26.56          4.90         2.88 o                         
 -17   2  14          6.38         16.73         7.26 o                         
 -16   2  14          0.62         -1.40         6.23 o                         
 -15   2  14         16.50         41.90         8.29 o                         
 -14   2  14          1.41          4.15         4.42 o                         
 -13   2  14        460.63        472.16        25.41 o                         
 -12   2  14         65.69         74.45         9.53 o                         
 -11   2  14         62.91         58.97         6.98 o                         
 -10   2  14       1186.72       1195.30        29.86 o                         
  -9   2  14        457.67        483.90        18.03 o                         
  -8   2  14          0.59          4.98         4.11 o                         
  -7   2  14        385.21        403.21        18.33 o                         
  -6   2  14        484.50        468.30        15.57 o                         
  -5   2  14         79.87         91.92         8.48 o                         
  -4   2  14         26.36         23.47         4.19 o                         
  -3   2  14        131.65        122.82         8.82 o                         
  -2   2  14        334.39        338.12        13.95 o                         
  -1   2  14        211.58        231.08        17.00 o                         
   0   2  14         82.31         96.30         8.86 o                         
   1   2  14        238.14        272.49        13.94 o                         
   2   2  14         76.33         71.82         8.04 o                         
   3   2  14        206.94        221.72        14.28 o                         
   4   2  14        159.00        144.93        10.83 o                         
   5   2  14          0.55          1.53         4.38 o                         
   6   2  14          3.60         12.18         4.09 o                         
   7   2  14          0.65         -2.99         2.99 o                         
   8   2  14         56.92         64.54         6.78 o                         
   9   2  14         79.16         76.83         7.19 o                         
  10   2  14          5.29          5.97         3.15 o                         
  11   2  14         17.85         12.42         4.01 o                         
  12   2  14        134.02        138.72        21.27 o                         
 -20   3  14         36.95         38.35        17.08 o                         
 -19   3  14          2.98         32.06        19.77 o                         
 -18   3  14         18.36         16.78        10.19 o                         
 -17   3  14         88.12        102.58        17.32 o                         
 -16   3  14         10.03         31.62         9.85 o                         
 -15   3  14         53.26         81.66        11.98 o                         
 -14   3  14          3.75          2.98         5.55 o                         
 -13   3  14        183.01        164.54        16.22 o                         
 -12   3  14         67.45         85.86        10.60 o                         
 -11   3  14          0.25         -2.16         4.27 o                         
 -10   3  14        446.38        442.91        20.70 o                         
  -9   3  14         12.33         11.43         4.63 o                         
  -8   3  14        735.63        675.27        22.40 o                         
  -7   3  14          5.66          4.50         4.00 o                         
  -6   3  14        211.90        193.01        11.83 o                         
  -5   3  14        351.47        375.39        15.91 o                         
  -4   3  14        107.17        116.46         9.08 o                         
  -3   3  14         64.03         74.86         6.73 o                         
  -2   3  14          2.64          8.34         4.07 o                         
  -1   3  14         60.42         61.45         7.54 o                         
   0   3  14        310.81        335.30        17.83 o                         
   1   3  14        102.53        103.93         8.40 o                         
   2   3  14        167.23        180.98        11.97 o                         
   3   3  14        236.55        247.32        18.47 o                         
   4   3  14        122.16        141.33        14.90 o                         
   5   3  14        334.22        355.29        22.23 o                         
   6   3  14         71.05         74.90        11.15 o                         
   7   3  14         60.60         51.74         7.87 o                         
   8   3  14         22.65         15.39         5.64 o                         
   9   3  14         72.57         59.69         8.13 o                         
  10   3  14          1.38          7.62         7.19 o                         
 -18   4  14         52.18         49.44        17.38 o                         
 -17   4  14         15.93         18.28        10.79 o                         
 -16   4  14        330.72        328.20        31.74 o                         
 -15   4  14        240.95        203.27        23.11 o                         
 -14   4  14        140.04        123.84        20.60 o                         
 -13   4  14         30.11         36.52         9.22 o                         
 -12   4  14         52.09         38.26        12.12 o                         
 -11   4  14         15.45         24.35         7.74 o                         
 -10   4  14         98.25         96.06        12.66 o                         
  -9   4  14          8.68         -0.84         4.29 o                         
  -8   4  14          8.12         13.72         6.07 o                         
  -7   4  14        628.50        600.69        23.40 o                         
  -6   4  14         31.88         39.50         7.07 o                         
  -5   4  14        198.71        224.45        14.10 o                         
  -4   4  14         38.52         38.89         8.30 o                         
  -3   4  14         38.01         38.08         6.30 o                         
  -2   4  14        265.99        269.69        13.98 o                         
  -1   4  14        124.45        145.12        15.61 o                         
   0   4  14         16.67         16.88         5.04 o                         
   1   4  14         13.24         13.88         4.48 o                         
   2   4  14         33.61         39.72         9.57 o                         
   3   4  14        225.62        194.45        25.07 o                         
   4   4  14         57.66         59.00        11.62 o                         
   5   4  14         16.91         19.87         6.89 o                         
   6   4  14          0.31          3.88         8.54 o                         
   7   4  14         51.37         48.22        11.07 o                         
   8   4  14        168.43        150.40        54.83 o                         
   9   4  14          2.49         12.28        16.48 o                         
 -16   5  14         11.41         27.86        11.09 o                         
 -15   5  14         49.87         36.85        13.78 o                         
 -14   5  14          7.57         18.75         8.53 o                         
 -13   5  14         10.76         13.39         7.41 o                         
 -12   5  14         27.12         51.63        10.70 o                         
 -11   5  14         30.42         25.82         8.76 o                         
 -10   5  14        286.25        284.61        21.82 o                         
  -9   5  14         25.84         -1.12         7.32 o                         
  -8   5  14          2.99          9.05         7.82 o                         
  -7   5  14         38.58         32.04         7.53 o                         
  -6   5  14          1.06         -0.49         4.34 o                         
  -5   5  14          5.23          0.79         5.37 o                         
  -4   5  14         12.05          2.95         4.22 o                         
  -3   5  14         40.71         43.76         7.28 o                         
  -2   5  14         75.10         78.53         6.40 o                         
  -1   5  14          0.92          8.95         4.40 o                         
   0   5  14        124.74        114.77        20.48 o                         
   1   5  14          6.35          5.74         5.73 o                         
   2   5  14         12.52         17.86         9.41 o                         
   3   5  14         33.57         45.41        10.32 o                         
   4   5  14          3.77         13.10         7.41 o                         
   5   5  14         15.40         26.79         8.96 o                         
   6   5  14          0.87         -5.39         9.89 o                         
   7   5  14         83.92         94.38        27.86 o                         
   8   5  14         13.45         -8.99         8.99 o                         
 -13   6  14        185.29        195.65        34.16 o                         
 -12   6  14         24.89         46.74        17.98 o                         
 -11   6  14         86.33         87.19        28.16 o                         
 -10   6  14         17.95         18.39        11.84 o                         
  -9   6  14          0.92         15.28        12.58 o                         
  -8   6  14          0.08          6.80         6.90 o                         
  -7   6  14          2.43          1.82         6.49 o                         
  -6   6  14          1.21          8.03         7.87 o                         
  -5   6  14          0.03          6.12         5.62 o                         
  -4   6  14          0.75          6.84         4.79 o                         
  -3   6  14         38.36         29.53         7.53 o                         
  -2   6  14        232.01        233.62        20.25 o                         
  -1   6  14          0.02         10.29         4.58 o                         
   0   6  14        239.15        231.88        18.95 o                         
   1   6  14         31.80         31.98         9.11 o                         
   2   6  14         75.34         68.80        16.34 o                         
   3   6  14        332.80        307.06        52.67 o                         
   4   6  14         24.38         11.39        11.98 o                         
   5   6  14         76.06        125.54        30.56 o                         
   6   6  14         11.64         11.39        11.39 o                         
 -10   7  14         10.10         -6.59        11.09 o                         
  -9   7  14         39.98         77.60        28.76 o                         
  -8   7  14         96.91         78.50        23.67 o                         
  -7   7  14          4.24          9.59        12.58 o                         
  -5   7  14         22.80         61.12        33.26 o                         
  -4   7  14         38.43         24.87        20.67 o                         
  -3   7  14        101.10        177.37        47.94 o                         
  -2   7  14        433.49        362.23        60.52 o                         
  -1   7  14          4.63         -9.59         9.59 o                         
   0   7  14         31.25         65.02        26.07 o                         
 -21   0  15          0.80         14.68        12.88 o                         
 -19   0  15        346.80        401.68        65.31 o                         
 -17   0  15         15.64         13.76         5.97 o                         
 -15   0  15        161.81        155.62        17.47 o                         
 -13   0  15        518.63        461.77        26.95 o                         
 -11   0  15        737.90        757.26        27.53 o                         
  -9   0  15         49.92         49.24         8.04 o                         
  -7   0  15        339.53        346.23        45.80 o                         
  -5   0  15       1382.26       1371.75        41.64 o                         
  -3   0  15          1.04          6.83         5.54 o                         
  -1   0  15        928.80       1003.07        37.01 o                         
   1   0  15         23.24         24.64         8.07 o                         
   3   0  15       4968.15       5349.30       183.15 o                         
   5   0  15          5.50         23.29        10.90 o                         
   7   0  15        307.51        341.49        27.32 o                         
   9   0  15         11.67         21.61         8.81 o                         
  11   0  15         96.14         89.85        16.73 o                         
 -21   1  15         15.38         35.95        19.47 o                         
 -20   1  15         38.20         54.75        14.88 o                         
 -19   1  15         49.47         39.03        13.54 o                         
 -18   1  15        226.62        309.66        21.09 o                         
 -17   1  15          7.86         12.21         4.88 o                         
 -16   1  15         11.33         10.92         5.23 o                         
 -15   1  15        105.92        134.42         9.95 o                         
 -14   1  15         14.23         17.74         4.29 o                         
 -13   1  15          1.96          7.14         5.09 o                         
 -12   1  15         55.42         53.36         6.26 o                         
 -11   1  15        136.26        129.19         8.11 o                         
 -10   1  15       2038.94       2070.57        42.55 o                         
  -9   1  15         29.91         28.97         4.90 o                         
  -8   1  15        365.16        375.62        14.28 o                         
  -7   1  15         27.84         32.32         6.45 o                         
  -6   1  15       1031.86       1044.00        24.95 o                         
  -5   1  15        103.78        103.22         7.21 o                         
  -4   1  15         65.78         63.43         6.89 o                         
  -3   1  15          2.57          4.44         3.77 o                         
  -2   1  15         60.16         75.23         6.79 o                         
  -1   1  15        116.09        123.66         8.82 o                         
   0   1  15       1390.09       1402.36        31.36 o                         
   1   1  15         17.26         13.61         4.96 o                         
   2   1  15        741.58        776.45        23.16 o                         
   3   1  15        446.64        477.71        20.74 o                         
   4   1  15        114.91        125.13        10.00 o                         
   5   1  15        112.98        104.78        10.53 o                         
   6   1  15         52.96         51.78         7.30 o                         
   7   1  15          6.08          5.08         6.07 o                         
   8   1  15         10.14         40.23        11.74 o                         
   9   1  15          0.01          0.82         6.81 o                         
  10   1  15          0.74         -0.49         5.29 o                         
  11   1  15         40.14         69.57        16.93 o                         
  12   1  15        127.07        118.39        17.24 o                         
 -20   2  15        401.00        403.87        56.63 o                         
 -19   2  15        183.87        182.46        36.55 o                         
 -18   2  15          9.13         18.58        12.58 o                         
 -17   2  15          1.60         -0.59         6.37 o                         
 -16   2  15          0.03          2.53         4.83 o                         
 -15   2  15         22.31         16.28         6.19 o                         
 -14   2  15          0.28          5.40         4.70 o                         
 -13   2  15          0.62          1.21         4.57 o                         
 -12   2  15         20.61         12.48         5.01 o                         
 -11   2  15        441.61        437.03        23.83 o                         
 -10   2  15         13.31          6.41         6.40 o                         
  -9   2  15         14.50         17.74         5.33 o                         
  -8   2  15          9.45          6.03         4.06 o                         
  -7   2  15        217.22        227.86        13.13 o                         
  -6   2  15          3.02          3.16         4.36 o                         
  -5   2  15        260.74        279.78        15.04 o                         
  -4   2  15         15.37         12.73         3.89 o                         
  -3   2  15          0.84          3.11         3.44 o                         
  -2   2  15          0.60         -0.99         3.50 o                         
  -1   2  15        216.40        220.60        13.28 o                         
   0   2  15        137.19        134.56        10.56 o                         
   1   2  15          2.62         -2.28         4.18 o                         
   2   2  15         40.86         43.30         6.68 o                         
   3   2  15        950.50        914.93        26.72 o                         
   4   2  15        192.84        189.75        15.82 o                         
   5   2  15         52.59         44.09         5.87 o                         
   6   2  15         82.22        101.51         9.83 o                         
   7   2  15          3.43          6.49         3.89 o                         
   8   2  15          8.25          8.79         4.01 o                         
   9   2  15          0.80          3.44         3.31 o                         
  10   2  15          0.77          4.07         4.24 o                         
  11   2  15        105.41        115.01        13.20 o                         
  12   2  15        103.48         76.10        17.08 o                         
 -20   3  15        222.63        302.01        47.34 o                         
 -19   3  15         31.09         41.35        17.68 o                         
 -18   3  15          1.91          5.09        11.39 o                         
 -17   3  15         69.63         75.80        21.57 o                         
 -16   3  15        178.87        208.38        24.34 o                         
 -15   3  15         86.78         65.18        11.83 o                         
 -14   3  15          4.47          2.12         4.61 o                         
 -13   3  15          1.64          8.25         6.66 o                         
 -12   3  15        162.46        150.00        26.72 o                         
 -11   3  15         10.23         10.55         5.47 o                         
 -10   3  15        429.99        401.49        23.20 o                         
  -9   3  15        106.76        115.48        10.59 o                         
  -8   3  15         24.47         24.27         6.69 o                         
  -7   3  15        440.60        460.58        21.04 o                         
  -6   3  15        214.17        180.56        11.65 o                         
  -5   3  15        125.48        119.18         9.43 o                         
  -4   3  15        188.19        208.78        12.93 o                         
  -3   3  15         91.31        102.91         7.47 o                         
  -2   3  15        167.96        181.99        11.89 o                         
  -1   3  15         87.24         86.61        10.36 o                         
   0   3  15          1.29         13.18         4.40 o                         
   1   3  15        188.89        208.95        11.72 o                         
   2   3  15          1.61          6.40         3.81 o                         
   3   3  15          7.48          5.44         6.84 o                         
   4   3  15         27.46         36.31         5.61 o                         
   5   3  15        321.26        307.56        22.86 o                         
   6   3  15         63.44         62.53        10.64 o                         
   7   3  15          4.90         10.68         5.32 o                         
   8   3  15          1.59         11.21         5.48 o                         
   9   3  15          0.69         31.31         6.78 o                         
  10   3  15         57.50          1.80         2.10 o                         
 -18   4  15          5.09         16.48        12.88 o                         
 -17   4  15          0.34         18.28        11.98 o                         
 -16   4  15        152.96        175.87        31.76 o                         
 -15   4  15        232.57        285.80        53.93 o                         
 -14   4  15        193.72        229.76        25.89 o                         
 -13   4  15         34.75         47.53        13.25 o                         
 -12   4  15          8.61          4.60         5.85 o                         
 -11   4  15        135.49        118.64        16.60 o                         
 -10   4  15         25.90         25.90         8.18 o                         
  -9   4  15         96.41        114.30        16.04 o                         
  -8   4  15        231.26        216.75        20.58 o                         
  -7   4  15         88.47        115.22        12.58 o                         
  -6   4  15        390.90        407.94        21.82 o                         
  -5   4  15        254.62        258.51        15.77 o                         
  -4   4  15         33.11         33.99         8.11 o                         
  -3   4  15         56.39         54.32         7.49 o                         
  -2   4  15          6.61          5.00         4.09 o                         
  -1   4  15        129.61        148.15        11.86 o                         
   0   4  15        519.91        502.80        30.99 o                         
   1   4  15         29.20         49.69        10.03 o                         
   2   4  15         67.36         66.06        13.13 o                         
   3   4  15         10.47          3.50         7.79 o                         
   4   4  15          1.47          2.19         5.40 o                         
   5   4  15         44.21         40.94         9.42 o                         
   6   4  15         20.81         29.99        12.58 o                         
   7   4  15         65.31         49.79         8.52 o                         
   8   4  15         70.38         32.96        22.47 o                         
   9   4  15         49.15         23.67        25.17 o                         
 -15   5  15         76.95         81.19        22.17 o                         
 -14   5  15          2.86          0.60         6.29 o                         
 -13   5  15          5.93         13.18        12.58 o                         
 -12   5  15         24.27         30.93         8.99 o                         
 -11   5  15         33.69         30.06         9.33 o                         
 -10   5  15          0.09          6.82         6.64 o                         
  -9   5  15          1.09         10.14        10.98 o                         
  -8   5  15         10.38         39.06        12.45 o                         
  -7   5  15         73.75         75.62        12.66 o                         
  -6   5  15        217.02        199.12        25.17 o                         
  -5   5  15        227.87        200.59        16.24 o                         
  -4   5  15         47.85         63.56         8.13 o                         
  -3   5  15         96.77        110.01        10.49 o                         
  -2   5  15         28.47         38.19         5.06 o                         
  -1   5  15        353.21        334.83        14.44 o                         
   0   5  15         26.27         29.09         8.57 o                         
   1   5  15          1.65         -1.41         5.46 o                         
   2   5  15         36.79         37.76        17.23 o                         
   3   5  15         72.10         65.02        13.45 o                         
   4   5  15          1.18         16.49         7.70 o                         
   5   5  15         16.95          2.41         4.58 o                         
   6   5  15         82.45         41.05        18.88 o                         
   7   5  15        250.60        242.08        42.84 o                         
 -13   6  15          0.01          4.19         9.29 o                         
 -12   6  15         71.32         47.64        19.77 o                         
 -11   6  15         41.01         20.07        15.28 o                         
 -10   6  15        163.07        115.19        21.07 o                         
  -9   6  15         11.23          8.99        12.28 o                         
  -8   6  15          0.65         29.66        14.08 o                         
  -7   6  15         16.76         15.44        10.47 o                         
  -6   6  15          5.08          5.78         6.43 o                         
  -5   6  15          1.39          5.74         5.05 o                         
  -4   6  15         85.82         81.90        14.74 o                         
  -3   6  15          6.42          5.83         6.10 o                         
  -2   6  15          0.51         47.04        21.57 o                         
  -1   6  15         92.84         71.55        25.62 o                         
   0   6  15         66.45         47.81        11.86 o                         
   1   6  15          4.41         22.66        11.68 o                         
   2   6  15         37.27         43.20        18.58 o                         
   3   6  15         10.94          8.26        13.33 o                         
   4   6  15          0.00         29.96        15.88 o                         
   5   6  15          4.00         14.08        15.58 o                         
   6   6  15         63.46         74.90        25.77 o                         
  -8   7  15         22.89         42.54        17.98 o                         
  -7   7  15         79.63         51.23        20.37 o                         
  -4   7  15         75.96         71.31        29.06 o                         
  -3   7  15          0.17         27.56        21.27 o                         
  -2   7  15         14.68         48.84        32.66 o                         
  -1   7  15          2.92          9.29        13.48 o                         
 -20   0  16       1006.74       1161.89        80.60 o                         
 -18   0  16         16.01         16.74        11.78 o                         
 -16   0  16        148.17        160.69        25.33 o                         
 -14   0  16         22.90         10.90        19.47 o                         
 -12   0  16       1816.13       1826.30        60.58 o                         
 -10   0  16        130.60        138.85        13.41 o                         
  -8   0  16        227.61        227.92        27.52 o                         
  -6   0  16        357.02        365.88        18.81 o                         
  -4   0  16          3.36          6.82         5.75 o                         
  -2   0  16         26.69         12.27         7.21 o                         
   0   0  16          4.06         15.01        10.03 o                         
   2   0  16         39.59         25.46        13.63 o                         
   4   0  16        815.82        760.99        43.42 o                         
   6   0  16          6.29         10.89         8.56 o                         
   8   0  16          1.06         -4.63         7.91 o                         
  10   0  16          2.56         11.62         8.58 o                         
 -21   1  16        139.67        217.22        40.75 o                         
 -20   1  16          8.53         23.67        15.88 o                         
 -19   1  16         19.58          4.08        19.77 o                         
 -18   1  16        293.07        456.56       154.45 o                         
 -17   1  16        192.26        272.32        23.82 o                         
 -16   1  16         15.47         20.91         5.13 o                         
 -15   1  16         14.21         24.75         4.61 o                         
 -14   1  16          2.56          2.76         4.01 o                         
 -13   1  16        124.46        120.27         9.02 o                         
 -12   1  16          4.71         11.12         3.96 o                         
 -11   1  16         83.42         94.00         7.63 o                         
 -10   1  16       2770.27       2606.46        51.83 o                         
  -9   1  16          1.72          6.17         3.44 o                         
  -8   1  16        126.95        142.28         9.13 o                         
  -7   1  16        616.30        651.44        18.39 o                         
  -6   1  16         35.70         50.30         5.07 o                         
  -5   1  16        214.75        235.16        10.50 o                         
  -4   1  16          9.23          5.89         4.12 o                         
  -3   1  16         33.93         31.12         5.30 o                         
  -2   1  16        569.79        592.15        17.27 o                         
  -1   1  16          0.29         -1.12         3.58 o                         
   0   1  16         48.80         56.24         6.62 o                         
   1   1  16        678.77        708.63        22.31 o                         
   2   1  16        207.78        249.34        14.41 o                         
   3   1  16          1.76         -1.25         3.82 o                         
   4   1  16         28.90         34.45         6.39 o                         
   5   1  16        230.72        228.85        14.92 o                         
   6   1  16        124.44        115.59         9.46 o                         
   7   1  16         49.63         51.73        12.22 o                         
   8   1  16         12.53         17.58        10.08 o                         
   9   1  16         59.93         72.59        11.07 o                         
  10   1  16          1.70         16.98         7.84 o                         
  11   1  16         19.10         14.68        11.09 o                         
 -19   2  16        154.55        184.56        40.75 o                         
 -18   2  16        121.01        120.44        31.46 o                         
 -17   2  16          2.20         18.88        14.98 o                         
 -16   2  16          7.72         17.15        21.12 o                         
 -15   2  16          2.45          8.43         5.37 o                         
 -14   2  16          1.84         -0.19         4.11 o                         
 -13   2  16         56.70         45.42        10.06 o                         
 -12   2  16        117.76        112.33        12.91 o                         
 -11   2  16         34.19         25.98         6.56 o                         
 -10   2  16       1245.76       1173.91        32.20 o                         
  -9   2  16         61.56         69.68         7.82 o                         
  -8   2  16        159.04        156.23        13.27 o                         
  -7   2  16        110.39        111.53        11.66 o                         
  -6   2  16        213.22        223.42        15.64 o                         
  -5   2  16         58.85         63.57         6.34 o                         
  -4   2  16         76.89         64.98         7.37 o                         
  -3   2  16         12.79         12.79         4.16 o                         
  -2   2  16         71.82         80.22         7.88 o                         
  -1   2  16         55.47         65.54         7.26 o                         
   0   2  16         23.43         16.81         5.44 o                         
   1   2  16        149.28        176.29        14.42 o                         
   2   2  16          8.68         10.10         4.88 o                         
   3   2  16          4.26         12.67         4.89 o                         
   4   2  16        237.40        220.28        25.04 o                         
   5   2  16        242.26        277.15        14.32 o                         
   6   2  16         61.61         71.76         8.09 o                         
   7   2  16         12.40         17.72         4.41 o                         
   8   2  16          0.93          2.51         3.29 o                         
   9   2  16          0.04          5.76         3.28 o                         
  10   2  16          0.97          7.56         5.86 o                         
  11   2  16         62.85         67.41        16.18 o                         
 -19   3  16         60.89         71.01        23.97 o                         
 -18   3  16         24.26         16.48        10.49 o                         
 -17   3  16          0.68          8.09         7.79 o                         
 -15   3  16         17.00         20.29        15.58 o                         
 -14   3  16         57.17         44.47        27.07 o                         
 -13   3  16         40.02         44.19         9.52 o                         
 -12   3  16        183.60        158.14        25.69 o                         
 -11   3  16         23.25         28.19         8.50 o                         
 -10   3  16        185.39        155.61        13.92 o                         
  -9   3  16        133.58        137.21        11.83 o                         
  -8   3  16         19.08         14.89         5.40 o                         
  -7   3  16        304.11        303.35        18.71 o                         
  -6   3  16         44.21         54.93         6.95 o                         
  -5   3  16          0.00         -1.34         5.17 o                         
  -4   3  16          7.97          6.31         3.93 o                         
  -3   3  16          0.13          0.44         2.99 o                         
  -2   3  16         47.81         60.55         6.88 o                         
  -1   3  16         36.26         31.74         6.92 o                         
   0   3  16         70.39         74.32         8.65 o                         
   1   3  16          0.00         -0.47         3.31 o                         
   2   3  16          3.71         10.23         4.18 o                         
   3   3  16          0.82         -1.29         4.24 o                         
   4   3  16         19.63         12.70         5.75 o                         
   5   3  16        376.62        364.44        23.63 o                         
   6   3  16         14.13         15.47         7.47 o                         
   7   3  16          0.30          9.65        10.22 o                         
   8   3  16          2.01          3.19         7.49 o                         
   9   3  16         73.22        105.72        14.54 o                         
 -18   4  16          2.31         14.98         9.29 o                         
 -17   4  16         14.45         26.07        15.58 o                         
 -16   4  16         19.36         31.76        15.58 o                         
 -14   4  16          0.11          7.49         9.29 o                         
 -13   4  16         34.76         33.99         9.35 o                         
 -12   4  16         40.38         32.65         9.31 o                         
 -11   4  16         53.61         45.70        10.85 o                         
 -10   4  16          1.30          7.11         5.59 o                         
  -9   4  16        158.75        122.71        19.46 o                         
  -8   4  16         13.32          4.72         5.52 o                         
  -7   4  16         80.30         68.26        10.67 o                         
  -6   4  16        501.93        506.53        25.26 o                         
  -5   4  16         60.51         59.43         8.00 o                         
  -4   4  16          8.00          9.52         5.45 o                         
  -3   4  16         42.97         55.39         9.01 o                         
  -2   4  16         74.70         94.28         9.26 o                         
  -1   4  16        649.38        614.99        23.43 o                         
   0   4  16        416.32        420.90        32.40 o                         
   1   4  16        142.29        136.01        19.29 o                         
   2   4  16        304.69        314.85        30.05 o                         
   3   4  16        133.79        124.73        15.03 o                         
   4   4  16        107.25         93.58        19.82 o                         
   5   4  16          3.67          5.33         6.48 o                         
   6   4  16         69.18         76.69        13.41 o                         
   7   4  16         28.21         30.86        19.18 o                         
   8   4  16          8.23          5.99        14.38 o                         
 -16   5  16         63.11         88.38        23.37 o                         
 -15   5  16         19.99          8.99         9.59 o                         
 -14   5  16          7.43         24.87        13.78 o                         
 -13   5  16         34.32         56.93        19.18 o                         
 -12   5  16         14.51         21.57        13.78 o                         
 -11   5  16         11.28         -1.26         8.14 o                         
 -10   5  16          4.02         22.09         8.67 o                         
  -9   5  16         62.85         44.42        12.97 o                         
  -8   5  16         22.46         36.14        10.31 o                         
  -7   5  16        371.37        333.73        38.27 o                         
  -6   5  16         18.85         29.07        10.52 o                         
  -5   5  16          4.72          4.79         5.08 o                         
  -4   5  16         10.06          4.27         4.09 o                         
  -3   5  16        152.89        116.63        19.66 o                         
  -2   5  16         10.40         15.41         6.22 o                         
  -1   5  16        207.03        200.86        16.10 o                         
   0   5  16        150.34        172.18        41.50 o                         
   1   5  16         12.59         29.91        18.58 o                         
   2   5  16          1.25          3.30         7.79 o                         
   3   5  16          3.14          5.85         6.01 o                         
   4   5  16         92.18         77.03        13.82 o                         
   5   5  16         12.82          6.96         5.03 o                         
   6   5  16         19.06         11.39        14.38 o                         
   7   5  16          1.43         36.25        19.47 o                         
 -13   6  16          5.02          2.70        14.38 o                         
 -12   6  16          7.38         22.77        18.88 o                         
 -11   6  16         44.41         48.54        24.57 o                         
 -10   6  16         35.32         31.74        13.18 o                         
  -9   6  16         97.76        113.35        23.92 o                         
  -8   6  16          0.40         10.79        10.79 o                         
  -7   6  16          0.24         -4.79         6.89 o                         
  -6   6  16        159.86        155.62        28.01 o                         
  -5   6  16         92.70         79.19        44.04 o                         
  -3   6  16         56.99         61.63        24.12 o                         
  -2   6  16        103.37         68.91        25.47 o                         
  -1   6  16         96.37        108.46        29.96 o                         
   0   6  16          3.08         23.14        10.26 o                         
   1   6  16         11.22         13.52         8.74 o                         
   2   6  16         36.51         12.88        11.68 o                         
   3   6  16         22.20         11.68         9.59 o                         
   4   6  16         38.70         44.34        18.28 o                         
   5   6  16         54.36         32.06        18.58 o                         
   6   6  16         53.88         65.91        39.25 o                         
  -3   7  16          8.61         27.56        17.38 o                         
  -2   7  16         36.79         75.50        28.76 o                         
 -19   0  17         90.22         92.58        22.77 o                         
 -17   0  17         21.15         28.29        15.15 o                         
 -15   0  17        104.72        104.36        13.55 o                         
 -13   0  17          2.09          5.48         5.74 o                         
 -11   0  17        916.36        896.76        36.10 o                         
  -9   0  17          5.23         -2.36         5.22 o                         
  -7   0  17       1421.59       1402.18        48.75 o                         
  -5   0  17         19.59         17.95         6.40 o                         
  -3   0  17        273.05        294.82        20.33 o                         
  -1   0  17          4.10         -2.96         4.25 o                         
   1   0  17          3.99         -0.17         5.72 o                         
   3   0  17         10.66          4.32         8.58 o                         
   5   0  17        503.85        495.26        56.93 o                         
   7   0  17          0.06         12.63        24.57 o                         
   9   0  17         83.43         84.64        36.25 o                         
 -21   1  17        103.61        127.33        32.36 o                         
 -20   1  17        451.72        455.71        57.23 o                         
 -18   1  17          6.06          1.50         3.60 o                         
 -17   1  17         16.36         23.95         6.01 o                         
 -16   1  17        183.37        196.43        12.80 o                         
 -15   1  17          1.11          3.38         3.51 o                         
 -14   1  17          4.70         10.52         3.39 o                         
 -13   1  17         53.27         68.21         8.77 o                         
 -12   1  17          1.67          3.68         3.65 o                         
 -11   1  17        345.80        346.86        15.25 o                         
 -10   1  17        219.87        224.07        11.14 o                         
  -9   1  17          0.34          0.16         3.19 o                         
  -8   1  17         27.11         39.36         5.40 o                         
  -7   1  17         34.13         48.58         5.74 o                         
  -6   1  17          0.05          6.30         3.20 o                         
  -5   1  17         26.63         27.04         4.51 o                         
  -4   1  17        119.24        115.67         8.12 o                         
  -3   1  17         63.64         68.51         6.38 o                         
  -2   1  17        155.33        177.47        11.16 o                         
  -1   1  17          0.95         -2.90         2.90 o                         
   0   1  17          1.94         -3.15         3.15 o                         
   1   1  17          4.24          5.74         4.20 o                         
   2   1  17         11.47         14.38         6.59 o                         
   3   1  17        191.93        229.38        14.56 o                         
   4   1  17         15.13         23.80         6.35 o                         
   5   1  17          1.32          5.84         5.80 o                         
   6   1  17        345.70        366.47        17.46 o                         
   7   1  17         85.20        101.50        13.48 o                         
   8   1  17         72.06         85.07        10.55 o                         
   9   1  17         19.55         25.36         6.93 o                         
  10   1  17          4.57         26.09        10.25 o                         
 -18   2  17         40.72         36.25        23.67 o                         
 -17   2  17          2.62         17.98        13.48 o                         
 -16   2  17          9.22         27.56        17.08 o                         
 -15   2  17         12.06          5.81        16.18 o                         
 -14   2  17          6.79          6.64         5.28 o                         
 -13   2  17          4.97         10.95         5.38 o                         
 -12   2  17        275.11        298.08        26.47 o                         
 -11   2  17        231.81        201.59        17.32 o                         
 -10   2  17        125.52        120.30        11.80 o                         
  -9   2  17        315.79        339.18        17.87 o                         
  -8   2  17         51.31         41.47         8.98 o                         
  -7   2  17        225.25        261.77        14.39 o                         
  -6   2  17         83.12         82.82         8.18 o                         
  -5   2  17         34.73         34.60         5.38 o                         
  -4   2  17        121.90        118.72         9.33 o                         
  -3   2  17         97.82        103.91         8.76 o                         
  -2   2  17        243.31        250.17        17.23 o                         
  -1   2  17          1.21         -3.68         3.68 o                         
   0   2  17         68.24         66.40         8.12 o                         
   1   2  17         43.39         43.87         6.87 o                         
   2   2  17        376.21        382.51        20.54 o                         
   3   2  17         60.94         58.00         8.56 o                         
   4   2  17         33.82         19.73         6.31 o                         
   5   2  17         23.47         30.48         7.33 o                         
   6   2  17          1.30          0.83         3.74 o                         
   7   2  17         62.21         63.75         7.52 o                         
   8   2  17          4.38         10.76        10.10 o                         
   9   2  17          6.09         17.28         4.80 o                         
  10   2  17         17.17         27.86        12.58 o                         
 -17   3  17         48.15         62.32        21.27 o                         
 -16   3  17         18.48         39.85        16.78 o                         
 -15   3  17         96.39         95.88        24.27 o                         
 -14   3  17          0.11          8.46         7.94 o                         
 -13   3  17        171.86        183.28        17.61 o                         
 -12   3  17         21.86         17.07         7.39 o                         
 -11   3  17         74.55         73.14        11.43 o                         
 -10   3  17         12.22         30.88        11.05 o                         
  -9   3  17         66.49         57.68         9.08 o                         
  -8   3  17         36.83         36.85         6.81 o                         
  -7   3  17        155.37        187.39        13.78 o                         
  -6   3  17          2.42          5.62         5.42 o                         
  -5   3  17          0.66         -1.23         3.55 o                         
  -4   3  17         11.84         14.98         6.56 o                         
  -3   3  17          0.64         -0.71         5.67 o                         
  -2   3  17        100.91        100.89        11.59 o                         
  -1   3  17         11.03          9.65         4.41 o                         
   0   3  17          0.01         -2.45         3.31 o                         
   1   3  17         11.73          8.49         4.56 o                         
   2   3  17        139.37        133.43        11.74 o                         
   3   3  17         89.48         93.64         9.99 o                         
   4   3  17          7.03         17.63         4.46 o                         
   5   3  17        142.73        125.82        15.19 o                         
   6   3  17         28.30         26.83         9.09 o                         
   7   3  17         90.31        110.43        15.23 o                         
   8   3  17         22.56         32.41        10.11 o                         
   9   3  17         68.19          2.10         2.70 o                         
 -17   4  17         21.51         18.28        14.38 o                         
 -16   4  17         26.86         44.04        17.08 o                         
 -15   4  17         32.31         87.19        23.67 o                         
 -14   4  17          0.24         18.88        13.48 o                         
 -13   4  17          2.22          9.59        11.68 o                         
 -12   4  17          2.97         19.05         9.22 o                         
 -11   4  17          0.69          3.86         5.68 o                         
 -10   4  17        109.17        116.32        14.72 o                         
  -9   4  17         69.07         46.33        14.66 o                         
  -8   4  17        151.76        161.37        15.81 o                         
  -7   4  17       1000.41        974.30        35.48 o                         
  -6   4  17         48.09         58.85         9.31 o                         
  -5   4  17         63.65         61.53        11.94 o                         
  -4   4  17         19.65          4.07         7.09 o                         
  -3   4  17        149.69        132.69        14.42 o                         
  -2   4  17        351.64        347.98        15.96 o                         
  -1   4  17        109.18         94.46        10.16 o                         
   0   4  17         46.64         31.48         6.08 o                         
   1   4  17        217.40        225.09        13.25 o                         
   2   4  17          1.64         11.26         7.87 o                         
   3   4  17         66.05         50.72        14.16 o                         
   4   4  17        138.39        124.48        17.71 o                         
   5   4  17         13.89         11.23         7.76 o                         
   6   4  17         74.49         60.55        11.94 o                         
   7   4  17         36.98         40.75        19.18 o                         
 -14   5  17        194.16        207.93        38.35 o                         
 -13   5  17         49.22         59.32        20.97 o                         
 -12   5  17          0.93          2.10        11.68 o                         
 -11   5  17        250.88        343.61        35.70 o                         
 -10   5  17        132.03        116.44        20.72 o                         
  -9   5  17         76.69        104.66        19.72 o                         
  -8   5  17        145.99        118.88        19.79 o                         
  -7   5  17         36.08         38.81         9.40 o                         
  -6   5  17          5.23         26.03         8.30 o                         
  -5   5  17         74.99         76.75        11.69 o                         
  -4   5  17        164.82        162.58        20.73 o                         
  -3   5  17        152.91        148.61        24.27 o                         
  -2   5  17          0.00          5.39         4.01 o                         
  -1   5  17         17.34         28.85         5.21 o                         
   0   5  17         51.81         68.72        12.74 o                         
   1   5  17        143.62        116.35        25.02 o                         
   2   5  17         79.05         71.41        15.13 o                         
   3   5  17          0.00         -2.72         5.07 o                         
   4   5  17          4.46          4.09         5.58 o                         
   5   5  17         16.81          9.89        13.48 o                         
   6   5  17         36.53         47.64        20.07 o                         
  -9   6  17          0.00          8.39         9.59 o                         
  -7   6  17         12.74         12.58        10.19 o                         
  -6   6  17         28.51         43.14        14.38 o                         
  -5   6  17        188.64        196.51        38.50 o                         
  -4   6  17         29.65         42.54        17.68 o                         
  -2   6  17        128.87         96.17        28.76 o                         
  -1   6  17         65.40         41.35        19.77 o                         
   0   6  17         90.37         86.59        26.67 o                         
   1   6  17         44.24         55.13        20.67 o                         
  -3   7  17         27.57         14.08        21.27 o                         
 -18   0  18          6.58          5.09        11.09 o                         
 -16   0  18         38.00         42.13        12.83 o                         
 -14   0  18          4.06          8.64         7.78 o                         
 -12   0  18         17.59         13.64        10.28 o                         
 -10   0  18        450.03        470.18        27.24 o                         
  -8   0  18        384.47        426.17        41.50 o                         
  -6   0  18        153.47        179.17        14.50 o                         
  -4   0  18          0.03         -2.01         4.07 o                         
  -2   0  18        227.82        259.53        18.42 o                         
   0   0  18         13.91         14.06         6.57 o                         
   2   0  18         84.06         88.39        13.51 o                         
   4   0  18         14.00          9.03         9.64 o                         
   6   0  18        861.34        824.83        53.18 o                         
   8   0  18          0.24         -6.10         6.10 o                         
 -20   1  18        234.74        300.51        44.64 o                         
 -17   1  18          3.44          4.60         6.59 o                         
 -16   1  18          4.29          8.06         3.62 o                         
 -15   1  18          0.35          9.00         4.37 o                         
 -14   1  18          0.08          2.82         3.15 o                         
 -13   1  18          5.38          2.48         5.87 o                         
 -12   1  18        421.67        398.21        23.25 o                         
 -11   1  18        336.21        354.95        19.83 o                         
 -10   1  18          7.92         16.28         4.45 o                         
  -9   1  18         83.64         92.77         7.82 o                         
  -8   1  18         24.72         19.31         5.02 o                         
  -7   1  18         10.88         16.58         4.47 o                         
  -6   1  18         11.50          2.17         3.67 o                         
  -5   1  18          3.61          1.98         3.28 o                         
  -4   1  18        484.97        469.45        16.13 o                         
  -3   1  18        215.63        248.56        12.48 o                         
  -2   1  18          1.80          2.65         4.37 o                         
  -1   1  18         18.71         17.77         5.66 o                         
   0   1  18          3.15         -0.32         5.38 o                         
   1   1  18          2.32          2.05         4.17 o                         
   2   1  18         39.20         49.07         7.42 o                         
   3   1  18         87.66        102.00        11.49 o                         
   4   1  18        906.59        917.76        48.47 o                         
   5   1  18        314.92        327.83        21.94 o                         
   6   1  18         25.78         22.70         6.40 o                         
   7   1  18         15.17         22.41         6.00 o                         
   8   1  18         48.72         42.88        11.08 o                         
   9   1  18          0.98          9.16         5.86 o                         
  10   1  18          0.74         12.11         7.87 o                         
  11   1  18          1.65          1.59        13.33 o                         
 -16   2  18         38.20         40.45        19.77 o                         
 -15   2  18          8.66          7.49        12.28 o                         
 -14   2  18         20.71         22.69         8.86 o                         
 -13   2  18         36.37         36.57         9.80 o                         
 -12   2  18         58.09         66.75        13.15 o                         
 -11   2  18         52.68         41.78         7.91 o                         
 -10   2  18        284.44        266.95        18.33 o                         
  -9   2  18          0.95          8.99         5.95 o                         
  -8   2  18          2.18         -1.32         3.94 o                         
  -7   2  18        131.22        126.14        10.20 o                         
  -6   2  18          6.13          6.70         4.37 o                         
  -5   2  18        199.64        193.01        24.61 o                         
  -4   2  18         14.87         20.93         4.84 o                         
  -3   2  18          2.31         -0.82         3.44 o                         
  -2   2  18         61.95         61.80         7.28 o                         
  -1   2  18         29.32         30.89         5.81 o                         
   0   2  18         20.82         13.11         4.96 o                         
   1   2  18        129.08        124.53        15.02 o                         
   2   2  18         14.68         17.37         6.01 o                         
   3   2  18        300.35        311.78        36.20 o                         
   4   2  18        217.25        204.03        16.02 o                         
   5   2  18         30.55         39.17         6.29 o                         
   6   2  18        189.63        202.67        17.03 o                         
   7   2  18          0.01          9.64         4.18 o                         
   8   2  18          6.79          6.58         5.67 o                         
   9   2  18          7.53         35.05        14.38 o                         
  10   2  18         34.67         29.06        12.58 o                         
 -16   3  18        214.89        250.47        41.95 o                         
 -15   3  18        143.30        177.07        35.05 o                         
 -14   3  18         11.81         16.78        14.38 o                         
 -13   3  18         33.77         14.15        18.28 o                         
 -12   3  18         39.62         66.13        11.67 o                         
 -11   3  18          0.03         -6.03         8.99 o                         
 -10   3  18        125.72        115.29        13.89 o                         
  -9   3  18        351.35        359.92        41.19 o                         
  -8   3  18        425.15        419.63        39.54 o                         
  -7   3  18          0.00          5.85         5.49 o                         
  -6   3  18          0.07         -2.36         6.01 o                         
  -5   3  18         35.80         25.76         7.32 o                         
  -4   3  18        151.68        196.55        18.29 o                         
  -3   3  18          1.66          5.66         4.49 o                         
  -2   3  18         73.43         82.50         9.90 o                         
  -1   3  18          1.93          0.59         3.75 o                         
   0   3  18          1.07         -0.86         3.51 o                         
   1   3  18         54.60         56.40        14.88 o                         
   2   3  18        264.61        289.89        16.44 o                         
   3   3  18         19.31         14.68         6.57 o                         
   4   3  18        128.90        131.96        10.56 o                         
   5   3  18        119.52         62.41        15.13 o                         
   6   3  18         39.72         29.37        10.35 o                         
   7   3  18          0.65         13.62         7.97 o                         
   8   3  18          5.07         25.47         9.89 o                         
 -14   4  18        113.03        162.09        33.86 o                         
 -13   4  18          1.45          2.10        11.39 o                         
 -12   4  18         30.17         53.71        13.61 o                         
 -11   4  18         41.16         31.57        11.51 o                         
 -10   4  18         22.94         43.98        21.41 o                         
  -9   4  18        335.03        287.93        24.87 o                         
  -8   4  18        199.94        195.57        18.49 o                         
  -7   4  18        650.40        624.54        41.47 o                         
  -6   4  18         24.06         19.44         5.92 o                         
  -5   4  18         72.66         86.73        10.37 o                         
  -4   4  18         13.85          9.02         5.33 o                         
  -3   4  18          0.96          0.82         7.09 o                         
  -2   4  18         99.47         97.92         9.06 o                         
  -1   4  18          2.46          3.77         4.07 o                         
   0   4  18        148.10        121.67        10.94 o                         
   1   4  18          8.13          7.54         4.30 o                         
   2   4  18          9.35         10.89         7.59 o                         
   3   4  18        252.39        199.60        22.26 o                         
   4   4  18        184.98        142.07        19.70 o                         
   5   4  18        122.88         99.73        15.68 o                         
   6   4  18          2.97         11.80         6.71 o                         
   7   4  18         59.62         72.81        23.97 o                         
 -10   5  18         63.99         78.20        22.47 o                         
  -9   5  18        124.74        179.17        40.45 o                         
  -8   5  18        204.94        238.79        35.05 o                         
  -7   5  18        218.97        187.20        24.17 o                         
  -6   5  18         22.72         24.70        11.27 o                         
  -5   5  18          6.87         22.97         8.23 o                         
  -4   5  18         10.89         22.41         9.59 o                         
  -3   5  18        152.52        150.25        22.62 o                         
  -2   5  18          4.48          8.69        10.49 o                         
  -1   5  18          8.11         21.98         7.35 o                         
   0   5  18          0.65         10.14         6.74 o                         
   1   5  18        225.01        204.63        36.85 o                         
   2   5  18        373.28        369.60        41.20 o                         
   3   5  18         16.09         27.68         8.99 o                         
   4   5  18         11.99         22.17        12.58 o                         
   5   5  18          0.36          8.99         9.29 o                         
   6   5  18         23.63         39.55        17.38 o                         
  -9   6  18          9.31         13.78        11.68 o                         
  -8   6  18         47.49         60.52        20.07 o                         
  -7   6  18          0.24         16.18        11.39 o                         
  -6   6  18         19.14         23.37        12.28 o                         
  -5   6  18          2.40         -4.49         4.49 o                         
  -4   6  18         69.64         70.11        25.77 o                         
  -3   6  18        100.33         96.47        28.46 o                         
  -1   6  18         10.52         59.02        22.77 o                         
   0   6  18         29.55         75.80        24.87 o                         
 -15   0  19          0.08         13.78         8.99 o                         
 -13   0  19        268.61        273.95        29.78 o                         
 -11   0  19        397.86        382.00        33.56 o                         
  -9   0  19        706.89        745.13        32.64 o                         
  -7   0  19        265.63        266.28        18.79 o                         
  -5   0  19          3.56          5.86         5.20 o                         
  -3   0  19          6.27          3.07         5.51 o                         
  -1   0  19        183.96        205.88        16.95 o                         
   1   0  19          5.74         16.99         6.98 o                         
   3   0  19        100.40        111.83        18.43 o                         
   5   0  19         66.40         71.69        16.88 o                         
   7   0  19         22.47         -2.94        13.48 o                         
 -17   1  19         91.02        173.17        32.66 o                         
 -16   1  19          4.36         23.07        10.49 o                         
 -15   1  19          0.00          5.09         8.86 o                         
 -14   1  19         18.53          9.21         6.22 o                         
 -13   1  19         21.09         33.38         7.87 o                         
 -12   1  19          6.43          8.17         5.18 o                         
 -11   1  19          8.17         12.40         4.53 o                         
 -10   1  19         42.82         47.88         6.67 o                         
  -9   1  19        290.93        279.72        18.65 o                         
  -8   1  19        301.85        306.16        23.62 o                         
  -7   1  19         39.25         44.76         7.90 o                         
  -6   1  19        104.56        117.80         8.37 o                         
  -5   1  19          2.55          0.27         3.04 o                         
  -4   1  19        262.44        270.33        21.55 o                         
  -3   1  19          2.52         12.18         4.22 o                         
  -2   1  19         24.64         24.75         5.11 o                         
  -1   1  19          7.66          7.15         4.26 o                         
   0   1  19         27.73         25.93         5.43 o                         
   1   1  19         35.42         42.11         6.75 o                         
   2   1  19        549.05        579.46        21.70 o                         
   3   1  19          5.41          3.91         4.69 o                         
   4   1  19         32.93         13.78         6.55 o                         
   5   1  19        180.20        204.38        15.26 o                         
   6   1  19          2.98         -1.06         6.84 o                         
   7   1  19         18.75         24.65         7.59 o                         
   8   1  19          0.27          4.09         5.40 o                         
   9   1  19          7.39         -6.71        11.98 o                         
  10   1  19          7.50          0.32         9.74 o                         
  11   1  19          0.00         12.28        17.38 o                         
 -15   2  19          0.32         -0.90         9.59 o                         
 -14   2  19         11.24          9.89        15.58 o                         
 -13   2  19          3.11          3.42         4.86 o                         
 -12   2  19        180.07        188.00        15.36 o                         
 -11   2  19         81.60         82.98        16.52 o                         
 -10   2  19         65.75         64.19        10.47 o                         
  -9   2  19        506.80        564.28        27.99 o                         
  -8   2  19        402.66        431.86        29.05 o                         
  -7   2  19          0.34          0.82         4.12 o                         
  -6   2  19        198.30        235.15        17.08 o                         
  -5   2  19        141.41        139.03        14.05 o                         
  -4   2  19         25.98         32.36         6.00 o                         
  -3   2  19          5.59         -2.53         3.17 o                         
  -2   2  19         24.63         13.31         4.70 o                         
  -1   2  19         66.99         57.39         7.76 o                         
   0   2  19        153.21        136.22        13.75 o                         
   1   2  19         47.28         48.65         7.38 o                         
   2   2  19         41.24         49.98         8.48 o                         
   3   2  19          1.27         10.50         7.09 o                         
   4   2  19         60.95         57.46         8.91 o                         
   5   2  19         65.17         57.43         7.78 o                         
   6   2  19          3.70         21.62         7.96 o                         
   7   2  19          2.36         10.62         6.53 o                         
   8   2  19          0.49         12.88         4.97 o                         
   9   2  19          9.09         22.77        11.09 o                         
 -14   3  19         31.38         48.54        22.47 o                         
 -13   3  19          3.81         -9.59         9.59 o                         
 -12   3  19        319.44        253.25        28.71 o                         
 -11   3  19         38.21         39.67        10.03 o                         
 -10   3  19          6.24          4.59         6.88 o                         
  -9   3  19        227.41        215.49        18.61 o                         
  -8   3  19         21.99         22.87         8.29 o                         
  -7   3  19        226.19        252.54        23.25 o                         
  -6   3  19         12.87         14.88         7.15 o                         
  -5   3  19        141.10        136.79        13.66 o                         
  -4   3  19        281.53        254.98        18.82 o                         
  -3   3  19          1.86          4.91         4.03 o                         
  -2   3  19         21.40         25.06         6.27 o                         
  -1   3  19          2.98          2.72         3.52 o                         
   0   3  19         30.79         23.92         5.48 o                         
   1   3  19        131.46        106.26        10.83 o                         
   2   3  19        216.67        249.68        21.39 o                         
   3   3  19        183.20        180.94        13.71 o                         
   4   3  19        150.86        160.55        11.02 o                         
   5   3  19          1.36         15.18         8.24 o                         
   6   3  19         47.68         71.77        13.52 o                         
   7   3  19         23.65         24.34         8.53 o                         
 -11   4  19         92.19         57.53        15.57 o                         
 -10   4  19          8.86         15.71        17.53 o                         
  -9   4  19         95.87         80.87        16.99 o                         
  -8   4  19          2.44         21.08         9.03 o                         
  -7   4  19          1.35          8.32         8.31 o                         
  -6   4  19        155.99        147.58        14.72 o                         
  -5   4  19         22.60         40.16         9.59 o                         
  -4   4  19         86.97         75.08        12.13 o                         
  -3   4  19          5.56          6.33         8.11 o                         
  -2   4  19         34.43         33.37         7.27 o                         
  -1   4  19        117.17        118.69        16.16 o                         
   0   4  19         85.02         82.83        11.40 o                         
   1   4  19          1.92          4.45         4.07 o                         
   2   4  19          0.88         14.69         7.19 o                         
   3   4  19         15.38         14.89         7.94 o                         
   4   4  19         49.53         64.16        13.57 o                         
   5   4  19         24.13         22.47         9.89 o                         
   6   4  19          9.72          7.19         8.09 o                         
 -10   5  19         11.17          2.10         8.69 o                         
  -9   5  19        156.11        183.06        32.36 o                         
  -8   5  19         27.13         48.84        17.68 o                         
  -7   5  19          0.08          3.00         8.99 o                         
  -6   5  19          8.36          4.38         5.77 o                         
  -5   5  19          7.30          6.83         6.74 o                         
  -4   5  19          2.93         58.42        22.77 o                         
  -3   5  19          0.60         15.28         9.59 o                         
  -2   5  19          4.23          8.11         5.60 o                         
  -1   5  19         39.77         41.05        17.98 o                         
   0   5  19          0.61         12.03         7.53 o                         
   1   5  19         53.38         70.66        15.46 o                         
   2   5  19         38.48         39.28        10.78 o                         
   3   5  19          0.21         10.19         9.59 o                         
   4   5  19         19.28         30.26        14.38 o                         
   5   5  19          0.60         18.58        14.08 o                         
  -9   6  19         45.29         88.98        28.76 o                         
  -8   6  19          1.89         15.58        12.28 o                         
  -7   6  19          1.83         20.37        13.78 o                         
  -3   6  19          2.41          3.00        12.88 o                         
  -2   6  19          9.07         29.96        15.88 o                         
 -14   0  20        135.53        125.54        20.37 o                         
 -12   0  20        377.75        405.31        25.04 o                         
 -10   0  20        626.20        649.91        53.90 o                         
  -8   0  20        178.21        166.39        17.25 o                         
  -6   0  20        165.40        175.83        15.11 o                         
  -4   0  20        127.10        129.50        13.24 o                         
  -2   0  20          0.41          0.52         5.31 o                         
   0   0  20        655.77        711.03        30.38 o                         
   2   0  20          3.47          4.76        12.01 o                         
   4   0  20        757.23        836.21        61.72 o                         
   6   0  20          0.54         -4.98         9.14 o                         
   8   0  20        237.07        216.02        35.35 o                         
 -16   1  20          3.70         25.47        11.68 o                         
 -15   1  20          6.68         43.14        17.98 o                         
 -14   1  20         40.03         59.92        17.98 o                         
 -13   1  20         12.75         14.74         7.86 o                         
 -12   1  20          3.41         11.67         5.45 o                         
 -11   1  20         70.85         99.90        10.95 o                         
 -10   1  20        141.69        138.09        11.19 o                         
  -9   1  20        657.95        682.26        22.50 o                         
  -8   1  20         18.88         23.23         5.88 o                         
  -7   1  20        390.70        398.81        16.83 o                         
  -6   1  20          2.34          5.79         3.62 o                         
  -5   1  20        431.54        404.18        20.53 o                         
  -4   1  20         38.51         42.53         5.95 o                         
  -3   1  20         67.33         77.99         7.71 o                         
  -2   1  20          0.00         -3.62         3.62 o                         
  -1   1  20         20.93         30.29         8.60 o                         
   0   1  20         38.46         37.17         6.50 o                         
   1   1  20        498.73        503.66        27.78 o                         
   2   1  20          0.84          5.19         4.16 o                         
   3   1  20        165.65        154.67        15.34 o                         
   4   1  20        155.40        164.65        14.07 o                         
   5   1  20         31.72         15.66         7.24 o                         
   6   1  20         19.49         34.52         8.16 o                         
   7   1  20          0.00          5.68         5.80 o                         
   8   1  20          0.44          8.85        13.18 o                         
   9   1  20          3.12         22.18         9.60 o                         
  10   1  20          2.39         17.98        15.58 o                         
 -13   2  20          5.91         17.38        17.98 o                         
 -12   2  20          0.88         -2.33         6.31 o                         
 -11   2  20          2.45          0.32         4.76 o                         
 -10   2  20        222.23        201.31        18.12 o                         
  -9   2  20         21.01         26.37         7.52 o                         
  -8   2  20         50.49         61.15         9.45 o                         
  -7   2  20          1.78          2.52         4.55 o                         
  -6   2  20         85.18        101.81        11.17 o                         
  -5   2  20          7.13          7.56         4.22 o                         
  -4   2  20        177.72        177.21        12.33 o                         
  -3   2  20         27.67         38.34         7.21 o                         
  -2   2  20          1.01          0.37         3.89 o                         
  -1   2  20          0.59          6.11         4.28 o                         
   0   2  20        200.28        192.22        14.24 o                         
   1   2  20         48.46         55.78         8.70 o                         
   2   2  20          5.75         10.51         4.76 o                         
   3   2  20         64.35         86.31        13.70 o                         
   4   2  20        650.45        512.95        26.51 o                         
   5   2  20        109.47        114.61        12.40 o                         
   6   2  20         28.60         38.17         7.63 o                         
   7   2  20         18.05         38.64         8.39 o                         
   8   2  20          1.79          1.80         7.49 o                         
 -12   3  20          0.88         14.68        17.08 o                         
 -11   3  20        248.78        265.11        44.49 o                         
 -10   3  20          6.58         12.92         9.29 o                         
  -9   3  20        200.60        217.57        25.58 o                         
  -8   3  20         63.47         44.55         9.73 o                         
  -7   3  20         13.82         21.47         7.37 o                         
  -6   3  20        137.00        130.10        13.44 o                         
  -5   3  20        129.32        114.39        13.03 o                         
  -4   3  20         94.15        104.35        15.42 o                         
  -3   3  20         26.75         26.66         8.18 o                         
  -2   3  20        104.40        117.78        13.24 o                         
  -1   3  20         57.99         51.24         9.34 o                         
   0   3  20         58.89         64.10         8.01 o                         
   1   3  20          9.51         21.83         5.96 o                         
   2   3  20        127.79        106.22        11.74 o                         
   3   3  20         44.96         62.68        11.67 o                         
   4   3  20          0.02          3.93         2.42 o                         
   5   3  20         74.00         60.38        13.23 o                         
   6   3  20        165.09        139.42        18.76 o                         
   7   3  20          2.88         26.67        14.38 o                         
 -10   4  20         10.46          7.19         9.89 o                         
  -9   4  20         29.16         38.95        15.58 o                         
  -8   4  20         67.74         77.90        20.07 o                         
  -7   4  20        162.37        147.91        21.23 o                         
  -6   4  20         29.65         43.00        11.69 o                         
  -5   4  20        261.91        233.18        24.98 o                         
  -4   4  20        173.91        128.52        17.92 o                         
  -3   4  20         26.06         37.59        17.83 o                         
  -2   4  20        110.77        103.43        11.94 o                         
  -1   4  20          0.52          7.86        10.19 o                         
   0   4  20         70.59         65.69         8.99 o                         
   1   4  20        270.51        260.24        38.50 o                         
   2   4  20          8.17         25.13         8.57 o                         
   3   4  20         19.74         27.39         9.74 o                         
   4   4  20          1.07         21.43         8.96 o                         
   5   4  20          0.43          4.19         9.59 o                         
  -9   5  20          2.38         -6.89         6.89 o                         
  -8   5  20          0.37         10.79        11.09 o                         
  -7   5  20         11.25         42.25        15.88 o                         
  -6   5  20         73.64         46.74        15.58 o                         
  -5   5  20         91.67         94.07        17.29 o                         
  -4   5  20         71.72         58.28        12.80 o                         
  -3   5  20         47.09         24.87        15.88 o                         
  -2   5  20         20.10         21.27        13.48 o                         
  -1   5  20         21.76         29.36        14.68 o                         
   0   5  20        121.08        132.43        29.96 o                         
   1   5  20          5.59         29.06        16.48 o                         
  -2   6  20          2.16         29.06        18.28 o                         
 -13   0  21         16.34         24.27        10.19 o                         
 -11   0  21        733.62        769.32        34.66 o                         
  -9   0  21         64.04         75.87        12.35 o                         
  -7   0  21        179.66        202.30        29.97 o                         
  -5   0  21        121.32        108.81        17.76 o                         
  -3   0  21         11.44         13.61         8.00 o                         
  -1   0  21          6.54         14.95         7.12 o                         
   1   0  21         39.46         47.56        12.69 o                         
   3   0  21          9.59          0.64         9.05 o                         
   5   0  21        452.13        422.77        37.05 o                         
   9   0  21         23.84         25.47        16.78 o                         
 -15   1  21          2.45         19.18        12.88 o                         
 -14   1  21         21.72         12.88        14.38 o                         
 -13   1  21          3.45         34.16        15.88 o                         
 -12   1  21          2.51          3.95         7.12 o                         
 -11   1  21         20.20          8.66         5.18 o                         
 -10   1  21        118.13        116.43        10.79 o                         
  -9   1  21       1454.53       1490.54        56.92 o                         
  -8   1  21        117.53        133.63        10.87 o                         
  -7   1  21         80.70         82.33         7.87 o                         
  -6   1  21        263.69        274.37        15.34 o                         
  -5   1  21          9.23          5.95         3.51 o                         
  -4   1  21         52.59         53.81         6.34 o                         
  -3   1  21          7.62          4.61         3.77 o                         
  -2   1  21          3.06          2.23         3.70 o                         
  -1   1  21        204.64        205.98        18.34 o                         
   0   1  21         11.25         11.80         5.38 o                         
   1   1  21          9.47         14.45         5.09 o                         
   2   1  21        147.93        141.82        14.66 o                         
   3   1  21         61.84         57.36         8.84 o                         
   4   1  21          0.37         16.13         6.36 o                         
   5   1  21          0.96         10.67         5.54 o                         
   6   1  21         39.57         34.48        15.96 o                         
   7   1  21        105.84         97.62        32.66 o                         
   8   1  21          3.10         10.14         7.42 o                         
   9   1  21          3.76          3.89        11.39 o                         
 -11   2  21         29.63         45.54        17.68 o                         
 -10   2  21          0.05          1.04         6.62 o                         
  -9   2  21        408.74        383.75        46.45 o                         
  -8   2  21         52.56         66.88        12.54 o                         
  -7   2  21        128.71        130.36        12.90 o                         
  -6   2  21        107.62        106.42        11.88 o                         
  -5   2  21         32.94         41.48         7.82 o                         
  -4   2  21         27.27         26.39         5.78 o                         
  -3   2  21         80.93         58.73         7.64 o                         
  -2   2  21          2.22          2.14         3.60 o                         
  -1   2  21          2.06          2.11         4.95 o                         
   0   2  21          7.44         12.99         5.17 o                         
   1   2  21          3.05          2.77         4.74 o                         
   2   2  21        104.65         98.12        10.26 o                         
   3   2  21         61.76         63.15         8.96 o                         
   4   2  21         12.33         16.58         6.68 o                         
   5   2  21        193.79        181.56        26.41 o                         
   6   2  21         88.79         88.68        21.87 o                         
   7   2  21         12.36          7.49         8.39 o                         
   8   2  21          3.15         11.68        10.49 o                         
 -11   3  21         81.91         69.81        24.57 o                         
 -10   3  21         39.46          7.19         9.59 o                         
  -9   3  21        170.06        199.54        33.56 o                         
  -8   3  21         64.53         55.51        13.82 o                         
  -7   3  21          8.49         10.18         7.76 o                         
  -6   3  21         50.27         44.41         9.34 o                         
  -5   3  21         20.45         28.05         8.85 o                         
  -4   3  21          0.41         15.23         6.78 o                         
  -3   3  21          6.52          8.25         5.47 o                         
  -2   3  21          5.22         12.55         4.77 o                         
  -1   3  21         13.65         24.65         6.01 o                         
   0   3  21         46.36         41.12         8.42 o                         
   1   3  21         11.77         17.64         7.14 o                         
   2   3  21          3.94         16.40         5.23 o                         
   3   3  21         15.50         22.11         5.92 o                         
   4   3  21          1.19          9.89         7.39 o                         
   5   3  21          0.78         25.32         8.77 o                         
   6   3  21        259.21        225.91        32.06 o                         
 -10   4  21          0.23         -3.89         6.59 o                         
  -9   4  21          2.19          2.70         8.09 o                         
  -8   4  21        105.52         95.58        26.67 o                         
  -7   4  21          4.06         25.77        12.58 o                         
  -6   4  21         41.59         55.74        15.34 o                         
  -5   4  21        269.20        309.20        36.85 o                         
  -4   4  21         42.09         44.54        20.07 o                         
  -3   4  21         10.15         19.47        11.24 o                         
  -2   4  21          0.48         11.30         6.31 o                         
  -1   4  21         45.46         54.41        12.28 o                         
   0   4  21        218.74        206.73        37.75 o                         
   1   4  21        182.56        166.56        20.44 o                         
   2   4  21         70.33         55.39        12.11 o                         
   3   4  21         65.74         61.78        13.85 o                         
   4   4  21         28.83         23.07        14.38 o                         
   5   4  21         48.37         65.31        21.57 o                         
  -9   5  21          0.24          0.90         8.69 o                         
  -8   5  21         41.65         46.74        17.08 o                         
  -7   5  21          0.78         14.08        11.09 o                         
  -6   5  21        258.31        257.66        35.65 o                         
  -5   5  21         34.20         37.45        13.48 o                         
  -4   5  21          1.85         23.37        14.98 o                         
  -3   5  21          2.56         -0.90         7.79 o                         
  -2   5  21         17.37          8.39        11.39 o                         
  -1   5  21         10.18         11.09        10.79 o                         
   1   5  21         13.00         66.51        33.26 o                         
 -12   0  22          4.93          5.99         7.79 o                         
 -10   0  22        578.01        556.58        35.61 o                         
  -8   0  22         13.00          2.77         6.45 o                         
  -6   0  22        450.12        471.45        41.47 o                         
  -4   0  22          0.17          1.11         5.26 o                         
  -2   0  22         59.78         59.76        13.28 o                         
   0   0  22          7.58         15.44         7.73 o                         
   2   0  22          3.22          1.08        11.39 o                         
   4   0  22         11.30         19.59        14.98 o                         
   6   0  22        235.18        202.54        34.75 o                         
   8   0  22          0.02         -4.49         8.09 o                         
 -14   1  22          0.74         26.37        19.77 o                         
 -13   1  22          1.24         29.36        13.78 o                         
 -10   1  22        149.63        175.35        24.70 o                         
  -9   1  22        140.40        152.23        19.72 o                         
  -8   1  22         34.66         27.69         6.13 o                         
  -7   1  22        136.65        164.89        20.63 o                         
  -6   1  22         30.03         29.89         4.80 o                         
  -5   1  22          0.61          7.03         3.68 o                         
  -4   1  22          3.79          7.41         3.11 o                         
  -3   1  22         13.36         20.82         5.01 o                         
  -2   1  22         14.37         17.16         4.86 o                         
  -1   1  22         98.83         89.58        10.29 o                         
   0   1  22          8.04         11.39         7.74 o                         
   1   1  22         10.47          1.03         4.48 o                         
   2   1  22          0.23          7.57         4.92 o                         
   3   1  22         17.36         18.83         6.87 o                         
   4   1  22         53.31         52.01        11.24 o                         
   5   1  22          0.40          1.84         5.59 o                         
   6   1  22          3.96         10.26         8.24 o                         
   7   1  22         60.32         78.03        15.80 o                         
   8   1  22         27.49         39.55        21.57 o                         
 -10   2  22        177.83        176.77        31.76 o                         
  -9   2  22          2.50         -5.69         5.69 o                         
  -8   2  22        115.66        134.30        23.72 o                         
  -7   2  22         46.33         42.40        10.32 o                         
  -6   2  22        144.51        144.53        16.53 o                         
  -5   2  22        103.94         86.82         9.08 o                         
  -4   2  22          2.75          6.17         3.53 o                         
  -3   2  22         78.63         74.80         9.11 o                         
  -2   2  22         21.65         15.48         5.27 o                         
  -1   2  22         30.20         38.05         8.69 o                         
   0   2  22          0.00          1.51         6.10 o                         
   1   2  22         30.24         17.03         6.59 o                         
   2   2  22         24.22         24.44         8.35 o                         
   3   2  22        225.81        198.80        21.59 o                         
   4   2  22          1.31          9.29         7.49 o                         
   5   2  22         97.67        100.41        14.65 o                         
   6   2  22          4.19         10.79        11.39 o                         
   7   2  22          1.42         14.38         9.89 o                         
 -10   3  22         39.36         18.28        14.98 o                         
  -9   3  22          1.80         15.28        11.68 o                         
  -8   3  22         29.15         30.86        12.58 o                         
  -7   3  22         12.40         17.08        14.08 o                         
  -6   3  22         14.88         25.76         8.16 o                         
  -5   3  22          2.58         11.54         6.75 o                         
  -4   3  22          3.17         12.51         6.13 o                         
  -3   3  22          7.93          9.15         5.15 o                         
  -2   3  22          0.58          7.18         4.34 o                         
  -1   3  22         50.25         58.02        11.35 o                         
   0   3  22          0.08          7.65         5.54 o                         
   1   3  22          0.36          5.23         3.89 o                         
   2   3  22         10.11         10.51         7.06 o                         
   3   3  22         83.50         76.42        16.18 o                         
   4   3  22         49.78         33.38        10.68 o                         
   5   3  22          2.39         24.15        23.22 o                         
  -9   4  22        118.36         90.48        22.47 o                         
  -8   4  22         30.71         31.76        14.98 o                         
  -7   4  22         94.13         85.69        29.36 o                         
  -6   4  22        296.27        241.19        33.56 o                         
  -5   4  22         42.49         45.54        13.78 o                         
  -4   4  22         38.02         39.25        14.08 o                         
  -3   4  22          0.69         21.12         8.25 o                         
  -2   4  22         47.03         25.30        12.88 o                         
  -1   4  22        159.90        100.67        26.07 o                         
   0   4  22         29.49         31.16        14.68 o                         
   1   4  22          3.95          4.79        11.39 o                         
   2   4  22         84.01         87.49        23.67 o                         
  -8   5  22         61.94         39.25        15.58 o                         
  -7   5  22         35.68         56.93        19.18 o                         
  -6   5  22         87.83         62.62        26.67 o                         
  -1   5  22          2.30         11.39        11.09 o                         
 -11   0  23          0.01         13.18         8.69 o                         
  -9   0  23        306.82        292.72        37.15 o                         
  -7   0  23        222.71        149.89        19.51 o                         
  -5   0  23         58.23         78.09        11.43 o                         
  -3   0  23          0.62          1.02         4.89 o                         
  -1   0  23         69.18         73.03        12.93 o                         
   1   0  23          8.25         33.86        15.58 o                         
   3   0  23         34.09         43.62        13.48 o                         
   5   0  23          8.94         13.18        11.98 o                         
 -12   1  23          0.00         24.87        11.68 o                         
 -11   1  23        131.07        190.55        32.36 o                         
 -10   1  23        103.82        134.23        27.56 o                         
  -9   1  23          0.67          9.46         7.52 o                         
  -8   1  23          1.89         12.96         7.96 o                         
  -7   1  23          1.05         10.58         6.26 o                         
  -6   1  23          3.95         10.25         3.95 o                         
  -5   1  23          3.54         13.42         4.33 o                         
  -4   1  23          7.32         19.67         8.12 o                         
  -3   1  23        170.73        160.79        12.30 o                         
  -2   1  23         76.66         75.74         9.53 o                         
  -1   1  23          3.82         10.62         5.32 o                         
   0   1  23          2.99          9.18         5.17 o                         
   1   1  23         13.10         26.80         6.52 o                         
   2   1  23          4.09          5.93         6.56 o                         
   3   1  23         15.73         17.68         6.92 o                         
   4   1  23         21.88         19.48         9.72 o                         
   5   1  23        246.73        291.52        37.75 o                         
   6   1  23         50.48         57.53        17.38 o                         
  -9   2  23         37.44         29.06        14.98 o                         
  -8   2  23         17.41         11.98        10.49 o                         
  -7   2  23          6.52          4.04         6.57 o                         
  -6   2  23         80.66         94.13        19.99 o                         
  -5   2  23          5.66         15.85         6.33 o                         
  -4   2  23        125.57        115.38        12.04 o                         
  -3   2  23         10.71          9.75         4.88 o                         
  -2   2  23          0.10          3.73         4.28 o                         
  -1   2  23          7.60         11.07         4.79 o                         
   0   2  23         16.23         25.11         7.43 o                         
   1   2  23          1.01          5.12         4.21 o                         
   2   2  23         24.54         30.40         7.93 o                         
   3   2  23         17.84         23.42         9.52 o                         
   4   2  23        134.87        117.55        16.49 o                         
   5   2  23         69.31         33.86        14.38 o                         
   6   2  23         52.75         74.90        21.57 o                         
  -9   3  23         41.91         57.53        26.96 o                         
  -8   3  23        150.90        139.92        28.16 o                         
  -7   3  23         62.64         85.99        21.87 o                         
  -5   3  23          7.23         12.58         9.59 o                         
  -4   3  23         22.39         57.23        16.18 o                         
  -3   3  23        126.92        135.38        32.96 o                         
  -2   3  23          0.61          6.45         4.69 o                         
  -1   3  23         24.46         36.08        10.71 o                         
   0   3  23          2.00         17.83         5.73 o                         
   1   3  23         18.67         18.02         6.37 o                         
   2   3  23        102.72        106.35        19.62 o                         
   3   3  23        188.78        192.16        23.67 o                         
   4   3  23          0.57          7.37         5.99 o                         
  -8   4  23        172.68        179.17        31.16 o                         
  -7   4  23         95.57         80.60        20.37 o                         
  -5   4  23          0.23         24.27        11.68 o                         
  -4   4  23         20.20         27.86        11.68 o                         
  -3   4  23         14.74         13.48         8.69 o                         
  -1   4  23         22.78         43.74        30.86 o                         
   0   4  23          2.31         31.46        17.98 o                         
   1   4  23         48.48         32.06        16.18 o                         
  -8   0  24       1017.73       1087.58        72.81 o                         
  -6   0  24        115.32        130.63        49.14 o                         
  -4   0  24          2.18          5.97         6.85 o                         
  -2   0  24          0.10          4.70         5.50 o                         
   0   0  24        223.71        244.00        46.29 o                         
   2   0  24          0.18         10.28         7.76 o                         
 -10   1  24          0.50         38.65        15.58 o                         
  -9   1  24         12.35         33.86        16.78 o                         
  -8   1  24        106.48         99.17        24.87 o                         
  -7   1  24        261.16        245.80        26.98 o                         
  -6   1  24        109.60        124.47        13.88 o                         
  -5   1  24         38.83         39.54         8.86 o                         
  -4   1  24          4.22         15.54         5.22 o                         
  -3   1  24         64.10         77.77        15.29 o                         
  -2   1  24          0.31          2.38         3.51 o                         
  -1   1  24         20.52         16.03         6.74 o                         
   0   1  24          1.32         14.33         6.81 o                         
   2   1  24         43.55         78.20        23.97 o                         
   3   1  24         97.67         90.48        27.86 o                         
   4   1  24          0.07         19.77        11.68 o                         
   5   1  24         18.79         42.54        21.27 o                         
  -7   2  24        261.84        249.08        28.37 o                         
  -6   2  24          0.17         -2.43         5.54 o                         
  -5   2  24         48.19         51.71         9.65 o                         
  -4   2  24         18.96         31.21         8.07 o                         
  -3   2  24          1.96          8.53         5.94 o                         
  -2   2  24          2.34         18.54         7.20 o                         
  -1   2  24          5.41         21.56         7.41 o                         
   0   2  24         11.43         14.10         6.35 o                         
   1   2  24         85.56         83.00        14.08 o                         
   2   2  24         10.59         26.02        12.88 o                         
   3   2  24          0.51          0.00         8.09 o                         
  -7   3  24         35.24         33.56        13.48 o                         
  -6   3  24         44.70         33.26        13.48 o                         
  -5   3  24         27.33         21.87        11.09 o                         
  -4   3  24         90.89        106.06        21.87 o                         
  -3   3  24        180.93        225.31        31.46 o                         
  -2   3  24          6.38         14.08         8.69 o                         
  -1   3  24          7.62         26.67        10.49 o                         
  -7   4  24          4.95         13.18         9.89 o                         
  -6   4  24          0.03         -3.60         6.59 o                         
  -5   0  25         32.84         29.49        10.57 o                         
  -3   0  25          2.01          2.70         6.59 o                         
  -1   0  25          1.86         -0.90         5.69 o                         
  -7   1  25          6.61          7.19        10.79 o                         
  -6   1  25        191.91        162.29        20.15 o                         
  -5   1  25          0.66          9.46         7.09 o                         
  -4   1  25        146.48        134.67        18.82 o                         
  -3   1  25          9.72         17.70         5.70 o                         
  -2   1  25         36.67         29.44         7.68 o                         
  -1   1  25          0.17          5.93         5.40 o                         
   0   1  25          9.08         37.15        13.48 o                         
   1   1  25          7.98         29.86        10.36 o                         
   2   1  25        114.14        160.59        30.56 o                         
   3   1  25          0.23         15.58         9.89 o                         
  -7   2  25         54.62         83.29        24.57 o                         
  -6   2  25          0.03         29.96        17.98 o                         
  -5   2  25          6.52          4.07         7.19 o                         
  -4   2  25         12.99         27.56        10.79 o                         
  -3   2  25         87.88         74.60        19.18 o                         
  -2   2  25         18.04         32.36        12.88 o                         
  -1   2  25          1.13          6.57         5.46 o                         
   0   2  25          1.72         17.88        13.93 o                         
   1   2  25        105.16         96.84        35.95 o                         
   2   2  25         11.08         13.18        11.39 o                         
  -6   3  25         21.51         22.77        10.79 o                         
  -5   3  25         30.20         39.55        14.98 o                         
  -4   3  25         48.83         39.25        13.78 o                         
  -2   3  25          0.00          5.99         9.29 o                         
  -6   0  26        134.98         89.28        21.87 o                         
  -4   0  26         19.43         18.58        11.98 o                         
  -2   0  26         17.04         15.28        11.98 o                         
  -6   1  26         24.77         43.44        18.28 o                         
  -5   1  26         57.38         62.02        20.97 o                         
  -4   1  26          1.06          4.49         9.29 o                         
  -3   1  26          8.59         21.28        15.58 o                         
  -2   1  26          4.31          5.99         6.89 o                         
  -1   1  26          0.37          0.60         7.19 o                         
   0   1  26         54.76         50.03        18.28 o                         
  -3   2  26          9.56         14.98        10.49 o                         
  -2   2  26         43.63         44.94        14.68 o                         
  -1   2  26          0.05         15.88         8.09 o                         
  -4   3  26          8.20          4.79         8.39 o                         
  -3   0  27          0.40         32.66        17.38 o                         
  -6   1  27        145.51        129.73        29.66 o                         
  -5   1  27         11.15          6.59        11.09 o                         
                                                                                
